# Supplementary material for: Predictable and stable epimutations induced during clonal plant propagation with embryonic transcription factor
Source: PLoS Genet. 2022 Nov 16;18(11):e1010479. doi: 10.1371/journal.pgen.1010479 (PMC9731469; doi:10.1371/journal.pgen.1010479)
Supplement: S1 Table — (XLSX) [file pgen.1010479.s010.xlsx]

## Sheet: LO_leaf
Supplementary Table 1. List of differentially expressed genes in leaf and roots of Ws-2/indLEC2 regenerated plants.
id	TAIR_id	baseMean	log2FoldChange	lfcSE	stat	pvalue	padj	WT_leaf_1	WT_leaf_2	WT_leaf_3	WT_root_1	WT_root_2	LO_leaf_1	LO_leaf_2	LO_leaf_4	LO_root_1	LO_root_2	LO_root_4	RO_leaf_1	RO_leaf_2	RO_leaf_3	RO_root_1	RO_root_2	RO_root_3
WS2_G0000031	AT1G01190	1421.89	2.94638	0.77141	3.81947	0.000133738	0.0328484	22.221	11.8886	19.5806	4091.07	4968.09	197.64	39.1638	178.102	2948.46	495.27	2049.61	28.5848	109.902	172.198	4910.11	2732.95	1197.35
WS2_G0000413	AT1G04660	191.19	-6.563	1.31202	-5.00222	5.66752e-07	0.000774326	169.435	105.512	57.3433	333.225	556.983	2.42503	1.0042	0	226.805	115.454	713.63	1.97136	3.33036	2.82292	730.95	222.016	7.32006
WS2_G0000467	WS2_G0000467	187.159	2.61702	0.55882	4.68311	2.82549e-06	0.00242535	36.1091	83.2204	132.869	12.8613	21.343	321.317	774.239	450.908	111.84	65.5986	66.9769	186.294	599.464	225.834	46.7937	27.2149	18.823
WS2_G0000967	AT1G09575	134.188	1.6138	0.428944	3.76225	0.000168389	0.0374363	27.7763	31.2077	40.5599	162.52	180.383	40.013	134.563	130.042	253.671	192.86	280.355	118.282	179.839	101.625	144.415	166.87	96.2065
WS2_G0001075	AT1G10550	108.939	-3.74985	0.883198	-4.24576	2.17852e-05	0.00881897	30.5539	191.704	349.654	123.936	135.631	1.21252	16.0672	25.4431	434.24	66.9106	74.0895	19.7136	21.0923	21.1719	86.3263	108.86	145.355
WS2_G0001139	AT1G11080	1588.26	-1.62647	0.435263	-3.73677	0.000186403	0.0407476	91.6616	133.747	158.044	1949.07	1715.01	50.9256	39.1638	33.9241	1698.85	4444.96	6196.85	18.728	14.4316	35.2865	3231.19	3699.08	3489.58
WS2_G0001154	WS2_G0001154	681.468	2.92264	0.789596	3.70143	0.000214384	0.0435966	5.55525	5.94432	4.19585	1137.64	1185.57	9.70012	92.3865	15.5486	1021.56	2326.13	2600.25	5.91409	6.66072	1.41146	981.861	1395.12	789.521
WS2_G0001164	AT1G11280	29.6934	13.3123	2.36685	5.62447	1.8608e-08	4.06772e-05	0	0	0	38.5839	35.8011	0	2.0084	0	33.7395	23.6155	20.7451	0	245.336	0	15.329	27.9311	61.6976
WS2_G0001896	AT1G17810	17.5202	-6.57229	1.1235	-5.84981	4.92136e-09	1.53687e-05	83.3288	65.3875	81.1197	18.7074	31.6702	0	0	2.82701	1.24961	2.62394	0.592716	0.985682	1.11012	0	3.22715	5.01327	0
WS2_G0003162	AT1G30370	408.859	4.01336	1.08462	3.70025	0.00021539	0.0435966	9.72169	22.2912	29.3709	390.516	465.415	59.4133	923.865	7.06753	533.584	1914.82	837.508	32.5275	15.5417	9.88023	138.768	620.213	940.105
WS2_G0003287	WS2_G0003287	15.4225	5.43632	1.27445	4.26561	1.99356e-05	0.00854495	0	0	0	8.18447	10.3272	12.1252	13.0546	8.48103	21.8682	32.7993	39.712	0.985682	0	1.41146	54.8616	32.2282	26.1431
WS2_G0003426	AT1G32560	15.3888	-3.00277	0.705106	-4.25861	2.05701e-05	0.00864737	59.7189	35.6659	46.1543	11.6921	37.8666	7.27509	6.02521	4.24052	3.12403	4.5919	7.11259	4.92841	7.77084	11.2917	4.84073	9.31036	0
WS2_G0003517	AT1G33340	100.465	2.31049	0.511534	4.51679	6.27842e-06	0.00370936	37.4979	29.7216	27.9723	80.6755	113.6	164.902	89.3739	219.093	65.6046	166.62	130.398	36.4702	138.765	142.558	96.8146	85.2256	82.6121
WS2_G0004395	AT1G47400	66.3216	3.00463	0.812639	3.69737	0.000217843	0.0436886	15.2769	38.6381	37.7626	7.01526	5.50787	432.868	44.1848	258.671	52.4837	34.1113	118.543	12.8139	16.6518	16.9375	28.2376	3.58091	4.18289
WS2_G0005336	AT1G55760	261.094	-1.71683	0.31349	-5.47651	4.33807e-08	8.62092e-05	341.648	285.327	191.61	613.835	559.737	84.8761	95.3991	67.8483	361.763	286.666	281.54	88.7114	54.3958	88.9221	495.368	260.69	280.254
WS2_G0005893	AT1G61890	2475.39	3.51094	0.88615	3.96202	7.43197e-05	0.023209	311.094	416.102	422.382	2594.48	3027.95	418.318	12073.5	612.048	5380.2	5157.36	5521.15	746.161	680.503	238.537	576.853	2449.34	1455.65
WS2_G0005980	AT1G62710	363.095	-1.95022	0.50871	-3.83365	0.000126257	0.0320927	219.432	199.135	170.631	1231.18	1164.23	48.5006	15.063	90.4643	785.381	309.625	403.047	28.5848	21.0923	12.7032	497.788	620.213	355.546
WS2_G0006107	WS2_G0006107	37.6574	-1.59565	0.427437	-3.73307	0.000189161	0.0407604	86.1064	96.5951	120.281	0	0.688483	36.3755	30.126	33.9241	0	0	0	96.5968	39.9643	98.8023	0	0.716181	0
WS2_G0006277	AT1G65390	262.428	4.1839	0.959446	4.36074	1.29621e-05	0.00615979	58.3301	54.9849	83.917	23.3842	19.2775	209.765	3310.85	63.6077	133.708	196.796	160.033	20.6993	44.4048	62.1043	10.4882	7.87799	1.04572
WS2_G0007075	AT1G72520	1713.61	3.63681	0.949785	3.82908	0.000128621	0.0323178	430.532	472.573	423.781	730.756	1098.82	668.096	15520.9	315.212	1917.53	1880.06	2230.98	1254.77	484.012	479.897	142.801	712.6	368.094
WS2_G0009092	AT3G17910	65.0616	6.34685	1.4316	4.43341	9.27551e-06	0.00481829	4.16644	0	1.39862	60.7989	50.2593	0	115.483	342.068	23.7426	253.867	211.007	0.985682	0	1.41146	16.1358	12.1751	12.5487
WS2_G0010048	AT2G20562	48.1381	2.99103	0.779496	3.83713	0.00012448	0.0320927	8.33288	7.4304	11.1889	49.1068	48.8823	42.438	152.639	18.3756	106.842	116.11	77.0531	28.5848	4.44048	33.8751	20.1697	32.2282	60.6519
WS2_G0010113	AT2G21045	224.31	1.78596	0.39807	4.48656	7.23834e-06	0.00395575	47.2196	34.1798	65.735	113.413	141.828	123.677	246.029	137.11	348.642	623.843	656.73	60.1266	58.8363	108.683	435.666	254.961	356.591
WS2_G0010195	AT2G21720	8.33338	-6.27744	1.34053	-4.68281	2.82963e-06	0.00242535	30.5539	38.6381	30.7696	25.7226	10.3272	0	0	1.41351	0.624806	0	0.592716	0	0	1.41146	1.61358	0	0
WS2_G0010523	AT2G24570	696.79	1.86633	0.246623	7.56752	3.80416e-14	2.77196e-10	120.827	101.053	86.7142	1129.46	1106.39	520.169	256.071	350.549	1400.81	1569.77	1363.84	190.237	242.006	251.24	1081.1	948.94	1126.24
WS2_G0011137	AT2G30010	356.555	3.048	0.607202	5.01975	5.17397e-07	0.000754019	18.0546	23.7773	47.5529	673.465	721.53	150.352	192.807	397.195	384.256	253.211	625.908	219.807	666.072	335.928	799.527	361.672	190.322
WS2_G0011791	AT2G35710	644.806	4.17395	0.913089	4.57124	4.84848e-06	0.00321175	31.9427	47.5545	67.1336	261.903	381.42	133.377	2464.31	48.0592	2347.4	2817.46	1047.33	131.096	106.571	76.2189	279.149	285.756	435.021
WS2_G0012240	AT2G20630	26.6648	6.99152	1.54121	4.53638	5.72279e-06	0.00348148	1.38881	0	0	5.84605	2.75393	18.1877	9.03781	168.207	48.7349	120.045	64.0133	0	0	1.41146	1.61358	7.87799	4.18289
WS2_G0012274	AT2G40080	54.77	2.84633	0.707431	4.02348	5.73445e-05	0.0192854	19.4434	26.7494	26.5737	29.2303	17.9006	31.5254	370.55	120.148	18.7442	18.3676	24.3014	59.1409	78.8185	25.4063	35.4987	17.1883	11.5029
WS2_G0012412	AT2G41240	85.5826	3.84915	0.803554	4.79016	1.6665e-06	0.00191735	12.4993	16.3469	29.3709	12.8613	4.1309	419.53	68.2857	351.963	203.062	21.6475	75.8677	23.6564	35.5238	91.745	33.0783	22.9178	32.4174
WS2_G0012819	AT2G44840	509.012	4.24405	1.11577	3.8037	0.000142552	0.0338716	4.16644	7.4304	27.9723	800.909	1197.96	15.7627	709.97	24.0296	690.411	1564.53	2318.71	20.6993	71.0476	12.7032	171.846	734.802	280.254
WS2_G0013450	AT3G03270	423.279	-2.04332	0.217695	-9.38613	6.22442e-21	1.36066e-16	420.81	441.365	418.186	818.447	892.963	103.064	81.3403	128.629	600.439	733.393	735.561	68.9977	102.131	67.7502	649.464	487.719	445.478
WS2_G0013989	AT3G07650	402.618	3.55394	0.879732	4.0398	5.34977e-05	0.0185629	48.6084	72.8179	75.5253	275.934	311.194	31.5254	1982.29	298.25	210.56	974.139	542.335	251.349	258.658	125.62	391.292	443.316	551.096
WS2_G0014066	AT3G08860	586.546	-2.64038	0.686829	-3.84431	0.000120894	0.0320927	3294.26	2015.12	679.727	353.102	340.111	292.216	116.487	552.681	366.136	522.821	164.182	136.024	78.8185	351.454	116.177	317.984	273.979
WS2_G0014103	AT3G09160	11.7442	5.45557	1.17601	4.63905	3.50018e-06	0.00263841	0	1.48608	2.79723	0	0.688483	110.339	25.105	52.2997	0	0	0.592716	0.985682	2.22024	0	2.42036	0.716181	0
WS2_G0014104	AT3G09162	9.93247	7.66489	1.50676	5.08699	3.63797e-07	0.000569318	0	0	0	0	0	77.601	24.1008	57.9537	0	0.655986	0.592716	0.985682	5.5506	1.41146	0	0	0
WS2_G0014595	AT3G13404	26.13	2.76885	0.674543	4.10478	4.04702e-05	0.0155207	11.1105	11.8886	13.9862	2.33842	4.1309	99.4263	47.1975	106.013	4.99845	3.93592	10.0762	9.85682	56.6161	38.1095	15.329	5.01327	4.18289
WS2_G0015228	AT3G18710	218.879	3.13109	0.810581	3.86278	0.000112105	0.0317082	23.6098	17.8329	23.7765	367.132	355.946	77.601	468.962	24.0296	459.232	301.754	369.855	21.685	64.3869	8.46877	446.154	419.682	270.842
WS2_G0015473	AT3G20810	130.974	5.05855	1.19009	4.25055	2.13251e-05	0.00879559	9.72169	5.94432	6.99308	121.598	134.943	2.42503	715.995	36.7511	94.9705	504.453	152.921	6.89977	24.4226	4.23438	210.572	101.698	92.0236
WS2_G0015516	AT3G21150	52.1334	2.98479	0.789213	3.78198	0.000155587	0.0352651	27.7763	20.8051	30.7696	1.16921	4.1309	203.703	402.685	21.2026	6.24806	7.21585	8.89074	70.9691	17.7619	45.1668	9.68146	2.86472	5.22861
WS2_G0015600	AT3G21870	60.2088	1.53088	0.399305	3.83386	0.000126146	0.0320927	58.3301	56.471	64.3363	0	0	234.015	106.445	178.102	0	0	0	94.6255	146.536	84.6877	0	0	0
WS2_G0015758	AT3G23230	37.1463	4.90748	1.31907	3.7204	0.000198907	0.0420884	0	5.94432	2.79723	33.9071	29.6048	7.27509	244.021	8.48103	25.617	126.605	90.0929	0.985682	6.66072	0	28.2376	12.8913	8.36578
WS2_G0016347	AT3G28320	420.977	3.88961	1.01777	3.82169	0.000132539	0.0328484	27.7763	53.4988	46.1543	826.632	843.392	21.8253	1303.45	562.575	651.673	253.867	208.043	78.8545	583.923	90.3335	98.4281	865.147	641.028
WS2_G0016543	AT4G10890	25.9648	6.28419	1.54323	4.0721	4.65905e-05	0.0169745	0	0	0	56.1221	30.2933	19.4002	0	42.4052	86.2232	85.9342	91.871	0	0	0	10.4882	7.16181	11.5029
WS2_G0016601	AT3G30180	372.118	1.99799	0.406596	4.91393	8.92665e-07	0.00114786	233.321	211.023	223.779	97.0445	81.9295	503.194	643.693	1523.76	83.724	51.1669	68.7551	540.154	1164.52	661.975	74.2245	62.3078	101.435
WS2_G0016874	AT5G58000	52.1063	4.37516	0.955741	4.57777	4.69953e-06	0.00321175	5.55525	2.97216	6.99308	36.2455	24.7854	16.9752	253.059	52.2997	88.7224	272.234	93.6492	0	1.11012	4.23438	4.84073	6.44563	15.6858
WS2_G0017394	AT1G35460	106.373	4.58214	0.685994	6.67956	2.39657e-11	1.30972e-07	16.6658	11.8886	8.3917	88.86	61.275	189.152	292.223	404.263	101.219	266.33	160.033	0.985682	21.0923	22.5834	47.6005	27.9311	87.8407
WS2_G0017633	AT3G46890	45.882	3.37722	0.820962	4.11373	3.89309e-05	0.0151969	8.33288	2.97216	8.3917	74.8295	87.4374	158.84	24.1008	22.6161	78.7256	36.0792	60.4571	5.91409	23.3125	35.2865	60.5091	58.7269	33.4631
WS2_G0018760	AT3G56970	157.369	3.20081	0.742817	4.30902	1.6398e-05	0.00731552	29.1651	49.0406	60.1405	43.2608	39.932	619.595	52.2185	600.74	328.648	67.5666	206.858	44.3557	86.5893	148.203	135.54	63.0239	100.389
WS2_G0018761	AT3G56980	186.958	3.17996	0.719621	4.41894	9.91872e-06	0.00481829	12.4993	23.7773	41.9585	129.782	116.354	333.442	23.0966	353.376	690.411	351.609	311.769	23.6564	38.8542	46.5782	195.243	169.019	316.854
WS2_G0019774	AT4G02330	147.331	-3.46978	0.758128	-4.57678	4.72193e-06	0.00321175	41.6644	368.548	667.14	77.1679	128.058	29.1004	45.189	22.6161	273.665	83.3102	91.2783	305.561	118.783	84.6877	52.4412	67.321	48.1032
WS2_G0020565	WS2_G0020565	137.733	2.851	0.476567	5.98236	2.19924e-09	8.01257e-06	22.221	29.7216	20.9792	44.43	35.1126	155.202	151.634	219.093	65.6046	147.597	202.709	141.938	130.994	224.422	202.504	394.616	152.675
WS2_G0022215	AT4G21680	351.947	-5.00811	1.05617	-4.74176	2.11874e-06	0.00210159	38.8868	273.439	409.795	180.058	221.692	2.42503	18.0756	1.41351	1815.69	848.846	418.458	31.5418	2.22024	5.64585	167.005	363.104	1184.8
WS2_G0023642	AT4G34250	129.196	-3.58312	0.928817	-3.85773	0.000114447	0.0317082	186.101	282.355	432.172	128.613	154.22	48.5006	7.02941	19.7891	186.817	41.9831	64.6061	9.85682	301.952	46.5782	138.768	100.982	46.0118
WS2_G0023727	AT4G35030	410.332	-1.61826	0.334615	-4.83618	1.32361e-06	0.00160745	118.049	104.026	83.917	1094.38	903.978	32.7379	28.1176	39.5781	508.592	494.614	772.902	25.6277	58.8363	60.6928	1048.82	857.269	743.509
WS2_G0023994	AT4G37450	292.373	-3.01985	0.637512	-4.73693	2.16977e-06	0.00210159	48.6084	279.383	476.928	534.329	572.13	42.438	23.0966	33.9241	882.851	255.179	541.15	31.5418	65.497	32.4636	468.744	390.319	291.757
WS2_G0024065	AT4G38092	6.62951	-3.64715	0.799808	-4.56003	5.1146e-06	0.00328839	36.1091	31.2077	22.3779	0	3.44242	2.42503	2.0084	2.82701	1.24961	1.96796	1.77815	0	1.11012	2.82292	1.61358	0.716181	1.04572
WS2_G0025554	AT5G13100	558.887	1.8946	0.503809	3.76055	0.000169542	0.0374363	79.1623	126.317	190.212	789.217	852.342	346.779	917.84	204.958	901.595	865.902	1133.27	240.506	522.866	190.547	769.676	681.804	688.085
WS2_G0025749	AT5G14940	664.42	-1.6201	0.249819	-6.48509	8.86804e-11	3.87711e-07	1105.49	830.718	783.225	881.585	750.447	316.467	243.017	326.52	576.071	652.706	643.69	616.051	421.845	811.59	755.154	948.94	631.616
WS2_G0026631	AT5G23700	41.0388	4.26213	1.1176	3.81365	0.000136929	0.0332586	2.77763	1.48608	6.99308	33.9071	44.0629	1.21252	179.752	35.3376	41.2372	102.334	71.7187	0.985682	5.5506	8.46877	29.8512	60.8754	71.1091
WS2_G0026676	AT5G24130	11.3299	-7.20072	1.41564	-5.08656	3.64614e-07	0.000569318	40.2756	63.9014	85.3156	0	0	0	0	1.41351	0	0.655986	0	0	0	0	0	0	1.04572
WS2_G0026733	AT5G24580	129.158	3.22601	0.729651	4.42131	9.81054e-06	0.00481829	5.55525	0	6.99308	209.289	185.202	31.5254	34.1428	53.7132	170.572	318.153	277.984	13.7995	71.0476	53.6355	147.642	228.462	387.963
WS2_G0027204	AT5G28610	348.695	3.7936	0.940653	4.03295	5.50821e-05	0.018814	2.77763	5.94432	2.79723	256.057	256.804	12.1252	138.58	7.06753	1356.45	1919.42	861.217	1.97136	2.22024	2.82292	228.321	527.109	346.134
WS2_G0028601	AT5G42900	180.613	5.20605	1.13531	4.58558	4.52718e-06	0.00321175	15.2769	19.319	22.3779	56.1221	48.8823	3.63755	1922.04	176.688	34.3643	308.313	122.1	77.8689	79.9286	26.8178	62.1227	55.8621	38.6917
WS2_G0029167	AT5G47800	260.023	-2.31952	0.447416	-5.18425	2.16885e-07	0.000395092	455.531	361.117	405.599	828.97	792.444	84.8761	41.1722	120.148	196.189	124.637	234.123	16.7566	66.6072	53.6355	256.559	235.624	146.401
WS2_G0029295	AT5G48900	287.182	3.39605	0.755938	4.4925	7.03914e-06	0.00394553	9.72169	17.8329	36.364	432.608	457.153	66.6883	242.012	364.684	336.146	274.202	371.633	91.6684	784.854	142.558	237.196	524.245	492.535
WS2_G0029320	AT5G49100	237.19	3.20497	0.713271	4.49334	7.01162e-06	0.00394553	23.6098	25.2633	27.9723	246.703	245.788	322.529	46.1932	340.655	220.557	401.464	341.405	98.5682	636.098	149.615	192.016	285.04	428.746
WS2_G0029339	AT5G49290	127.543	-1.88895	0.399093	-4.7331	2.21119e-06	0.00210159	397.2	292.758	125.875	139.136	122.55	66.6883	89.3739	63.6077	128.71	112.83	101.947	54.2125	24.4226	33.8751	173.459	145.385	96.2065
WS2_G0029637	AT5G52050	665.665	4.07583	1.06245	3.83627	0.000124919	0.0320927	41.6644	92.1369	142.659	947.06	1124.29	89.7261	4493.8	77.7428	1198.38	725.521	1014.14	320.347	214.253	67.7502	104.882	472.68	189.276
WS2_G0029680	AT5G52390	65.3589	-4.4908	1.1642	-3.85742	0.00011459	0.0317082	5.55525	44.5824	86.7142	70.1526	56.4556	0	2.0084	4.24052	51.8589	31.4873	65.1988	32.5275	43.2947	57.8699	485.686	49.4165	24.0516
WS2_G0030379	AT5G58660	102.162	-1.5421	0.404893	-3.80865	0.000139725	0.0335648	31.9427	29.7216	20.9792	217.473	258.87	9.70012	11.0462	7.06753	181.819	211.228	195.596	5.91409	4.44048	5.64585	149.256	225.597	170.453
WS2_G0030477	AT5G59570	86.4493	5.17283	1.16999	4.42126	9.81283e-06	0.00481829	4.16644	2.97216	6.99308	92.3676	91.5683	2.42503	478	29.6836	84.3488	280.106	151.143	40.413	16.6518	5.64585	85.5195	53.7136	43.9203
WS2_G0030672	AT5G61440	342.427	2.98786	0.692842	4.31247	1.61442e-05	0.00731552	20.8322	10.4026	18.182	595.128	618.946	19.4002	304.273	67.8483	525.462	602.851	710.074	25.6277	46.625	49.4012	618.806	629.523	957.882
WS2_G0030859	AT5G63180	129.962	3.01134	0.737468	4.08334	4.43922e-05	0.0166241	31.9427	35.6659	27.9723	2.33842	2.06545	368.605	98.4117	303.904	3.12403	1.96796	8.29803	90.6827	942.491	283.704	3.22715	2.86472	2.09145
WS2_G0031029	AT5G64780	172.966	-1.72318	0.222045	-7.76051	8.45907e-15	9.24576e-11	348.592	465.143	546.859	84.1831	103.961	166.115	116.487	130.042	53.7333	50.5109	47.4173	192.208	238.676	247.006	50.8276	40.1061	58.5605

## Sheet: LO_root
id	TAIR_id	baseMean	log2FoldChange	lfcSE	stat	pvalue	padj	WT_leaf_1	WT_leaf_2	WT_leaf_3	WT_root_1	WT_root_2	LO_leaf_1	LO_leaf_2	LO_leaf_4	LO_root_1	LO_root_2	LO_root_4	RO_leaf_1	RO_leaf_2	RO_leaf_3	RO_root_1	RO_root_2	RO_root_3
WS2_G0000038	AT1G01250	14.07	-3.60249	0.835498	-4.31179	1.6194e-05	0.00262507	29.1651	35.6659	26.5737	12.8613	26.8508	33.9504	16.0672	9.89454	3.12403	0.655986	1.18543	7.88545	12.2113	18.349	4.03394	0.716181	0
WS2_G0000074	AT1G01580	1460	3.46751	0.49688	6.97856	2.98229e-12	1.97784e-08	316.649	225.884	198.603	434.946	439.252	248.566	102.429	147.005	7124.04	3481.97	3899.48	117.296	58.8363	152.438	2991.57	1373.64	3507.35
WS2_G0000190	AT1G02620	599.916	3.34307	0.953374	3.50657	0.000453928	0.0285235	829.121	765.331	753.854	5.84605	6.19635	232.803	2439.2	2369.03	8.74728	105.614	69.3478	379.488	631.658	1453.81	52.4412	47.9841	48.1032
WS2_G0000467	WS2_G0000467	187.159	2.2338	0.658787	3.39078	0.000696951	0.0371763	36.1091	83.2204	132.869	12.8613	21.343	321.317	774.239	450.908	111.84	65.5986	66.9769	186.294	599.464	225.834	46.7937	27.2149	18.823
WS2_G0000534	AT1G05700	75.2192	3.66404	0.993671	3.68737	0.000226583	0.017709	0	0	2.79723	21.0458	26.1624	0	3.0126	0	323.025	321.433	254.868	4.92841	0	0	212.185	19.3369	89.9321
WS2_G0000740	AT1G07550	19.957	3.60123	1.09404	3.2917	0.000995851	0.0482044	0	0	0	8.18447	3.44242	0	0	0	40.6124	88.5581	77.6458	0.985682	0	0	72.6109	6.44563	40.7832
WS2_G0000741	AT1G07560	87.0603	1.98993	0.43502	4.57435	4.77711e-06	0.00106351	2.77763	1.48608	0	67.8142	68.8483	0	0	0	214.933	348.329	251.312	0	0	0	153.29	118.17	253.065
WS2_G0000745	AT1G07610	857.838	1.86902	0.554946	3.36793	0.000757343	0.0393169	359.702	285.327	194.408	558.883	628.585	464.393	116.487	383.06	1893.16	1472.03	3141.99	276.977	163.188	111.505	2254.17	1077.85	1201.54
WS2_G0000755	AT1G07690	7.63547	4.71935	1.43023	3.2997	0.000967884	0.0471712	0	0	0	2.33842	0.688483	0	0	0	22.493	42.6391	46.8246	0	0	0	8.87467	0.716181	5.22861
WS2_G0000893	AT1G08930	5784.56	1.74996	0.5251	3.33263	0.00086029	0.0432465	6319.1	8258.14	9995.91	1621.69	1555.97	5402.97	16936.9	5335.98	4780.39	7897.42	3354.18	5322.68	5843.67	8484.29	1426.4	2431.44	3370.36
WS2_G0000965	AT1G09560	3329.15	1.72508	0.503305	3.42751	0.000609146	0.0342957	723.571	1141.31	1559.46	2291.65	2369.76	1121.58	1746.31	647.385	9383.96	6004.9	7727.24	5074.29	1508.65	2067.79	4144.47	3858.78	5224.43
WS2_G0000971	AT1G09610	46.7102	-1.98179	0.454139	-4.36383	1.27804e-05	0.00218242	1.38881	2.97216	1.39862	181.228	189.333	8.48761	6.02521	11.308	61.231	30.8313	48.6027	1.97136	4.44048	2.82292	124.245	64.4563	53.3319
WS2_G0001193	AT1G11530	586.318	1.80817	0.464119	3.89591	9.78287e-05	0.00964065	840.232	848.551	864.345	53.7837	69.5368	782.072	1699.11	1201.48	101.219	329.305	219.898	562.824	1034.63	822.882	125.052	201.247	211.236
WS2_G0001379	AT1G13110	2155.3	2.34842	0.50638	4.63766	3.52378e-06	0.000895761	2715.13	3004.85	3225.21	258.395	291.228	4430.53	2697.28	3180.39	1223.37	1506.14	1470.53	2632.76	3545.72	4131.35	1457.87	247.083	622.205
WS2_G0001402	AT1G13300	1026.08	2.15443	0.409948	5.25538	1.47716e-07	9.17893e-05	13.8881	11.8886	5.59446	611.497	738.742	4.85006	17.0714	9.89454	2091.85	2404.19	4523.61	3.94273	2.22024	5.64585	2133.15	2880.48	1984.78
WS2_G0001429	AT1G13590	23.7055	2.00358	0.55139	3.63369	0.000279392	0.0204248	0	0	0	17.5382	22.0315	0	1.0042	0	61.231	93.15	85.3511	0.985682	0	0	47.6005	20.7693	53.3319
WS2_G0001605	AT1G15125	1983.55	4.02104	1.01493	3.96188	7.43605e-05	0.00807497	4573.36	5235.46	6120.34	51.4453	57.1441	1554.44	6748.23	1706.1	245.549	1475.31	924.637	523.397	1674.06	2265.4	492.947	28.6472	43.9203
WS2_G0001659	AT1G15625	141.788	2.01158	0.533632	3.7696	0.000163509	0.0138387	2.77763	0	1.39862	126.275	121.173	0	2.0084	0	425.493	779.968	291.024	2.95705	3.33036	4.23438	190.402	128.913	330.448
WS2_G0001664	AT1G15670	1233.98	1.68269	0.412827	4.07602	4.58139e-05	0.00588998	1626.3	2047.82	2580.45	479.376	544.59	488.644	1000.18	887.681	1190.26	2018.47	1723.62	1543.58	609.456	1631.65	960.078	741.964	903.504
WS2_G0001712	AT1G16110	458.056	1.53136	0.442441	3.46116	0.000537856	0.0320981	476.363	664.277	770.637	80.6755	82.618	635.358	1391.82	347.722	184.318	282.73	241.235	714.619	633.878	681.736	182.334	212.706	203.916
WS2_G0001716	AT1G16160	30.2913	2.71516	0.825433	3.28938	0.00100409	0.0484082	1.38881	2.97216	0	9.35368	22.0315	2.42503	0	0	62.4806	171.868	79.424	5.91409	1.11012	0	23.3969	57.2945	75.292
WS2_G0001896	AT1G17810	17.5202	-4.12227	0.783796	-5.25937	1.44552e-07	9.17893e-05	83.3288	65.3875	81.1197	18.7074	31.6702	0	0	2.82701	1.24961	2.62394	0.592716	0.985682	1.11012	0	3.22715	5.01327	0
WS2_G0001901	AT1G17860	1729.51	1.72641	0.446312	3.86816	0.000109661	0.0102641	1865.18	2120.63	2428	641.896	689.86	1788.46	3126.08	1820.59	1167.14	3397.35	2046.65	1650.03	993.557	1843.37	833.412	1173.1	1816.42
WS2_G0001921	WS2_G0001921	58.2168	-2.28572	0.539303	-4.23829	2.25231e-05	0.00336865	63.8854	72.8179	83.917	127.444	113.6	25.4628	48.2017	65.0212	43.1116	20.9916	10.0762	42.3843	28.8631	73.396	46.7937	51.565	72.1549
WS2_G0002093	AT1G19610	56.3714	3.51167	0.967751	3.62869	0.000284861	0.0206894	38.8868	77.2761	145.456	3.50763	3.44242	26.6753	71.2983	33.9241	4.37364	68.2226	46.2319	154.752	64.3869	114.328	49.2141	34.3767	21.9602
WS2_G0002272	AT1G21230	56.1645	2.82983	0.800923	3.53321	0.000410551	0.0266204	0	1.48608	0	21.0458	42.686	0	2.0084	0	112.465	410.647	161.219	0	0	0	40.3394	43.6871	119.212
WS2_G0002294	AT1G21400	845.996	2.80713	0.696449	4.03064	5.56262e-05	0.00679977	1211.04	1176.97	1113.3	120.429	140.451	654.758	1786.47	955.53	133.084	1521.89	1085.26	1796.9	664.961	962.617	300.932	349.496	407.832
WS2_G0002311	AT1G21540	81.1852	-5.94318	1.32219	-4.49497	6.95802e-06	0.00144121	145.825	135.233	155.246	8.18447	6.19635	92.1512	202.849	145.591	0	0	0	85.7543	244.226	158.084	0.806788	0	0
WS2_G0002418	AT1G22500	1091.29	1.88118	0.427317	4.40231	1.07106e-05	0.00191677	1904.06	1741.68	1655.96	259.565	296.048	1259.8	850.558	1539.31	460.482	1195.21	1416	997.51	1042.4	1836.31	556.684	683.953	856.447
WS2_G0002471	AT1G23020	1340.16	2.25266	0.427437	5.27016	1.36303e-07	8.96795e-05	1262.43	1588.62	1998.62	210.458	216.872	3843.67	1279.35	3512.56	1417.06	797.679	840.472	1395.73	1066.82	1737.51	455.835	497.03	661.942
WS2_G0002489	AT1G23150	299.608	2.39296	0.544735	4.3929	1.11849e-05	0.00198577	9.72169	26.7494	30.7696	167.197	167.99	27.8879	50.2101	24.0296	311.778	1016.12	1312.87	48.2984	34.4137	23.9948	544.582	552.176	744.554
WS2_G0002553	AT1G23870	4317.8	1.62077	0.410687	3.94647	7.93106e-05	0.00837083	3299.82	3933.65	4545.5	2241.38	2455.82	2102.5	3469.51	2760.58	3512.03	9786.66	8370.93	2707.67	2035.96	4328.95	4647.1	6538.02	6666.48
WS2_G0002688	AT1G25550	1869.58	1.75612	0.317943	5.52338	3.32548e-08	2.4797e-05	1249.93	1930.42	2440.58	643.066	640.978	2662.68	2465.31	1734.37	1824.43	2325.47	2356.05	2731.32	1585.25	1930.88	1556.29	2193.66	1512.11
WS2_G0002715	AT1G26250	75.9777	2.99862	0.632413	4.74156	2.1208e-06	0.000585707	0	0	1.39862	40.9224	37.1781	0	1.0042	1.41351	219.307	410.647	305.249	0	0	1.41146	141.188	31.512	100.389
WS2_G0002840	AT1G27380	68.8606	-1.78025	0.457648	-3.88999	0.000100249	0.00979288	1.38881	7.4304	2.79723	265.411	265.066	7.27509	4.0168	8.48103	101.219	61.6627	68.7551	1.97136	3.33036	18.349	126.666	113.873	112.938
WS2_G0003097	AT1G29740	41.7339	2.39403	0.556015	4.30569	1.66469e-05	0.00266556	20.8322	10.4026	9.79031	26.8918	17.9006	15.7627	19.0798	16.9621	88.0976	138.413	122.692	16.7566	16.6518	8.46877	84.7127	20.7693	75.292
WS2_G0003346	AT1G31885	76.6021	2.03641	0.552917	3.68303	0.000230481	0.0178403	4.16644	5.94432	6.99308	49.1068	60.5865	6.06258	2.0084	2.82701	131.834	303.066	241.828	54.2125	12.2113	33.8751	133.927	85.2256	168.361
WS2_G0003487	AT1G33090	23.7807	-2.18364	0.515693	-4.23438	2.29179e-05	0.00339519	0	0	0	114.583	124.615	1.21252	0	0	30.6155	29.5194	18.9669	0	0	0	15.329	28.6472	40.7832
WS2_G0003557	AT1G33790	189.4	1.82386	0.400292	4.55632	5.20575e-06	0.00113061	37.4979	52.0128	54.546	114.583	160.417	58.2007	49.2059	38.1646	549.204	509.701	406.011	47.3127	48.8452	69.1616	566.365	217.003	241.562
WS2_G0003564	AT1G33840	33.3041	4.40903	1.18876	3.70894	0.000208132	0.0166283	0	5.94432	6.99308	2.33842	8.2618	12.1252	1.0042	0	83.0992	108.238	155.884	10.8425	6.66072	5.64585	117.791	7.87799	33.4631
WS2_G0003592	AT1G34040	109.288	-3.0924	0.658298	-4.69757	2.63279e-06	0.000701138	497.195	462.171	271.332	83.0139	63.3405	186.727	90.3781	45.2322	9.37209	9.83979	6.51988	22.6707	16.6518	59.2814	19.3629	6.44563	8.36578
WS2_G0003658	AT1G34760	459.725	1.98393	0.402727	4.92624	8.38257e-07	0.000302448	688.851	759.386	625.181	65.4758	70.9138	352.842	752.147	985.213	274.915	292.57	243.014	474.113	787.075	893.455	154.097	148.25	247.836
WS2_G0004238	AT1G44050	41.5266	2.40691	0.718568	3.3496	0.000809282	0.0413325	1.38881	0	0	33.9071	19.966	0	0	0	158.701	146.941	119.729	0	0	0	86.3263	22.9178	116.075
WS2_G0004324	AT1G45191	340.928	-2.08819	0.553165	-3.77498	0.00016002	0.0136628	523.582	392.325	253.15	860.539	884.701	315.254	183.769	227.574	259.294	73.4704	282.726	131.096	153.196	206.073	484.88	412.52	151.63
WS2_G0004394	AT1G47395	77.4686	2.89805	0.857847	3.37828	0.000729418	0.0382133	38.8868	38.6381	57.3433	11.6921	10.3272	377.092	64.2689	313.798	54.3581	44.6071	146.401	13.7995	47.7351	35.2865	43.5666	12.8913	6.27434
WS2_G0004395	AT1G47400	66.3216	3.46081	0.969573	3.56942	0.000357771	0.0242525	15.2769	38.6381	37.7626	7.01526	5.50787	432.868	44.1848	258.671	52.4837	34.1113	118.543	12.8139	16.6518	16.9375	28.2376	3.58091	4.18289
WS2_G0004591	AT1G49030	55.2296	3.64938	0.899828	4.05564	4.99968e-05	0.0062482	0	0	0	17.5382	17.2121	2.42503	3.0126	0	156.826	255.835	241.235	0.985682	0	0	127.473	10.7427	105.618
WS2_G0004642	AT1G49500	1337.28	2.03817	0.508145	4.01101	6.04596e-05	0.00719405	2316.54	2847.33	2861.57	64.3066	75.0447	2241.94	2485.4	2896.27	151.828	180.396	527.517	1169.02	1595.24	2437.59	206.538	441.884	235.288
WS2_G0004679	AT1G49860	2174.76	2.66259	0.653115	4.07676	4.56684e-05	0.00588998	11.1105	1.48608	19.5806	1189.09	1236.52	14.5502	5.02101	24.0296	4912.85	8634.75	9489.98	11.8282	16.6518	7.05731	6493.03	1690.9	3212.46
WS2_G0004698	AT1G50050	54.8087	8.35774	1.40875	5.93275	2.97899e-09	3.60787e-06	0	0	1.39862	0	1.37697	1.21252	1.0042	0	51.2341	317.497	431.497	0.985682	0	2.82292	32.2715	19.3369	71.1091
WS2_G0004875	AT1G51790	321.908	2.31623	0.611254	3.78931	0.000151066	0.0129477	145.825	224.398	337.066	98.2137	95.0107	478.944	114.479	101.772	451.11	626.467	365.706	591.409	442.938	615.397	207.345	163.289	413.06
WS2_G0004923	AT1G52200	2608.1	2.19098	0.555182	3.94641	7.93302e-05	0.00837083	2869.29	3930.68	4840.61	546.021	526.69	2241.94	4313.04	3775.47	1005.31	3898.53	2443.18	3411.44	1722.91	4673.35	939.908	1012.68	2186.61
WS2_G0005024	AT1G53080	26.4423	4.46123	1.10969	4.02025	5.81374e-05	0.00695473	8.33288	14.8608	15.3848	3.50763	2.75393	7.27509	128.538	19.7891	19.369	132.509	52.7517	5.91409	14.4316	11.2917	3.22715	6.44563	3.13717
WS2_G0005226	AT1G54890	19.819	4.69946	1.41907	3.31165	0.00092748	0.0458007	0	1.48608	0	2.33842	4.1309	0	4.0168	0	58.107	99.0539	98.9836	19.7136	1.11012	0	24.2036	2.86472	20.9145
WS2_G0005390	AT1G56160	55.903	3.15941	0.616428	5.12536	2.96974e-07	0.000164611	16.6658	28.2355	22.3779	16.3689	19.966	29.1004	37.1554	36.7511	306.155	76.7504	106.689	18.728	22.2024	33.8751	90.3603	29.3634	59.6062
WS2_G0005653	AT1G59740	666.322	-1.51396	0.453077	-3.34151	0.000833248	0.042267	115.271	96.5951	86.7142	2419.1	2480.6	201.278	88.3697	120.148	772.26	1131.58	669.769	111.382	85.4792	110.094	1493.36	930.319	415.152
WS2_G0005833	AT1G61360	324.395	2.18195	0.524569	4.15951	3.18926e-05	0.00443128	65.2742	63.9014	58.7419	206.95	180.383	116.401	300.256	110.253	647.924	1387.41	599.829	358.788	133.214	136.912	341.271	416.101	391.1
WS2_G0005879	AT1G61750	141.101	2.18207	0.567982	3.84179	0.000122139	0.0109729	0	0	0	91.1984	88.1258	1.21252	4.0168	4.24052	260.544	574.644	385.266	0.985682	0	0	158.937	299.364	530.181
WS2_G0005932	AT1G62262	11.6631	-2.63934	0.594427	-4.44015	8.98979e-06	0.00175208	0	0	1.39862	57.2913	59.898	1.21252	0	1.41351	11.8713	10.4958	5.92716	0	0	2.82292	12.9086	10.0265	23.0059
WS2_G0005942	AT1G62333	13.4251	-2.11626	0.521705	-4.05643	4.98283e-05	0.0062482	0	7.4304	0	51.4453	58.5211	2.42503	1.0042	0	9.37209	15.7437	13.0398	1.97136	3.33036	0	25.0104	22.2016	16.7316
WS2_G0006137	AT1G64160	390.873	3.9765	0.825213	4.81875	1.44458e-06	0.00043087	1.38881	1.48608	0	70.1526	157.663	2.42503	4.0168	4.24052	746.643	2491.44	2152.15	0.985682	2.22024	0	750.313	105.995	153.721
WS2_G0006161	AT1G64360	2644.04	-2.52538	0.719377	-3.5105	0.000447258	0.0282408	8517.59	7436.34	6218.25	257.226	332.537	5828.56	6364.63	2685.66	34.9891	57.0708	61.6425	1417.41	1704.03	3882.93	117.791	14.3236	17.7773
WS2_G0006193	AT1G64590	1838.38	-2.32077	0.705909	-3.28764	0.00101032	0.0484996	12.4993	7.4304	8.3917	6706.59	7435.62	18.1877	20.084	43.8187	1267.73	2397.63	580.862	4.92841	6.66072	4.23438	926.193	4819.9	6991.7
WS2_G0006439	AT1G66810	27.6017	-1.9785	0.510492	-3.87567	0.000106334	0.0100792	2.77763	2.97216	0	128.613	97.0761	3.63755	2.0084	4.24052	34.9891	14.4317	36.1557	2.95705	5.5506	1.41146	61.3159	38.6738	32.4174
WS2_G0006451	AT1G66940	244.947	4.50398	1.27367	3.53622	0.000405893	0.0265885	86.1064	199.135	258.744	0	2.06545	575.945	298.248	650.212	16.8698	18.3676	46.2319	157.709	904.747	875.106	60.5091	5.72945	8.36578
WS2_G0006580	AT1G68040	110.825	-2.20474	0.49815	-4.42585	9.60643e-06	0.00181851	0	1.48608	1.39862	578.759	577.637	2.42503	1.0042	0	105.592	177.772	93.0564	0	0	0	89.5535	72.3343	183.001
WS2_G0006598	AT1G68200	69.061	-1.89214	0.378556	-4.99831	5.78361e-07	0.000239592	24.9986	20.8051	20.9792	247.873	206.545	18.1877	31.1302	29.6836	73.7271	34.7673	74.6822	36.4702	27.753	22.5834	123.439	112.44	67.972
WS2_G0006675	AT1G68840	857.105	2.52373	0.687247	3.67223	0.000240443	0.0184049	573.58	1468.25	2299.32	75.9987	98.4531	1484.12	2928.25	528.651	291.784	774.064	440.981	515.512	1492	1154.58	154.097	108.143	183.001
WS2_G0007061	AT1G72360	721.836	2.60246	0.508057	5.12238	3.017e-07	0.000164611	169.435	156.038	144.057	329.717	360.077	107.914	159.668	166.794	1685.73	2402.88	2196.61	67.0264	82.1488	136.912	2669.66	632.388	804.161
WS2_G0007065	AT1G72416	286.826	2.23864	0.66213	3.38096	0.000722318	0.0379302	276.374	401.241	486.718	123.936	107.403	202.49	168.706	377.406	1174.01	268.954	193.818	160.666	242.006	265.355	224.287	84.5094	118.167
WS2_G0007130	AT1G73040	56.1132	-1.92872	0.49099	-3.92823	8.55742e-05	0.00878117	154.158	135.233	51.7488	107.567	108.78	47.2881	84.3529	48.0592	37.4884	21.6475	26.0795	16.7566	14.4316	22.5834	39.5326	21.4854	16.7316
WS2_G0007139	AT1G73120	87.118	2.91332	0.446526	6.52443	6.82622e-11	2.54504e-07	45.8308	41.6102	29.3709	35.0763	30.9817	31.5254	33.1386	53.7132	278.039	263.706	202.116	9.85682	15.5417	29.6407	112.144	77.3476	191.367
WS2_G0007591	AT1G77210	983.495	3.88865	0.800526	4.85761	1.18811e-06	0.000379686	1265.21	1576.73	1897.92	5.84605	4.81938	813.598	3396.21	2157.01	22.493	154.157	58.0862	1086.22	1868.33	2343.03	13.7154	23.634	32.4174
WS2_G0007682	AT1G78000	1432.36	2.32656	0.459291	5.06553	4.07256e-07	0.000192315	1117.99	1080.38	1162.25	598.636	654.059	771.16	281.176	484.832	2174.32	4351.16	2901.35	438.628	572.822	1106.59	2541.38	1473.9	2639.4
WS2_G0007794	AT1G78990	216.653	-2.28975	0.474028	-4.83041	1.36255e-06	0.000417536	23.6098	19.319	25.1751	986.813	1010	60.6258	35.147	22.6161	251.172	144.973	216.341	6.89977	41.0744	18.349	296.898	295.067	229.013
WS2_G0007927	AT1G80240	164.931	1.83444	0.529759	3.46277	0.000534636	0.0320638	1.38881	0	0	149.659	141.828	2.42503	4.0168	1.41351	459.232	573.332	526.332	0.985682	1.11012	1.41146	180.721	186.923	573.056
WS2_G0007937	AT1G80320	276.555	-1.63378	0.379489	-4.30522	1.66821e-05	0.00266556	59.7189	72.8179	76.9239	961.091	1135.31	93.3637	97.4075	66.4347	406.749	419.175	187.891	91.6684	84.3691	83.2762	254.138	185.491	425.609
WS2_G0007943	AT1G80380	5593.25	3.07604	0.4534	6.78439	1.16574e-11	5.21553e-08	3592.86	3212.9	3106.33	1503.6	1679.9	4445.08	4147.35	3554.97	5095.29	20140.1	15037.2	1878.71	4616.99	3158.85	5755.63	7423.93	6735.5
WS2_G0007949	AT1G80440	6465.43	2.03553	0.453872	4.48482	7.29763e-06	0.00148407	11614.6	11756.4	11780.5	969.275	1118.1	10921.1	6011.15	10229.5	1835.68	6066.56	4936.14	4844.63	6650.72	11303	2635.78	3893.88	3345.27
WS2_G0007952	AT1G80470	19.9418	2.46576	0.732984	3.364	0.000768223	0.0397804	0	0	0	10.5229	10.3272	0	3.0126	1.41351	30.6155	45.919	96.02	1.97136	1.11012	0	69.3838	27.9311	40.7832
WS2_G0007991	AT1G80830	1598.02	1.53776	0.376023	4.08954	4.32222e-05	0.00568926	1165.21	887.189	530.075	1018.38	1025.84	1005.18	1621.78	1601.5	3132.15	2976.21	2794.66	582.538	511.765	944.268	2140.41	1791.89	3437.29
WS2_G0008198	AT2G02700	220.72	2.65866	0.752287	3.5341	0.000409174	0.0266204	2.77763	8.91647	6.99308	133.29	145.27	3.63755	6.02521	7.06753	1838.18	554.308	246.57	1.97136	0	1.41146	137.961	213.422	444.432
WS2_G0008378	AT2G04080	226.976	-1.94614	0.512481	-3.79749	0.000146167	0.012576	477.752	482.976	471.334	23.3842	40.6205	453.481	217.912	303.904	5.62325	5.24789	14.2252	337.103	513.985	474.251	16.1358	16.4722	4.18289
WS2_G0008535	AT2G05440	1750.44	3.60815	0.937933	3.84691	0.000119616	0.0109292	12.4993	14.8608	13.9862	198.766	414.467	14.5502	27.1134	15.5486	5399.57	731.425	5092.02	27.5991	23.3125	9.88023	11576.6	5779.58	405.74
WS2_G0008762	WS2_G0008762	14.9292	4.92431	1.42746	3.44971	0.000561181	0.0329193	0	2.97216	1.39862	0	3.44242	2.42503	2.0084	7.06753	145.58	21.6475	4.14901	4.92841	26.6429	4.23438	12.1018	7.87799	7.32006
WS2_G0009226	AT2G13360	29467.1	3.15518	0.734883	4.29344	1.75924e-05	0.00273293	59016.2	55742.8	52553	327.379	273.328	55078.5	63154.2	59218.8	428.617	5585.07	2011.68	24698.2	59353.6	59651.2	538.934	1188.14	2120.73
WS2_G0009353	AT2G14510	147.343	1.99161	0.511025	3.89728	9.72772e-05	0.00962872	0	0	0	119.259	119.796	0	2.0084	0	309.279	721.585	395.342	0.985682	1.11012	0	249.297	178.329	407.832
WS2_G0009517	AT2G15830	62.0531	2.17579	0.615355	3.53583	0.000406494	0.0265885	51.3861	65.3875	83.917	21.0458	25.4739	25.4628	84.3529	48.0592	53.7333	125.949	136.917	52.2411	54.3958	70.5731	77.4516	17.9045	60.6519
WS2_G0009896	AT2G19210	40.7631	3.74242	0.900045	4.15803	3.21004e-05	0.00443263	0	0	1.39862	10.5229	11.7042	0	0	0	154.952	104.958	187.298	0.985682	0	0	144.415	15.0398	61.6976
WS2_G0010113	AT2G21045	224.31	2.08638	0.418402	4.98656	6.14645e-07	0.000245735	47.2196	34.1798	65.735	113.413	141.828	123.677	246.029	137.11	348.642	623.843	656.73	60.1266	58.8363	108.683	435.666	254.961	356.591
WS2_G0010195	AT2G21720	8.33338	-5.41784	1.25435	-4.31924	1.56564e-05	0.00255646	30.5539	38.6381	30.7696	25.7226	10.3272	0	0	1.41351	0.624806	0	0.592716	0	0	1.41146	1.61358	0	0
WS2_G0010343	AT2G22990	7160.7	2.28917	0.580439	3.94387	8.01785e-05	0.00841006	17804.6	15482	13502.2	87.6908	63.3405	11602.6	10005.9	17213.7	103.718	673.698	327.179	6792.33	11833.9	15068.8	260.593	474.828	435.021
WS2_G0010635	AT2G25409	14.2332	3.51292	0.893487	3.9317	8.4349e-05	0.00869533	0	0	0	2.33842	6.88483	0	0	0	30.6155	74.1264	60.4571	0	0	0	35.4987	12.1751	19.8687
WS2_G0010759	AT2G26560	2912.53	1.87589	0.52394	3.58035	0.000343131	0.0234735	4331.71	6711.13	9099.4	133.29	91.5683	3008.25	6131.65	2805.81	334.271	395.56	504.994	5413.36	3055.05	7160.34	191.209	81.6447	63.7891
WS2_G0010829	AT2G27220	76.784	-3.10941	0.703506	-4.41988	9.87572e-06	0.001841	9.72169	7.4304	9.79031	411.562	408.271	0	4.0168	2.82701	77.4759	54.4469	10.6689	2.95705	1.11012	0	83.0992	153.979	67.972
WS2_G0010850	AT2G27380	13.2324	-3.97149	1.15205	-3.44732	0.000566176	0.0329827	0	1.48608	0	66.645	127.369	0	0	0	13.7457	0.655986	4.14901	0	0	0	2.42036	4.29709	4.18289
WS2_G0010881	AT2G27660	382.169	2.99841	0.906561	3.30746	0.000941477	0.046085	58.3301	161.983	274.129	106.398	117.042	391.642	200.84	24.0296	822.869	1164.38	691.7	1075.38	145.426	369.803	257.365	161.857	473.712
WS2_G0010933	AT2G28160	305.253	1.50013	0.405147	3.70268	0.000213333	0.0167885	66.663	54.9849	82.5183	288.795	265.066	67.9009	34.1428	33.9241	875.978	777.344	695.849	101.525	71.0476	103.037	729.336	263.555	677.628
WS2_G0011020	AT2G28960	279.36	1.55554	0.418508	3.71686	0.000201712	0.0162313	2.77763	1.48608	1.39862	311.01	258.181	3.63755	2.0084	0	857.234	1050.23	600.422	0	0	2.82292	458.256	388.17	811.481
WS2_G0011058	AT2G29340	709.876	2.03832	0.533592	3.82	0.000133451	0.0117531	1211.04	1347.87	1268.54	56.1221	34.4242	2060.06	1355.67	1209.96	73.1023	333.241	147.586	738.276	929.17	975.32	59.7023	147.533	120.258
WS2_G0011070	AT2G29450	1386.4	-1.70676	0.463325	-3.68373	0.000229845	0.0178403	3027.61	2630.36	2173.45	572.913	678.844	2982.79	2085.73	3081.44	343.018	116.766	115.58	1884.62	1722.91	1729.04	94.3942	222.732	106.664
WS2_G0011473	AT2G32990	539.015	-2.69984	0.763158	-3.53772	0.000403592	0.026554	15.2769	10.4026	15.3848	2378.17	3123.65	27.8879	7.02941	11.308	719.152	108.238	442.759	7.88545	37.7441	9.88023	876.172	1021.99	350.317
WS2_G0011593	AT2G34000	67.9319	1.99481	0.48897	4.07962	4.5109e-05	0.00586679	5.55525	10.4026	15.3848	42.0916	59.2096	8.48761	11.0462	2.82701	118.713	265.674	224.639	3.94273	4.44048	8.46877	148.449	78.0637	147.447
WS2_G0011635	AT2G34317	99.1009	4.44104	0.910511	4.87752	1.07427e-06	0.000353405	0	0	0	14.0305	17.2121	1.21252	0	0	49.9845	469.686	501.438	0	0	0	215.412	153.263	262.476
WS2_G0011811	AT2G35850	55.2692	2.40473	0.687657	3.49699	0.000470545	0.0293206	52.7749	25.2633	20.9792	30.3995	21.343	48.5006	19.0798	19.7891	256.795	62.3187	89.5001	4.92841	17.7619	15.5261	84.7127	58.0107	111.892
WS2_G0011816	AT2G35910	84.8614	1.54229	0.446603	3.45338	0.000553618	0.032763	43.0532	62.4153	68.5322	66.645	59.898	36.3755	20.084	14.1351	134.958	230.907	186.113	67.0264	25.5327	71.9845	96.8146	100.265	157.904
WS2_G0011894	AT2G36630	305.674	-2.07656	0.584953	-3.54997	0.000385282	0.0254241	387.479	481.49	469.935	32.7379	34.4242	1051.25	589.466	465.043	11.8713	9.18381	2.96358	920.627	343.027	369.803	8.87467	5.72945	12.5487
WS2_G0011900	AT2G36690	54.0727	3.1943	0.626696	5.09704	3.44998e-07	0.000179479	1.38881	0	0	19.8766	26.1624	0	5.02101	2.82701	299.907	195.484	140.474	2.95705	2.22024	0	100.042	32.9443	89.9321
WS2_G0012023	AT2G37820	9.00927	2.90674	0.676283	4.29812	1.72256e-05	0.00271364	0	0	0	4.67684	4.81938	1.21252	0	0	44.3612	36.0792	26.6722	0	0	0	12.1018	8.59417	14.6401
WS2_G0012134	AT2G38870	43.9682	3.46278	0.830411	4.16996	3.04656e-05	0.00428373	47.2196	60.9292	47.5529	3.50763	7.57331	16.9752	56.2353	70.6753	41.862	60.3507	87.1293	112.368	64.3869	18.349	5.64752	25.7825	20.9145
WS2_G0012240	AT2G20630	26.6648	4.20589	1.20433	3.49231	0.000478862	0.0296735	1.38881	0	0	5.84605	2.75393	18.1877	9.03781	168.207	48.7349	120.045	64.0133	0	0	1.41146	1.61358	7.87799	4.18289
WS2_G0012288	AT2G40170	12.0359	-3.3486	0.779526	-4.29568	1.74156e-05	0.00272438	0	0	0	49.1068	98.4531	0	0	1.41351	9.37209	5.90388	6.51988	0.985682	0	0	19.3629	9.31036	4.18289
WS2_G0012306	AT2G40330	180.354	4.48464	0.957631	4.68305	2.82631e-06	0.00073517	12.4993	31.2077	39.1612	30.3995	32.3587	43.6506	19.0798	26.8566	739.77	818.671	550.041	27.5991	19.9821	77.6304	480.039	11.4589	105.618
WS2_G0012412	AT2G41240	85.5826	3.6006	0.927067	3.88386	0.000102813	0.00991345	12.4993	16.3469	29.3709	12.8613	4.1309	419.53	68.2857	351.963	203.062	21.6475	75.8677	23.6564	35.5238	91.745	33.0783	22.9178	32.4174
WS2_G0012525	AT2G42250	419.113	-1.61258	0.351333	-4.58988	4.43506e-06	0.0010353	186.101	160.497	139.862	1465.02	1572.5	109.126	116.487	142.764	527.961	631.059	331.328	83.783	170.958	103.037	392.099	352.361	639.982
WS2_G0012632	AT2G43220	19.4971	2.82839	0.64472	4.387	1.14926e-05	0.00202432	0	0	0	7.01526	13.0812	0	1.0042	0	54.9829	91.1821	73.4968	0	0	0	25.0104	18.6207	47.0575
WS2_G0012681	AT2G43610	1211.94	1.56431	0.42963	3.64106	0.000271521	0.0201091	6.94406	5.94432	4.19585	1051.12	1294.35	4.85006	7.02941	16.9621	2462.99	3638.1	4305.49	7.88545	13.3214	4.23438	1552.26	2647.72	3579.51
WS2_G0012705	AT2G43820	1850.38	1.6208	0.459495	3.52735	0.000419745	0.0269819	2852.62	2967.7	3132.9	209.289	235.461	2089.16	1089.56	2834.08	517.964	851.47	683.402	5480.39	2618.77	3891.4	347.726	651.725	1002.85
WS2_G0012764	AT2G44340	44.7718	2.08149	0.590823	3.52303	0.000426641	0.0271907	0	0	0	49.1068	29.6048	0	0	0	241.175	148.253	106.689	0	0	1.41146	79.0652	33.6605	72.1549
WS2_G0012768	AT2G44380	120.569	3.75084	0.799017	4.69432	2.67494e-06	0.000703982	0	7.4304	12.5875	36.2455	31.6702	9.70012	2.0084	5.65402	337.395	637.619	394.749	42.3843	4.44048	18.349	154.903	93.1036	261.431
WS2_G0012779	AT2G44490	4947.8	1.61793	0.278612	5.80712	6.35562e-09	5.95907e-06	7202.38	7791.51	8544.15	933.03	923.944	8816.2	10210.7	6243.45	2667.3	3819.81	2062.65	5348.31	7241.31	7827.97	1428.82	1325.65	1725.44
WS2_G0013099	AT2G47400	7438.67	1.85912	0.493305	3.7687	0.000164101	0.0138387	12993.7	13734.3	13671.5	188.243	214.118	14422.9	15387.4	13483.4	204.936	1127.64	858.253	8943.09	18194.9	11593.7	492.141	491.3	455.935
WS2_G0013104	AT2G47450	3014.93	3.03713	0.656374	4.62714	3.70752e-06	0.000911398	3755.35	4061.45	4282.56	78.3371	84.6834	6341.46	2821.81	6789.07	163.074	1125.02	720.15	3573.1	11201.1	5428.48	358.214	160.425	309.534
WS2_G0013310	AT3G02040	273.729	1.87736	0.5653	3.32099	0.000896993	0.0445905	163.88	181.302	191.61	137.967	151.466	226.74	557.332	281.288	242.425	1011.53	341.997	128.139	137.655	231.48	133.927	247.083	287.574
WS2_G0013362	AT3G02493	12.0842	-1.93122	0.530518	-3.64025	0.000272377	0.0201091	0	0	0	60.7989	32.3587	0	0	1.41351	13.7457	12.4637	10.0762	1.97136	1.11012	0	17.7493	28.6472	25.0973
WS2_G0013887	AT3G06850	1435.47	2.61381	0.758176	3.4475	0.00056581	0.0329827	561.08	594.432	716.091	568.236	572.818	367.392	2153.01	1166.14	564.2	6596.6	3316.25	577.61	720.467	856.757	967.339	1577.03	2527.51
WS2_G0013996	AT3G07720	2443.18	1.532	0.33411	4.5853	4.53328e-06	0.0010353	538.859	542.419	531.474	2283.47	2594.89	988.2	504.109	662.934	6717.91	8276.58	6168.99	677.163	575.042	551.881	3210.21	1973.8	4736.08
WS2_G0014283	AT3G10720	832.329	1.89376	0.444558	4.25986	2.04558e-05	0.00309186	458.308	670.222	913.296	306.333	368.339	1085.2	1246.21	914.538	1158.39	1364.45	1239.96	471.156	1574.15	791.83	466.323	375.279	745.6
WS2_G0014522	AT3G12900	288.794	4.0292	0.849311	4.74408	2.09456e-06	0.000585691	1.38881	1.48608	2.79723	57.2913	87.4374	2.42503	0	4.24052	2407.38	278.138	864.773	1.97136	0	0	638.169	187.639	374.369
WS2_G0014534	AT3G12977	141.163	1.53552	0.399421	3.84436	0.000120867	0.0109466	18.0546	11.8886	12.5875	126.275	113.6	12.1252	9.03781	8.48103	214.933	450.662	376.375	4.92841	7.77084	18.349	271.888	301.512	441.295
WS2_G0014772	AT3G14810	821.316	-2.97371	0.582323	-5.10663	3.27958e-07	0.000174677	586.079	536.475	618.188	2205.13	2507.46	666.883	515.155	655.866	456.733	138.413	304.656	1820.55	834.81	409.324	459.869	928.887	317.9
WS2_G0015034	WS2_G0015034	78.4382	2.79308	0.831241	3.36013	0.000779058	0.0402483	23.6098	57.9571	82.5183	2.33842	7.57331	105.489	144.605	197.891	63.7302	27.5514	17.1888	325.275	182.06	66.3387	10.4882	13.6074	5.22861
WS2_G0015213	AT3G18560	704.424	1.52703	0.256795	5.94649	2.73952e-09	3.60489e-06	88.884	111.456	102.099	648.912	636.847	196.427	166.697	130.042	1603.25	1958.12	1996.27	170.523	91.0298	108.683	1082.71	1306.31	1576.95
WS2_G0015423	AT3G20360	17.5581	3.70794	0.868694	4.2684	1.96876e-05	0.00299599	0	0	0	2.33842	6.88483	0	0	0	33.7395	84.6222	71.1259	0	0	0	43.5666	16.4722	39.7375
WS2_G0015425	AT3G20380	629.562	2.9598	0.643473	4.59973	4.23044e-06	0.00100675	9.72169	5.94432	6.99308	294.641	300.179	14.5502	4.0168	5.65402	1641.99	3047.06	2252.91	11.8282	5.5506	23.9948	1621.64	297.215	1158.66
WS2_G0015690	AT3G22640	20.4896	-7.52185	1.57886	-4.7641	1.89702e-06	0.00055112	1.38881	4.45824	8.3917	90.0292	143.205	0	26.1092	4.24052	0.624806	1.31197	0	15.7709	6.66072	5.64585	16.1358	24.3502	0
WS2_G0015789	AT3G23550	254.069	3.41962	0.641748	5.32861	9.89672e-08	6.70878e-05	291.651	349.229	352.451	16.3689	24.7854	431.655	642.689	351.963	63.7302	290.602	312.361	244.449	179.839	475.663	157.324	73.7667	60.6519
WS2_G0015886	AT3G24540	86.4174	2.64334	0.471967	5.60069	2.13501e-08	1.6469e-05	61.1078	46.0685	32.1682	40.9224	31.6702	46.0756	57.2395	42.4052	119.338	360.792	196.189	20.6993	31.0833	31.0522	83.0992	108.143	161.041
WS2_G0016033	AT3G25790	202.374	1.92119	0.330889	5.80613	6.39328e-09	5.95907e-06	1.38881	0	0	150.828	145.27	3.63755	1.0042	0	449.86	443.447	787.72	1.97136	2.22024	2.82292	455.028	537.136	458.026
WS2_G0016063	AT3G26040	81.3996	-2.16552	0.442224	-4.89688	9.73683e-07	0.000335097	61.1078	74.304	50.3502	257.226	236.838	66.6883	91.3823	59.3672	81.8496	60.3507	23.1159	39.4273	41.0744	55.047	48.4073	49.4165	87.8407
WS2_G0016154	AT3G26744	658.206	-2.25585	0.242323	-9.30926	1.28724e-20	2.87956e-16	773.569	784.65	909.1	1273.27	1120.85	754.185	697.92	701.099	236.801	202.044	312.361	608.166	845.911	680.324	354.987	567.216	367.049
WS2_G0016277	AT3G27660	5.81142	-6.19886	1.36577	-4.53874	5.65907e-06	0.00121725	9.72169	5.94432	8.3917	14.0305	18.589	7.27509	5.02101	12.7215	0	0	0.592716	1.97136	5.5506	4.23438	4.03394	0.716181	0
WS2_G0016305	AT3G27950	34.4982	5.34577	1.12341	4.75853	1.95006e-06	0.000559268	0	1.48608	0	2.33842	4.81938	0	0	0	116.214	163.997	168.331	0	0	0	78.2584	5.01327	46.0118
WS2_G0016385	AT3G28650	26.6574	2.28815	0.574079	3.98579	6.72572e-05	0.00744824	0	0	0	18.7074	20.6545	0	0	0	87.4728	113.486	88.3147	0.985682	0	0	43.5666	19.3369	60.6519
WS2_G0017623	AT3G46810	37.193	2.98565	0.617556	4.83463	1.33394e-06	0.000414449	0	0	0	16.3689	17.9006	0	0	0	183.068	147.597	77.6458	0	0	0	45.1801	47.268	97.2522
WS2_G0017634	AT3G46900	264.727	2.47786	0.619404	4.00039	6.32389e-05	0.00739955	497.195	482.976	469.935	23.3842	19.2775	1065.8	186.781	291.182	98.7193	110.862	145.215	245.435	185.39	454.491	80.6788	57.2945	85.7493
WS2_G0017807	AT3G48360	3111.06	2.91814	0.776265	3.75921	0.000170449	0.0142274	874.952	1547.01	2061.56	680.48	851.654	369.817	4228.69	3026.31	1727.59	5926.83	9718.77	3528.74	1839.47	2337.38	4612.41	6498.63	3057.69
WS2_G0017875	AT3G48990	7353.31	1.54072	0.305572	5.04208	4.60496e-07	0.000195288	11127.2	10484.3	10190.3	2312.7	2479.23	8656.15	8247.5	7833.65	4299.91	7200.76	9412.93	13265.3	6770.62	10182.3	3764.47	4647.3	4131.65
WS2_G0017902	AT3G49260	198.235	-3.01853	0.756692	-3.98911	6.63205e-05	0.00744824	177.768	163.469	181.82	37.4147	46.1284	321.317	163.685	315.212	6.24806	3.27993	5.92716	166.58	1464.25	280.881	13.7154	12.8913	9.4115
WS2_G0017983	AT3G49940	840.753	1.52637	0.3087	4.9445	7.63381e-07	0.000284614	390.256	469.601	623.783	516.791	625.143	675.371	884.701	634.664	1180.26	1876.78	1880.69	311.475	529.527	464.371	1342.5	999.073	887.818
WS2_G0018036	AT3G50440	156.217	-2.77193	0.816954	-3.39301	0.000691288	0.0371763	304.15	289.785	193.009	71.3218	72.2907	181.877	222.933	462.216	6.24806	2.62394	22.5232	153.766	454.039	163.73	23.3969	28.6472	3.13717
WS2_G0018070	AT3G50740	1114.9	2.41822	0.590349	4.09625	4.19898e-05	0.00559114	1372.15	1321.12	1562.25	198.766	210.676	1925.47	1961.2	1656.63	1161.51	957.084	1164.69	258.249	1389.87	2172.24	711.587	281.459	648.348
WS2_G0018138	AT3G51330	1346.48	2.18282	0.554191	3.93875	8.19076e-05	0.0085222	486.084	569.168	682.525	539.006	586.588	829.36	538.252	716.647	1896.29	3316.67	2453.85	3679.55	656.081	2024.04	1447.38	661.751	1807.01
WS2_G0018364	AT3G53280	452.953	3.60371	0.710185	5.07432	3.88875e-07	0.000190457	891.618	838.149	896.513	10.5229	19.966	955.462	880.684	623.356	342.394	83.9662	138.103	337.103	691.604	780.538	146.029	28.6472	35.5546
WS2_G0018388	AT3G53480	1511.89	2.37894	0.468448	5.07834	3.80741e-07	0.000190457	83.3288	52.0128	43.3571	989.152	1034.1	58.2007	48.2017	79.1563	9089.05	3102.81	3594.82	67.0264	47.7351	26.8178	2725.33	1912.92	2748.16
WS2_G0018393	AT3G53530	28.1252	3.33401	0.976743	3.41339	0.000641602	0.0352962	44.442	41.6102	51.7488	2.33842	0.688483	67.9009	47.1975	62.1942	5.62325	24.2715	10.6689	22.6707	48.8452	36.698	2.42036	3.58091	5.22861
WS2_G0018560	AT3G55120	90.1731	-2.83119	0.558092	-5.07298	3.91641e-07	0.000190457	227.765	156.038	106.295	60.7989	77.1101	283.729	110.462	171.034	13.7457	5.24789	10.0762	69.9834	68.8274	153.849	8.06788	5.72945	4.18289
WS2_G0018874	AT3G58060	13.5069	2.45847	0.638257	3.85185	0.00011723	0.010792	5.55525	2.97216	4.19585	8.18447	6.88483	2.42503	4.0168	4.24052	53.7333	29.5194	39.712	0.985682	0	1.41146	35.4987	11.4589	18.823
WS2_G0018951	AT3G58810	534.374	1.74062	0.28521	6.10294	1.04137e-09	1.55302e-06	15.2769	20.8051	19.5806	479.376	435.121	10.9126	12.0504	14.1351	1846.93	1319.84	1414.81	26.6134	22.2024	15.5261	923.772	948.224	1559.17
WS2_G0019032	AT3G59580	141.513	-3.24766	0.554566	-5.85623	4.73501e-09	4.81464e-06	394.423	352.201	292.311	56.1221	64.0289	257.053	239	260.085	7.49767	11.1518	0.592716	120.253	137.655	201.839	2.42036	0.716181	8.36578
WS2_G0019336	AT3G62280	51.2311	2.28189	0.367436	6.2103	5.2882e-10	9.09977e-07	2.77763	1.48608	1.39862	36.2455	30.2933	0	0	1.41351	144.33	167.932	169.517	0.985682	0	0	72.6109	105.995	135.944
WS2_G0019389	AT3G62750	1157.65	-2.87744	0.627549	-4.5852	4.5355e-06	0.0010353	2783.18	2520.39	2159.46	154.336	181.071	2140.09	2149.99	2745.03	23.1178	7.87183	37.3411	646.607	2334.58	1688.11	56.4752	40.8223	11.5029
WS2_G0019621	AT4G01060	12.7978	-3.9909	0.816934	-4.88522	1.03313e-06	0.000344941	31.9427	35.6659	20.9792	29.2303	23.4084	20.6128	5.02101	8.48103	2.49922	0	2.37086	1.97136	7.77084	8.46877	5.64752	9.31036	4.18289
WS2_G0019703	AT4G01770	160.339	1.58359	0.454186	3.48666	0.000489092	0.0300576	84.7176	151.58	166.435	90.0292	90.1913	166.115	144.605	115.907	368.011	240.747	201.524	128.139	108.792	234.303	162.164	75.9152	196.596
WS2_G0019728	AT4G01970	71.2839	2.71437	0.537799	5.04718	4.48371e-07	0.000195288	9.72169	8.91647	8.3917	36.2455	41.9975	10.9126	9.03781	16.9621	231.803	287.978	252.497	6.89977	6.66072	15.5261	156.517	34.3767	77.3835
WS2_G0019916	AT4G03510	1050.87	1.65026	0.496251	3.32546	0.000882726	0.044145	1359.65	1487.57	1556.66	274.764	300.179	904.536	839.512	2332.28	460.482	1325.09	922.266	838.815	1539.74	1984.51	649.464	487.003	602.336
WS2_G0020427	AT4G06746	62.6863	2.81854	0.774539	3.63899	0.000273709	0.020141	41.6644	50.5267	41.9585	7.01526	17.9006	37.588	224.941	87.6373	48.7349	125.949	94.8346	24.642	82.1488	60.6928	69.3838	20.7693	29.2802
WS2_G0020472	AT4G07820	45.1331	2.83869	0.777422	3.65142	0.000260793	0.019577	0	0	1.39862	23.3842	19.2775	1.21252	9.03781	2.82701	41.2372	224.347	190.855	6.89977	2.22024	1.41146	62.1227	70.1858	110.847
WS2_G0020565	WS2_G0020565	137.733	1.8085	0.504301	3.58616	0.000335585	0.0231699	22.221	29.7216	20.9792	44.43	35.1126	155.202	151.634	219.093	65.6046	147.597	202.709	141.938	130.994	224.422	202.504	394.616	152.675
WS2_G0020589	AT4G08380	299.453	3.89158	1.01166	3.84674	0.000119698	0.0109292	0	2.97216	0	65.4758	97.7646	1.21252	3.0126	2.82701	591.691	1542.88	1503.13	0.985682	2.22024	0	1011.71	35.8091	229.013
WS2_G0020626	AT4G08620	131.199	3.37619	0.842933	4.00529	6.1942e-05	0.00733144	2.77763	0	0	39.7532	57.1441	0	2.0084	0	313.028	919.693	279.762	0	0	0	229.128	58.7269	328.357
WS2_G0020659	AT4G08870	1033.73	-3.74163	0.740767	-5.05102	4.39466e-07	0.000195288	3097.05	2333.14	1202.81	40.9224	47.5053	1784.82	765.201	3358.49	3.12403	2.62394	4.14901	2958.03	1024.64	940.033	4.84073	2.86472	3.13717
WS2_G0020727	AT4G09420	78.4329	1.74165	0.445134	3.91264	9.12924e-05	0.00928278	29.1651	77.2761	127.274	38.5839	46.8169	60.6258	69.2899	67.8483	158.076	162.685	109.652	47.3127	44.4048	52.2241	82.2924	59.443	100.389
WS2_G0020867	AT4G10530	29.4587	3.71323	0.936826	3.96362	7.38204e-05	0.00805543	0	0	0	9.35368	11.0157	0	0	0	38.738	179.084	184.335	0	0	0	40.3394	10.7427	27.1888
WS2_G0020868	AT4G10550	216.451	1.62602	0.374472	4.34215	1.41092e-05	0.00233795	151.381	160.497	139.862	156.674	127.369	156.414	162.681	145.591	357.389	573.988	381.117	119.268	183.17	162.318	362.248	125.332	214.373
WS2_G0020903	WS2_G0020903	58.1948	4.11299	1.25558	3.27576	0.00105378	0.0499428	1.38881	0	0	15.1997	11.0157	0	1.0042	0	21.2434	551.028	106.096	0	0	0	27.4308	82.3608	172.544
WS2_G0021203	AT4G13280	364.548	2.42096	0.698762	3.46464	0.000530932	0.031996	0	1.48608	0	170.705	219.626	2.42503	5.02101	2.82701	309.904	1598.64	1228.7	3.94273	1.11012	2.82292	354.18	991.911	1304.02
WS2_G0021488	AT4G15350	8.40407	3.50637	0.978413	3.58373	0.000338726	0.0233147	0	0	0	1.16921	3.44242	0	0	0	18.1194	31.4873	34.3775	0	0	0	12.1018	12.8913	29.2802
WS2_G0021489	AT4G15360	19.5321	5.16946	1.12709	4.58655	4.50624e-06	0.0010353	0	1.48608	0	3.50763	1.37697	1.21252	0	0	41.2372	91.1821	117.951	0	0	0	23.3969	5.72945	44.9661
WS2_G0021502	AT4G15440	97.611	-3.30619	0.703172	-4.70181	2.5786e-06	0.000694979	277.763	254.12	179.023	40.9224	32.3587	175.815	53.2227	227.574	1.87442	1.96796	7.11259	179.394	86.5893	129.854	6.4543	4.29709	1.04572
WS2_G0021512	AT4G15530	4681.7	2.65096	0.758429	3.49534	0.000473466	0.0294207	11374.4	9956.73	8760.93	52.6145	53.0132	12579.8	7234.26	3489.94	101.843	493.302	400.083	15237.7	2830.8	6767.96	150.063	36.5252	69.0177
WS2_G0021568	AT4G15975	61.8434	3.15332	0.914204	3.44925	0.000562145	0.0329193	9.72169	37.152	50.3502	7.01526	6.88483	120.039	377.58	24.0296	37.4884	102.334	45.6391	36.4702	55.506	83.2762	19.3629	18.6207	19.8687
WS2_G0021836	AT4G18195	77.0324	2.60426	0.723433	3.59986	0.000318392	0.0223513	15.2769	34.1798	39.1612	40.9224	37.8666	26.6753	113.475	14.1351	156.826	425.079	136.325	48.2984	61.0566	42.3438	44.3733	26.4987	47.0575
WS2_G0021837	AT4G18197	755.923	2.41185	0.734189	3.28505	0.00101964	0.0486963	599.967	747.498	876.932	167.197	200.349	726.297	3301.81	662.934	384.88	1625.53	924.637	213.893	721.578	570.23	585.728	205.544	335.677
WS2_G0021839	AT4G18205	766.889	2.92106	0.756451	3.86153	0.000112677	0.0104661	779.124	986.756	1093.72	64.3066	73.6677	993.05	4138.31	719.474	216.808	902.637	449.279	304.576	1021.31	873.695	237.196	99.5492	83.6578
WS2_G0021857	AT4G18340	1208.29	1.84738	0.511881	3.60901	0.000307365	0.0217587	306.928	407.186	388.815	922.507	976.958	364.967	160.672	320.866	2647.93	4070.39	3534.96	109.411	244.226	578.699	1980.66	1964.49	1561.26
WS2_G0021871	AT4G18440	1716.15	-2.11032	0.504189	-4.18558	2.84442e-05	0.00405284	3378.98	2689.8	1897.92	1585.45	1597.28	2742.71	930.894	3642.6	351.141	293.882	460.54	1438.11	4014.19	2654.96	549.423	551.46	395.283
WS2_G0022007	AT4G19680	52.9947	1.73175	0.419926	4.12394	3.72454e-05	0.00508036	0	0	0	44.43	61.9635	0	1.0042	0	194.939	220.411	118.543	0.985682	0	0	78.2584	71.6181	108.755
WS2_G0022008	AT4G19690	1340.78	3.07306	0.474311	6.479	9.23336e-11	2.95072e-07	4.16644	7.4304	8.3917	549.529	605.865	6.06258	16.0672	19.7891	7176.52	3803.41	3607.27	6.89977	2.22024	2.82292	2490.55	1302.02	3184.23
WS2_G0022016	AT4G19770	30.6117	3.77331	0.970474	3.88811	0.00010103	0.00982624	0	0	0	3.50763	10.3272	1.21252	0	0	122.462	95.774	73.4968	0	0	0	134.734	17.1883	61.6976
WS2_G0022038	AT4G19975	25.1159	-2.68071	0.734814	-3.64815	0.000264136	0.0196958	13.8881	7.4304	12.5875	91.1984	103.961	7.27509	9.03781	9.89454	36.2387	5.90388	3.5563	24.642	18.872	9.88023	26.624	25.0663	20.9145
WS2_G0022054	AT4G20110	2324.44	1.72211	0.491585	3.50319	0.000459724	0.0288068	1905.45	2077.54	2345.48	957.583	866.112	1672.06	2220.29	1554.86	1764.45	4507.94	2751.98	6416.79	1601.9	3244.95	1466.74	1617.14	2544.24
WS2_G0022182	AT4G21400	521.833	1.56155	0.30861	5.05994	4.19389e-07	0.000192315	368.035	325.451	286.716	358.948	326.341	263.116	588.462	397.195	1010.31	1209.64	812.614	444.543	346.357	311.933	683.349	487.719	650.439
WS2_G0022183	AT4G21410	843.581	1.80031	0.333166	5.40365	6.5298e-08	4.56474e-05	374.979	355.173	394.41	626.697	616.881	281.304	554.319	487.659	2291.16	2684.3	1521.5	251.349	399.643	344.397	1054.47	762.017	1340.62
WS2_G0022221	WS2_G0022221	25.533	-1.99896	0.560654	-3.5654	0.000363306	0.0244058	5.55525	11.8886	11.1889	72.491	46.1284	6.06258	15.063	19.7891	19.369	12.4637	12.447	54.2125	37.7441	18.349	45.9869	26.4987	18.823
WS2_G0022245	AT4G21920	39.0217	2.40578	0.718372	3.34894	0.000811218	0.041337	19.4434	20.8051	23.7765	21.0458	23.4084	23.0378	55.2311	9.89454	43.1116	188.268	122.692	23.6564	8.88095	21.1719	20.1697	29.3634	9.4115
WS2_G0022278	AT4G22200	690.575	-1.93934	0.572139	-3.38962	0.000699886	0.0371763	1909.62	1523.23	1046.16	93.5368	83.3065	2261.34	871.647	1150.59	23.7426	7.21585	37.9338	767.846	791.515	1017.66	58.0887	70.1858	26.1431
WS2_G0022281	AT4G22214	98.1667	-2.24775	0.636692	-3.53036	0.000414989	0.026801	0	0	2.79723	434.946	444.072	0	0	4.24052	133.708	66.2546	77.6458	0	0	0	68.577	203.395	233.196
WS2_G0022438	AT4G23550	102.102	1.93254	0.513607	3.76269	0.000168098	0.0140837	24.9986	32.6937	43.3571	67.8142	68.8483	14.5502	69.2899	56.5402	380.507	255.835	146.401	36.4702	37.7441	36.698	113.757	193.369	156.858
WS2_G0022534	AT4G24350	354.957	2.39184	0.664478	3.59958	0.000318733	0.0223513	954.114	759.386	539.866	10.5229	21.343	963.95	374.567	986.627	38.1132	57.7268	159.441	154.752	419.625	471.428	37.1122	50.1327	35.5546
WS2_G0022539	AT4G24410	4.78637	-3.06049	0.821802	-3.72412	0.000195997	0.0158857	0	0	0	29.2303	22.7199	1.21252	0	2.82701	4.99845	1.31197	2.96358	0.985682	0	1.41146	4.84073	5.72945	3.13717
WS2_G0022541	AT4G24413	8.37613	-3.27768	0.775474	-4.22668	2.37162e-05	0.00349035	1.38881	1.48608	1.39862	37.4147	42.686	6.06258	3.0126	5.65402	8.74728	0.655986	2.96358	3.94273	7.77084	1.41146	6.4543	7.16181	4.18289
WS2_G0022622	AT4G25170	1375.89	1.60985	0.358335	4.49259	7.0363e-06	0.00144405	1001.33	1072.95	1019.59	654.758	699.499	898.474	1932.08	1328.69	1054.67	2703.97	2442.58	1245.9	1430.94	1390.29	1521.6	1611.41	1381.4
WS2_G0022986	AT4G28410	234.344	2.17949	0.56288	3.87203	0.000107931	0.0101874	2.77763	0	0	170.705	167.301	1.21252	2.0084	4.24052	586.693	957.74	752.157	1.97136	0	0	169.425	494.165	673.445
WS2_G0023125	AT4G29690	179.63	-1.51688	0.422092	-3.59372	0.000325996	0.0227892	1.38881	1.48608	1.39862	599.805	766.282	2.42503	1.0042	2.82701	339.27	147.597	229.381	0.985682	0	1.41146	219.446	355.226	383.78
WS2_G0023177	AT4G30120	58.5365	1.82858	0.413301	4.42434	9.67379e-06	0.00181851	11.1105	1.48608	11.1889	33.9071	53.0132	1.21252	6.02521	2.82701	168.698	131.853	167.739	4.92841	4.44048	7.05731	149.256	86.6579	153.721
WS2_G0023180	AT4G30140	97.3383	1.60478	0.346728	4.62835	3.68586e-06	0.000911398	0	0	4.19585	105.229	107.403	0	2.0084	1.41351	378.632	303.722	288.06	0.985682	7.77084	2.82292	179.914	105.279	167.316
WS2_G0023267	AT4G30970	29.8922	-1.78084	0.384481	-4.63181	3.62477e-06	0.00091108	0	1.48608	2.79723	120.429	112.911	0	0	1.41351	23.7426	41.3271	36.7484	0.985682	3.33036	0	54.8616	42.2547	65.8805
WS2_G0023808	AT4G35770	13481.5	3.77137	1.08966	3.46105	0.000538077	0.0320981	12284	17254.9	22907.9	113.413	102.584	3272.58	82978.1	36810.5	118.713	3232.04	1072.82	6145.73	14602.5	26757.1	192.822	396.764	943.242
WS2_G0023924	AT4G36850	576.033	4.13382	0.904605	4.56976	4.88291e-06	0.00107089	706.906	772.761	998.612	3.50763	11.7042	97.0012	1781.45	1795.15	59.9814	179.084	174.259	1299.13	1216.69	499.657	59.7023	90.955	46.0118
WS2_G0023949	AT4G37060	30.3753	3.72756	0.760396	4.90212	9.48064e-07	0.000331378	0	1.48608	0	10.5229	8.2618	0	0	0	93.0961	150.221	126.841	0	1.11012	0	80.6788	22.2016	21.9602
WS2_G0024102	AT4G38420	197.483	5.91218	1.19743	4.93739	7.91752e-07	0.000290352	213.877	344.77	440.564	1.16921	8.2618	363.755	192.807	100.359	827.868	38.0472	20.7451	276.977	216.473	249.829	21.7833	33.6605	6.27434
WS2_G0024115	AT4G38550	6879.67	1.77287	0.401998	4.41014	1.03305e-05	0.00186365	10670.2	11115.9	12860.3	844.17	1040.99	11734.7	19061.7	6284.44	2914.1	4614.86	2137.33	9283.15	8087.22	12188	1344.11	1284.11	1489.11
WS2_G0024234	AT4G39675	1507.25	3.49762	0.619454	5.64629	1.63943e-08	1.30979e-05	19.4434	7.4304	18.182	443.131	433.056	7.27509	13.0546	16.9621	1165.26	6291.56	7387.61	11.8282	6.66072	5.64585	2321.94	3228.54	4245.63
WS2_G0024285	AT4G40063	36.3779	2.10365	0.531412	3.9586	7.53911e-05	0.00814733	29.1651	60.9292	55.9446	11.6921	4.1309	35.1629	57.2395	53.7132	24.9922	37.3912	32.0067	58.1552	66.6072	40.9324	16.9425	11.4589	21.9602
WS2_G0024332	AT5G01360	122.492	-1.58763	0.468772	-3.38678	0.000707193	0.0373225	1.38881	5.94432	2.79723	491.068	445.449	9.70012	5.02101	2.82701	229.304	81.9983	155.884	0.985682	7.77084	4.23438	229.935	231.327	176.727
WS2_G0024374	AT5G01740	90.0199	3.3414	0.706412	4.73011	2.24403e-06	0.000612183	4.16644	13.3747	15.3848	24.5534	34.4242	3.63755	13.0546	11.308	183.068	163.341	554.19	0	7.77084	1.41146	208.151	146.101	146.401
WS2_G0024585	AT5G03570	451.005	1.76378	0.363585	4.85107	1.22799e-06	0.000386903	5.55525	1.48608	1.39862	389.347	422.729	4.85006	2.0084	11.308	1295.22	1530.42	1312.27	0.985682	2.22024	0	691.417	705.438	1290.42
WS2_G0024790	AT5G05420	16.779	3.3567	0.849687	3.95052	7.79826e-05	0.008307	27.7763	16.3469	26.5737	1.16921	2.06545	29.1004	40.168	31.0971	15.6201	23.6155	13.6325	8.87114	6.66072	18.349	10.4882	4.29709	9.4115
WS2_G0024791	AT5G05440	636.485	1.92278	0.493878	3.89323	9.89177e-05	0.00970521	312.483	407.186	465.739	378.824	545.279	195.215	228.958	482.005	1670.73	2029.62	1558.84	125.182	107.682	330.282	872.945	436.871	672.4
WS2_G0024800	AT5G05530	29.8943	3.25441	0.841134	3.86908	0.000109248	0.0102641	4.16644	4.45824	1.39862	12.8613	8.95028	1.21252	7.02941	4.24052	18.7442	181.052	109.652	7.88545	4.44048	14.1146	61.3159	30.0796	36.6003
WS2_G0024912	AT5G06510	176.154	-2.33362	0.573867	-4.06648	4.7729e-05	0.00603219	65.2742	106.998	155.246	607.989	636.158	84.8761	32.1344	57.9537	213.059	112.83	44.4537	150.809	77.7084	173.61	175.88	126.048	173.59
WS2_G0024931	AT5G06690	1445.54	2.96824	0.860284	3.45031	0.00055995	0.0329193	2355.43	2670.48	2786.04	16.3689	10.3272	953.037	3915.38	4062.41	12.4961	227.627	70.5332	1302.09	3228.23	2743.88	48.4073	65.8887	105.618
WS2_G0024936	AT5G06740	134.948	1.88316	0.566156	3.32621	0.000880343	0.044145	2.77763	1.48608	4.19585	123.936	132.189	0	3.0126	2.82701	381.756	737.328	298.729	9.85682	1.11012	1.41146	127.473	196.234	269.796
WS2_G0024971	AT5G07100	1636.4	1.80336	0.484167	3.72467	0.000195571	0.0158857	3723.41	3694.39	4141.3	173.043	172.121	1259.8	4072.04	1966.19	496.096	860.654	450.464	1602.72	1119	2954.19	313.034	362.388	458.026
WS2_G0024999	AT5G07330	79.0733	-3.36351	0.775443	-4.33754	1.44088e-05	0.00237004	12.4993	19.319	4.19585	453.654	482.627	4.85006	1.0042	7.06753	74.3519	48.543	13.6325	0.985682	1.11012	1.41146	29.0444	130.345	59.6062
WS2_G0025470	AT5G11930	38.2879	-2.99898	0.872853	-3.43583	0.000590732	0.0341465	90.2728	38.6381	37.7626	107.567	118.419	78.8135	3.0126	26.8566	26.2419	7.87183	8.29803	9.85682	16.6518	18.349	29.8512	13.6074	18.823
WS2_G0025665	AT5G14120	10616.2	2.10237	0.581668	3.61437	0.000301074	0.0215177	16613	18027.6	19731.7	1466.19	1646.16	11328.5	16871.6	19218	1958.77	9086.06	9003.36	7872.64	12296.8	21612.3	2401	4690.27	6651.84
WS2_G0025908	AT5G16370	1242.11	1.65814	0.485225	3.41726	0.000632559	0.0351125	956.892	1316.67	1739.88	510.945	654.059	698.409	1595.68	1156.25	857.859	2792.53	1867.06	1524.85	930.28	1669.76	647.044	971.142	1226.63
WS2_G0025948	AT5G16740	11.1836	-5.3754	1.34841	-3.98649	6.70585e-05	0.00744824	0	0	1.39862	70.1526	102.584	0	0	0	4.99845	0.655986	0.592716	0	0	0	7.26109	1.43236	1.04572
WS2_G0025994	AT5G17230	1890.57	-1.63594	0.460189	-3.55493	0.000378086	0.0251936	2977.61	2839.9	2886.74	737.772	636.158	5305.97	1472.16	3301.95	230.553	174.492	257.832	2000.93	4927.82	3174.38	512.31	396.764	306.397
WS2_G0026060	AT5G17860	159.09	-3.19004	0.728167	-4.38092	1.18181e-05	0.00206541	430.532	444.338	489.516	19.8766	44.0629	152.777	208.874	127.215	6.24806	2.62394	1.77815	470.17	92.1399	200.428	6.4543	6.44563	1.04572
WS2_G0026199	AT5G19120	2596.23	1.754	0.444835	3.94304	8.04538e-05	0.00841006	2044.33	2295.99	2565.06	781.032	1103.64	3324.72	2932.27	3850.39	1107.16	4287.53	4144.27	2097.53	2942.93	3830.71	2461.51	2354.8	2011.97
WS2_G0026268	AT5G19700	21.004	3.23863	0.983122	3.29423	0.000986911	0.047954	0	1.48608	1.39862	10.5229	7.57331	0	1.0042	0	102.468	43.9511	107.874	0	0	0	57.2819	5.72945	17.7773
WS2_G0026289	AT5G19890	1951.2	2.49576	0.541275	4.61089	4.00947e-06	0.000974912	11.1105	11.8886	4.19585	1244.04	1342.54	14.5502	13.0546	14.1351	4947.84	11729.7	5207.01	30.5561	13.3214	8.46877	3253.78	1369.34	3954.92
WS2_G0026327	AT5G20250	35935.6	2.31121	0.595428	3.88159	0.000103776	0.00993396	40918.6	48468.5	55165.6	6860.93	8077.97	16754.5	68985.6	67950	12702.9	52912.5	45598.2	30608.4	33274.7	61061.2	21293.6	15559.8	24712.5
WS2_G0026396	AT5G20935	91.0346	5.39567	1.59196	3.38932	0.000700658	0.0371763	270.818	227.37	166.435	0	0	219.465	85.3571	203.545	2.49922	13.1197	5.33445	65.055	166.518	115.74	0	2.14854	4.18289
WS2_G0026661	AT5G23990	45.215	2.14518	0.559715	3.83262	0.000126784	0.0112546	1.38881	1.48608	0	32.7379	23.4084	1.21252	5.02101	1.41351	193.69	80.0303	96.02	2.95705	0	0	128.279	126.764	74.2463
WS2_G0026684	AT5G24180	25.0568	5.80742	1.22228	4.75132	2.02097e-06	0.000572267	1.38881	7.4304	4.19585	0	2.75393	1.21252	0	1.41351	49.9845	79.3743	133.954	9.85682	3.33036	16.9375	71.8041	5.72945	36.6003
WS2_G0026691	AT5G24230	103.04	2.36149	0.540557	4.36861	1.25038e-05	0.00215161	13.8881	29.7216	32.1682	50.276	61.275	24.2503	19.0798	16.9621	206.186	384.408	271.464	101.525	27.753	53.6355	177.493	76.6314	204.962
WS2_G0026768	AT5G24920	68.8897	2.72845	0.55787	4.89083	1.00411e-06	0.000340333	24.9986	41.6102	41.9585	24.5534	23.4084	26.6753	43.1806	22.6161	101.219	175.804	199.153	32.5275	15.5417	46.5782	199.277	67.321	84.7035
WS2_G0026917	AT5G26280	1839.27	1.63807	0.324939	5.04117	4.62686e-07	0.000195288	148.603	157.524	191.61	1698.86	1463.03	278.879	164.689	202.131	3531.4	6141.34	5086.69	84.7686	164.298	146.792	3257	3570.16	4979.73
WS2_G0027290	AT5G28960	21.669	3.00019	0.604974	4.9592	7.07838e-07	0.000277795	0	1.48608	0	9.35368	6.88483	0	0	0	53.1085	69.5345	68.7551	0	0	1.41146	44.3733	32.9443	80.5206
WS2_G0027845	AT5G36140	55.2372	-3.86317	1.04787	-3.68668	0.000227201	0.017709	1.38881	1.48608	0	355.44	394.501	0	0	0	37.4884	38.7032	1.18543	0	0	0	33.0783	30.7958	44.9661
WS2_G0027846	AT5G36150	16.0702	-3.97189	1.00447	-3.95419	7.67941e-05	0.00821954	0	0	0	83.0139	121.862	0	0	0	11.2465	7.21585	1.18543	0	0	1.41146	12.9086	7.16181	27.1888
WS2_G0027963	AT5G37450	232.918	2.21109	0.629945	3.50996	0.000448166	0.0282408	1.38881	2.97216	0	166.028	191.398	2.42503	1.0042	1.41351	447.986	1348.05	687.551	0.985682	2.22024	2.82292	546.195	136.791	420.38
WS2_G0027968	AT5G37478	158.934	-1.52144	0.338162	-4.49914	6.82286e-06	0.00142642	11.1105	11.8886	0	620.851	488.135	4.85006	6.02521	8.48103	147.454	189.58	241.828	7.88545	2.22024	4.23438	371.929	307.242	278.162
WS2_G0028019	AT5G37980	31.2852	-2.34245	0.585573	-4.00027	6.32706e-05	0.00739955	0	0	2.79723	144.982	139.074	1.21252	0	0	49.3597	21.6475	13.0398	1.97136	3.33036	2.82292	42.7598	42.9709	65.8805
WS2_G0028020	AT5G37990	188.042	-3.27315	0.820556	-3.98895	6.63676e-05	0.00744824	0	0	0	1169.21	1033.41	0	3.0126	2.82701	223.056	25.5835	93.0564	0	0	0	233.162	287.905	125.487
WS2_G0028023	AT5G37980	132.816	-2.1205	0.572261	-3.70548	0.00021099	0.0167203	26.3874	34.1798	22.3779	491.068	597.603	18.1877	5.02101	16.9621	213.059	87.9021	74.6822	35.4845	8.88095	45.1668	189.595	217.719	173.59
WS2_G0028051	AT5G38200	130.367	2.41964	0.677676	3.5705	0.0003563	0.0242262	27.7763	32.6937	27.9723	75.9987	86.0604	12.1252	22.0924	16.9621	73.1023	376.536	851.733	28.5848	32.1935	28.2292	228.321	193.369	102.481
WS2_G0028127	AT5G38820	63.164	2.49455	0.690565	3.61234	0.000303451	0.0216184	1.38881	0	0	44.43	38.5551	0	2.0084	0	433.615	118.078	148.772	0	0	0	91.167	60.8754	134.898
WS2_G0028141	AT5G38940	223.976	5.70571	1.16157	4.91208	9.01173e-07	0.000319988	4.16644	1.48608	5.59446	18.7074	17.9006	3.63755	5.02101	0	667.293	1245.06	952.495	3.94273	1.11012	2.82292	647.851	3.58091	226.922
WS2_G0028326	AT5G40590	57.5245	4.19751	0.733152	5.7253	1.03252e-08	8.88362e-06	0	0	0	8.18447	19.966	1.21252	3.0126	0	200.563	326.025	264.351	0.985682	0	0	54.8616	17.1883	81.5664
WS2_G0028410	AT5G41290	144.527	1.85665	0.416673	4.4559	8.35403e-06	0.0016836	1.38881	0	0	90.0292	122.55	1.21252	0	0	238.051	425.079	495.511	0	0	1.41146	356.6	278.594	446.524
WS2_G0028411	AT5G41300	39.88	1.97809	0.583455	3.39031	0.000698136	0.0371763	0	0	0	29.2303	28.2278	0	0	0	60.6062	136.445	142.252	0	0	1.41146	70.1906	69.4696	140.127
WS2_G0028566	AT5G42610	183.724	-2.25438	0.6305	-3.57554	0.000349505	0.0238367	15.2769	16.3469	18.182	694.511	654.748	36.3755	7.02941	5.65402	144.955	129.229	149.957	1.97136	3.33036	12.7032	238.002	348.78	646.257
WS2_G0028655	AT5G43350	1113.42	2.08448	0.349921	5.95699	2.56922e-09	3.59209e-06	11.1105	13.3747	8.3917	841.831	914.306	7.27509	10.042	18.3756	4251.18	3557.41	3365.44	6.89977	3.33036	4.23438	2484.1	1145.89	2284.9
WS2_G0028674	AT5G43520	139.896	4.38631	0.739917	5.92811	3.06435e-09	3.60787e-06	0	0	0	28.061	28.2278	1.21252	0	1.41351	252.422	863.278	650.21	0.985682	0	0	267.047	61.5916	223.785
WS2_G0028733	AT5G44030	1222.55	-1.54691	0.359622	-4.30148	1.69662e-05	0.00269173	109.716	118.886	117.484	4323.74	4301.64	152.777	102.429	213.439	1900.66	956.428	1570.7	114.339	230.905	128.443	2463.12	2162.15	1816.42
WS2_G0028811	AT5G44585	139.93	2.17202	0.611467	3.55214	0.00038211	0.025303	2.77763	2.97216	5.59446	97.0445	90.1913	6.06258	18.0756	7.06753	179.944	651.394	433.868	31.5418	13.3214	21.1719	158.937	211.273	447.569
WS2_G0028862	AT4G19690	97.4742	3.01374	0.492507	6.11918	9.40598e-10	1.50294e-06	0	0	1.39862	38.5839	47.5053	2.42503	0	0	352.391	343.737	350.888	2.95705	0	1.41146	244.457	83.077	188.23
WS2_G0028876	WS2_G0028876	61.0092	4.09833	1.03587	3.9564	7.60874e-05	0.00818305	0	1.48608	1.39862	17.5382	13.0812	0	0	1.41351	143.081	450.007	190.855	16.7566	1.11012	2.82292	79.872	10.0265	107.709
WS2_G0028878	AT5G45220	346.039	2.20589	0.64367	3.42705	0.000610179	0.0342957	665.241	701.429	633.573	1.16921	5.50787	1045.19	919.848	532.891	24.9922	17.0556	10.0762	513.54	278.64	496.834	11.295	10.7427	14.6401
WS2_G0029167	AT5G47800	260.023	-2.13137	0.487745	-4.36983	1.24343e-05	0.00215161	455.531	361.117	405.599	828.97	792.444	84.8761	41.1722	120.148	196.189	124.637	234.123	16.7566	66.6072	53.6355	256.559	235.624	146.401
WS2_G0029237	AT5G48430	500.497	4.61937	0.533647	8.65623	4.87628e-18	5.45412e-14	0	1.48608	1.39862	86.5216	96.3876	1.21252	10.042	5.65402	1915.66	2914.55	1919.22	0.985682	2.22024	2.82292	640.59	220.584	689.131
WS2_G0029350	AT5G49360	29922.3	2.4777	0.745209	3.32484	0.000884689	0.044145	67146.3	71692.9	78577	1056.97	1063.02	17296.5	75223.7	55772.7	934.71	6987.56	9790.49	22248.8	32265.6	59744.3	4532.53	2419.26	1927.27
WS2_G0029398	AT5G49770	163.856	2.39072	0.584603	4.08947	4.32353e-05	0.00568926	5.55525	1.48608	5.59446	104.06	117.731	6.06258	3.0126	4.24052	334.896	876.398	534.63	0	1.11012	7.05731	327.556	126.764	329.403
WS2_G0029941	AT5G54720	821.254	3.26658	0.735669	4.44029	8.9838e-06	0.00175208	1247.15	1307.75	1441.97	7.01526	11.7042	2541.43	2845.91	568.229	139.332	99.7099	36.1557	1580.05	497.333	1556.84	36.3055	19.3369	25.0973
WS2_G0030091	AT5G56100	376.23	3.02986	0.8041	3.76801	0.000164555	0.0138387	245.82	364.089	488.117	33.9071	57.8326	332.229	1205.04	629.01	45.6108	652.05	430.312	434.686	471.801	532.121	69.3838	140.372	263.522
WS2_G0030388	AT5G58750	21.9715	1.97703	0.486042	4.0676	4.74991e-05	0.00603219	0	1.48608	0	21.0458	17.9006	0	1.0042	1.41351	88.7224	85.9342	53.9372	0	1.11012	0	33.0783	22.9178	44.9661
WS2_G0030391	AT5G58780	41.3802	-1.75247	0.525748	-3.33328	0.000858274	0.0432423	0	0	1.39862	168.366	162.482	1.21252	1.0042	0	72.4775	38.0472	36.7484	1.97136	0	1.41146	97.6213	83.077	37.646
WS2_G0030445	AT5G59270	50.387	2.50118	0.71244	3.51072	0.000446887	0.0282408	1.38881	0	0	35.0763	26.1624	1.21252	0	1.41351	62.4806	256.491	199.153	0	0	0	75.8381	55.146	142.218
WS2_G0030487	AT5G59680	1013.98	2.53561	0.64966	3.90299	9.50124e-05	0.00953106	699.962	808.427	967.842	322.702	324.276	2013.99	503.105	651.626	1247.11	2603.61	1776.37	328.232	752.661	1434.04	1188.4	430.425	1184.8
WS2_G0030513	AT5G59930	79.3455	2.08292	0.405907	5.13152	2.87414e-07	0.000164611	1.38881	0	0	59.6297	66.7829	0	0	0	186.192	301.754	317.103	0.985682	0	0	125.052	103.846	186.139
WS2_G0030597	AT5G60760	707.8	2.59925	0.415685	6.25293	4.02811e-10	7.50907e-07	11.1105	16.3469	12.5875	424.423	430.99	13.3377	26.1092	16.9621	1253.36	2832.55	3689.66	12.8139	4.44048	12.7032	1144.83	1058.52	1071.87
WS2_G0030655	AT5G61290	27.2319	-2.37583	0.498622	-4.76479	1.89048e-06	0.00055112	36.1091	20.8051	44.7557	56.1221	55.7671	21.8253	40.168	35.3376	12.4961	8.52782	11.2616	16.7566	17.7619	28.2292	31.4647	17.1883	8.36578
WS2_G0030805	AT5G62720	1548.33	1.8575	0.498449	3.72656	0.000194113	0.0158478	1558.25	1772.89	2251.77	252.549	296.736	835.423	2900.13	2969.77	548.58	1027.27	1411.26	2159.63	3761.08	2824.33	727.723	582.971	441.295
WS2_G0030857	AT5G63160	7238	2.87062	0.457253	6.27796	3.43046e-10	7.0555e-07	2070.72	2398.53	2662.96	2077.69	2572.17	4365.06	5537.16	6079.49	6687.92	23433.8	20895	3958.5	1994.88	5088.32	12828.7	10676.1	9718.95
WS2_G0030952	AT5G64100	1484.68	2.18249	0.631782	3.4545	0.000551313	0.0327132	11.1105	11.8886	13.9862	976.291	1164.91	7.27509	15.063	14.1351	1986.26	9157.57	3437.16	7.88545	8.88095	5.64585	1133.54	2449.34	4838.56
WS2_G0031279	AT5G66900	386.488	1.51927	0.364256	4.17087	3.03432e-05	0.00428373	399.978	454.74	548.257	72.491	68.1598	586.857	1240.19	566.816	163.699	265.018	175.444	472.142	552.839	622.455	121.825	106.711	152.675
WS2_G0031312	AT5G67230	81.4833	-1.50172	0.36891	-4.0707	4.68715e-05	0.00599152	87.4952	62.4153	51.7488	123.936	154.22	100.639	97.4075	115.907	69.9783	30.1754	47.4173	68.012	107.682	66.3387	52.4412	86.6579	62.7434

## Sheet: RO_leaf
id	TAIR_id	baseMean	log2FoldChange	lfcSE	stat	pvalue	padj	WT_leaf_1	WT_leaf_2	WT_leaf_3	WT_root_1	WT_root_2	LO_leaf_1	LO_leaf_2	LO_leaf_4	LO_root_1	LO_root_2	LO_root_4	RO_leaf_1	RO_leaf_2	RO_leaf_3	RO_root_1	RO_root_2	RO_root_3
WS2_G0000031	AT1G01190	1421.89	2.52748	0.772556	3.27158	0.00106949	0.0286148	22.221	11.8886	19.5806	4091.07	4968.09	197.64	39.1638	178.102	2948.46	495.27	2049.61	28.5848	109.902	172.198	4910.11	2732.95	1197.35
WS2_G0000052	AT1G01370	46.23	1.96759	0.520952	3.77691	0.000158784	0.00797692	5.55525	10.4026	8.3917	68.9834	75.0447	6.06258	11.0462	18.3756	74.3519	61.6627	81.2021	43.37	19.9821	31.0522	129.893	80.9285	59.6062
WS2_G0000064	AT1G01480	60.6503	4.89695	1.29559	3.77972	0.000157003	0.00793585	8.33288	4.45824	5.59446	52.6145	54.3902	2.42503	50.2101	0	85.5984	46.575	62.8279	505.655	36.6339	5.64585	24.2036	31.512	54.3776
WS2_G0000078	AT1G01620	8858.04	2.55043	0.737809	3.45676	0.000546702	0.018267	520.805	589.973	683.923	10582.5	12380.3	560.182	3696.46	4684.36	9935.04	24312.8	25680	709.691	7977.32	1826.43	15877.6	14545.6	16023.6
WS2_G0000085	AT1G01680	132.083	3.36668	0.690832	4.87337	1.09708e-06	0.000234238	29.1651	37.152	67.1336	45.5992	29.6048	137.014	89.3739	39.5781	64.9798	74.7824	43.861	1048.77	99.9107	227.245	84.7127	52.2812	74.2463
WS2_G0000147	AT1G02220	137.17	2.56237	0.751079	3.41158	0.000645882	0.0204603	45.8308	47.5545	39.1612	88.86	78.4871	42.438	18.0756	40.9917	184.943	206.636	228.788	665.335	59.9464	56.4585	282.376	153.979	92.0236
WS2_G0000148	AT1G02230	63.3711	3.36632	0.674303	4.9923	5.96645e-07	0.000155353	5.55525	8.91647	23.7765	52.6145	29.6048	36.3755	12.0504	31.0971	31.8651	94.462	87.722	253.32	74.378	66.3387	98.4281	78.7799	92.0236
WS2_G0000164	AT1G02360	146.2	2.92334	0.653644	4.47237	7.7357e-06	0.000929415	16.6658	31.2077	32.1682	113.413	117.731	77.601	41.1722	8.48103	181.194	445.415	310.583	378.502	124.333	103.037	134.734	131.777	237.379
WS2_G0000175	AT1G02450	41.9964	5.87725	1.27733	4.6012	4.2006e-06	0.000586185	2.77763	1.48608	4.19585	22.215	15.8351	50.9256	4.0168	5.65402	8.74728	2.62394	4.14901	429.757	6.66072	62.1043	66.9634	14.3236	11.5029
WS2_G0000225	AT1G02920	1175.53	1.85342	0.588951	3.14698	0.00164965	0.0376704	430.532	659.819	935.674	820.786	499.15	795.41	2520.54	617.702	744.144	1109.93	954.273	4832.8	913.628	1573.78	954.43	862.282	759.195
WS2_G0000305	AT1G03660	51.5981	4.55501	0.896922	5.0785	3.80433e-07	0.000114403	8.33288	2.97216	2.79723	43.2608	33.7357	6.06258	6.02521	2.82701	33.1147	95.774	75.275	269.091	23.3125	39.5209	47.6005	63.0239	124.441
WS2_G0000324	AT1G03850	607.578	1.65747	0.545296	3.03958	0.00236907	0.0465449	163.88	429.477	682.525	293.472	285.032	220.678	165.693	482.005	408.623	642.21	643.69	2336.07	629.438	1058.6	519.571	579.391	788.475
WS2_G0000404	AT1G04600	86.9945	2.19127	0.47503	4.61291	3.97061e-06	0.000561434	22.221	65.3875	117.484	29.2303	26.8508	32.7379	30.126	29.6836	27.4915	26.8954	25.4868	367.659	217.583	351.454	56.4752	20.7693	31.3717
WS2_G0000413	AT1G04660	191.19	-5.36155	1.14514	-4.68202	2.84067e-06	0.000455265	169.435	105.512	57.3433	333.225	556.983	2.42503	1.0042	0	226.805	115.454	713.63	1.97136	3.33036	2.82292	730.95	222.016	7.32006
WS2_G0000446	AT1G04980	232.418	2.59153	0.743644	3.4849	0.000492312	0.0169812	55.5525	74.304	107.693	302.825	304.998	195.215	46.1932	93.2913	288.66	135.133	155.884	1108.89	61.0566	261.12	229.128	206.976	324.174
WS2_G0000465	AT1G05100	66.5549	3.51713	1.12171	3.13551	0.00171555	0.0385546	16.6658	10.4026	18.182	121.598	106.026	8.48761	63.2647	15.5486	73.1023	25.5835	49.1954	495.798	17.7619	4.23438	29.8512	55.8621	19.8687
WS2_G0000467	WS2_G0000467	187.159	2.0044	0.559514	3.58239	0.000340463	0.0131984	36.1091	83.2204	132.869	12.8613	21.343	321.317	774.239	450.908	111.84	65.5986	66.9769	186.294	599.464	225.834	46.7937	27.2149	18.823
WS2_G0000556	AT1G05880	82.2395	5.84205	1.11329	5.24757	1.5412e-07	5.92461e-05	1.38881	1.48608	5.59446	99.3829	55.7671	7.27509	0	5.65402	179.944	160.061	79.424	429.757	23.3125	33.8751	139.574	61.5916	113.984
WS2_G0000590	AT1G06160	85.5053	-2.37535	0.787517	-3.01625	0.00255922	0.0487875	77.7735	78.7622	74.1267	73.6602	53.0132	47.2881	298.248	22.6161	64.355	168.588	196.782	8.87114	6.66072	29.6407	96.0078	65.1725	92.0236
WS2_G0000691	AT1G07120	68.4785	-1.50497	0.375493	-4.00799	6.1239e-05	0.0043105	68.0518	47.5545	54.546	185.904	143.893	71.5384	41.1722	31.0971	94.9705	82.6543	69.9405	13.7995	25.5327	21.1719	91.167	59.443	61.6976
WS2_G0000790	AT1G07985	14.9385	6.32901	1.97389	3.20637	0.00134423	0.0334834	0	0	0	7.01526	13.0812	1.21252	1.0042	4.24052	24.9922	5.90388	0.592716	58.1552	3.33036	1.41146	0.806788	121.751	10.4572
WS2_G0000798	AT1G08050	365.909	1.88659	0.560164	3.36793	0.000757347	0.0226155	198.6	193.19	206.995	237.35	309.817	403.768	258.08	125.802	441.738	457.878	355.037	1559.35	244.226	409.324	367.895	209.841	241.562
WS2_G0000821	AT1G08230	231.516	-1.74424	0.347307	-5.02218	5.10876e-07	0.000139843	515.249	529.044	506.299	129.782	117.042	270.391	402.685	282.701	135.583	97.7419	146.401	157.709	87.6994	218.777	166.198	102.414	70.0634
WS2_G0000909	AT1G09080	53.568	4.6931	1.07065	4.38342	1.16829e-05	0.0013047	1.38881	5.94432	2.79723	50.276	40.6205	14.5502	6.02521	9.89454	138.082	70.8465	20.7451	217.836	17.7619	23.9948	50.8276	37.2414	201.824
WS2_G0000919	AT1G09170	70.2385	2.49404	0.668821	3.72901	0.000192236	0.00901309	8.33288	13.3747	29.3709	97.0445	100.519	31.5254	10.042	22.6161	124.961	102.334	74.0895	200.093	33.3036	53.6355	73.4177	70.9019	148.493
WS2_G0000967	AT1G09575	134.188	2.00712	0.426395	4.70718	2.51168e-06	0.000415713	27.7763	31.2077	40.5599	162.52	180.383	40.013	134.563	130.042	253.671	192.86	280.355	118.282	179.839	101.625	144.415	166.87	96.2065
WS2_G0000987	AT1G09750	809.119	3.20797	0.857532	3.74093	0.000183339	0.00885671	187.49	225.884	276.926	574.082	582.457	357.692	126.529	312.385	538.583	436.231	1473.49	369.631	5713.78	294.995	1149.67	769.179	366.003
WS2_G0001009	AT1G09930	78.377	3.37125	1.07469	3.13696	0.0017071	0.0384071	1.38881	7.4304	0	77.1679	78.4871	9.70012	68.2857	7.06753	426.742	205.324	114.987	63.0836	12.2113	14.1146	42.7598	134.642	69.0177
WS2_G0001010	AT1G09932	515.386	2.7665	0.779533	3.54892	0.000386821	0.0144978	69.4406	93.623	128.673	440.792	415.155	164.902	671.811	79.1563	1808.81	834.414	529.888	1435.15	180.949	368.391	271.081	727.64	541.684
WS2_G0001058	AT1G10417	37.0006	1.95204	0.573781	3.40206	0.000668797	0.0209298	2.77763	16.3469	12.5875	54.9529	48.8823	19.4002	5.02101	5.65402	53.1085	44.6071	59.8643	67.0264	24.4226	29.6407	66.1566	67.321	51.2404
WS2_G0001065	AT1G10470	1367.44	1.60968	0.410195	3.9242	8.70192e-05	0.00528665	1166.6	885.703	696.511	873.4	827.557	2237.09	1537.43	1925.19	1017.81	413.271	789.498	1688.47	4835.68	1864.54	917.318	909.55	660.897
WS2_G0001075	AT1G10550	108.939	-3.20646	0.871859	-3.67772	0.000235324	0.0103596	30.5539	191.704	349.654	123.936	135.631	1.21252	16.0672	25.4431	434.24	66.9106	74.0895	19.7136	21.0923	21.1719	86.3263	108.86	145.355
WS2_G0001139	AT1G11080	1588.26	-2.50896	0.4529	-5.53976	3.02882e-08	2.08608e-05	91.6616	133.747	158.044	1949.07	1715.01	50.9256	39.1638	33.9241	1698.85	4444.96	6196.85	18.728	14.4316	35.2865	3231.19	3699.08	3489.58
WS2_G0001164	AT1G11280	29.6934	20.1401	2.11086	9.54121	1.41181e-21	1.50718e-17	0	0	0	38.5839	35.8011	0	2.0084	0	33.7395	23.6155	20.7451	0	245.336	0	15.329	27.9311	61.6976
WS2_G0001167	AT1G11303	57.4146	2.26331	0.733277	3.08657	0.00202482	0.042331	34.7203	37.152	71.3294	0	0	66.6883	12.0504	48.0592	2.49922	1.31197	1.77815	275.005	248.667	163.73	11.295	0.716181	1.04572
WS2_G0001195	AT1G11545	251.442	3.30794	1.02373	3.23128	0.00123237	0.0316419	0	4.45824	5.59446	612.666	660.944	6.06258	7.02941	12.7215	570.448	367.352	474.766	1.97136	89.9197	7.05731	446.154	406.075	601.29
WS2_G0001216	AT1G11700	227.818	-2.38442	0.688305	-3.46419	0.000531822	0.0179907	701.35	633.07	362.242	146.151	179.694	715.384	127.534	245.95	149.329	50.5109	29.6358	35.4845	111.012	179.256	47.6005	82.3608	76.3377
WS2_G0001219	AT1G11730	50.9057	-1.8013	0.517571	-3.48029	0.000500864	0.0171653	54.1637	44.5824	30.7696	90.0292	81.241	63.0508	30.126	45.2322	59.3566	28.8634	71.7187	9.85682	12.2113	15.5261	116.984	70.9019	40.7832
WS2_G0001303	AT1G12420	352.406	2.05296	0.479727	4.27942	1.8738e-05	0.00188715	61.1078	92.1369	125.875	825.462	747.693	84.8761	471.975	197.891	490.473	266.986	264.944	414.972	398.533	344.397	415.496	391.751	396.329
WS2_G0001403	AT1G13310	18.7916	5.11435	1.05766	4.83552	1.32798e-06	0.000264988	1.38881	2.97216	2.79723	8.18447	10.3272	3.63755	2.0084	0	6.24806	7.21585	5.92716	202.065	13.3214	31.0522	4.03394	5.72945	12.5487
WS2_G0001422	AT1G13520	153.278	3.73728	1.09481	3.41362	0.00064105	0.020398	1.38881	11.8886	22.3779	202.273	183.825	1.21252	35.147	4.24052	524.837	406.055	192.04	421.872	23.3125	29.6407	148.449	175.464	221.693
WS2_G0001499	AT1G14170	355.375	2.54157	0.522094	4.86804	1.12713e-06	0.000235772	36.1091	68.3596	96.5045	496.914	426.171	35.1629	207.87	131.456	679.789	561.524	552.411	570.71	375.22	223.011	664.793	433.29	482.078
WS2_G0001510	AT1G14290	414.197	1.73452	0.408365	4.24748	2.16193e-05	0.00209815	169.435	197.649	246.156	445.469	441.318	294.641	269.126	482.005	331.147	421.143	473.58	359.774	1228.9	451.668	398.553	333.024	497.764
WS2_G0001578	AT1G14870	695.551	3.39537	0.936547	3.62541	0.000288504	0.0116443	18.0546	31.2077	67.1336	299.318	344.242	14.5502	212.891	32.5106	1438.3	4065.15	1957.74	1026.09	81.0387	117.151	725.302	475.544	918.144
WS2_G0001579	AT1G14880	3325.51	4.28418	0.811415	5.27989	1.29262e-07	5.11088e-05	530.526	771.275	1246.17	8.18447	4.81938	2768.17	512.143	979.559	9.37209	7.87183	10.0762	38634.8	1456.48	9551.36	10.4882	11.4589	20.9145
WS2_G0001608	AT1G15150	11.4186	-3.90866	1.28032	-3.05289	0.00226651	0.0451841	51.3861	59.4432	18.182	0	0	46.0756	1.0042	4.24052	1.24961	1.31197	2.37086	0.985682	2.22024	5.64585	0	0	0
WS2_G0001626	AT1G15310	109.858	-2.02132	0.503435	-4.01505	5.94327e-05	0.00424397	261.097	193.19	117.484	86.5216	86.0604	121.252	92.3865	138.524	178.07	89.2141	54.5299	58.1552	27.753	55.047	46.7937	133.926	127.578
WS2_G0001682	AT1G15830	191.723	2.34469	0.545135	4.30112	1.69939e-05	0.001737	74.9959	117.4	153.848	3.50763	4.1309	210.978	199.836	689.791	9.9969	9.18381	7.11259	393.287	1034.63	330.282	7.26109	5.72945	7.32006
WS2_G0001740	AT1G16400	386.215	-3.43157	0.859788	-3.99118	6.57448e-05	0.00443729	698.573	502.295	272.73	491.068	634.781	797.835	39.1638	121.561	1040.3	345.049	328.957	42.3843	9.99107	84.6877	329.169	404.642	422.472
WS2_G0001741	AT1G16410	2332.47	-3.749	0.91558	-4.09468	4.22757e-05	0.00338063	14200.6	9024.96	3923.12	9.35368	7.57331	9261.19	128.538	1040.34	9.9969	6.55986	10.0762	627.879	385.211	1006.37	3.22715	2.86472	4.18289
WS2_G0001751	AT1G16500	228.963	1.58318	0.374559	4.2268	2.37038e-05	0.00224933	90.2728	109.97	127.274	430.269	466.103	83.6636	123.517	154.072	291.16	151.533	168.331	529.311	245.336	204.662	228.321	231.327	257.248
WS2_G0001872	AT1G17610	162.234	1.58565	0.525895	3.01515	0.00256856	0.0489218	91.6616	104.026	130.071	122.767	101.896	194.002	58.2437	56.5402	92.4713	139.069	148.772	534.24	188.72	254.063	272.694	170.451	98.2979
WS2_G0001874	AT1G17615	26.46	9.11418	1.70968	5.33094	9.77072e-08	4.17229e-05	0	0	0	2.33842	3.44242	1.21252	1.0042	0	1.24961	0	0.592716	404.13	11.1012	19.7605	3.22715	0.716181	1.04572
WS2_G0001896	AT1G17810	17.5202	-6.66214	1.13506	-5.86941	4.37355e-09	3.89082e-06	83.3288	65.3875	81.1197	18.7074	31.6702	0	0	2.82701	1.24961	2.62394	0.592716	0.985682	1.11012	0	3.22715	5.01327	0
WS2_G0002030	AT1G19050	286.824	2.68741	0.681522	3.94325	8.03853e-05	0.00500368	99.9945	87.6787	58.7419	222.15	196.906	201.278	597.5	295.423	422.994	148.909	301.1	141.938	1254.43	190.547	235.582	239.921	180.91
WS2_G0002052	AT1G19250	201.852	7.59581	1.28925	5.89167	3.82312e-09	3.54902e-06	0	1.48608	12.5875	137.967	127.369	1.21252	23.0966	9.89454	94.3457	53.7909	48.6027	2596.29	103.241	29.6407	36.3055	73.0505	82.6121
WS2_G0002271	WS2_G0002271	23.478	-4.86661	1.3002	-3.74296	0.000181867	0.00885054	4.16644	11.8886	2.79723	40.9224	47.5053	9.70012	13.0546	9.89454	30.6155	32.1433	50.3809	0	0	0	68.577	42.9709	34.5088
WS2_G0002273	AT1G21240	449.807	3.33106	0.759559	4.38552	1.15711e-05	0.00130029	127.771	208.051	302.101	1.16921	1.37697	271.603	144.605	159.726	2.49922	0	1.77815	5067.39	455.149	896.278	4.03394	2.14854	1.04572
WS2_G0002289	AT1G21360	61.3483	-2.67075	0.782253	-3.41418	0.000639752	0.0203871	24.9986	35.6659	23.7765	100.552	83.9949	0	13.0546	9.89454	59.9814	183.676	94.8346	2.95705	1.11012	9.88023	86.3263	100.982	211.236
WS2_G0002292	AT1G21390	233.697	1.77823	0.576228	3.08598	0.00202883	0.042331	119.438	161.983	177.624	204.612	202.414	133.377	270.13	96.1184	169.947	176.46	162.997	1155.22	155.417	262.532	200.083	169.735	154.767
WS2_G0002308	WS2_G0002308	35.9893	3.6138	0.826118	4.37443	1.21749e-05	0.00133993	2.77763	16.3469	18.182	4.67684	9.63876	6.06258	17.0714	2.82701	12.4961	15.7437	11.8543	330.203	27.753	97.3908	10.4882	15.756	12.5487
WS2_G0002401	AT1G22330	137.195	2.3189	0.728492	3.18315	0.00145683	0.0349884	31.9427	38.6381	62.9377	155.505	136.32	56.9882	42.1764	144.178	186.192	176.46	170.11	39.4273	525.086	101.625	116.177	103.846	244.699
WS2_G0002457	AT1G22890	231.83	2.15704	0.601483	3.5862	0.000335528	0.0131206	76.3847	175.357	268.534	17.5382	7.57331	99.4263	543.273	185.169	22.493	45.263	57.4935	865.429	896.976	557.527	56.4752	37.9576	28.2345
WS2_G0002648	AT1G24800	34.1631	4.91031	1.40876	3.48556	0.000491103	0.0169669	0	5.94432	6.99308	18.7074	17.2121	4.85006	25.105	1.41351	21.2434	39.3592	30.2285	5.91409	380.771	1.41146	5.64752	10.7427	5.22861
WS2_G0002679	AT1G25460	31.9397	3.94971	1.22687	3.21934	0.00128484	0.0324646	0	1.48608	1.39862	38.5839	50.2593	1.21252	2.0084	2.82701	54.9829	49.8549	71.7187	35.4845	3.33036	4.23438	64.543	65.8887	95.1608
WS2_G0002805	AT1G27045	49.4504	-2.79568	0.865415	-3.23044	0.00123598	0.0316419	181.934	144.15	109.092	4.67684	11.0157	116.401	88.3697	97.5319	3.12403	0.655986	10.0762	6.89977	9.99107	46.5782	8.06788	0	2.09145
WS2_G0002824	AT1G27210	401.475	1.57976	0.445159	3.54877	0.000387042	0.0144978	181.934	172.385	194.408	521.468	441.318	221.89	259.084	539.959	478.601	467.062	382.895	268.105	997.997	374.037	393.713	362.388	567.827
WS2_G0002941	AT1G28300	2623.21	-8.88099	1.43939	-6.16998	6.82999e-10	8.57807e-07	7828.74	10607.6	14061.7	4752.84	4960.52	238.866	14.0588	914.538	313.028	4.5919	518.627	9.85682	15.5417	43.7553	291.25	8.59417	10.4572
WS2_G0002974	AT1G28570	191.425	-2.02402	0.522635	-3.87273	0.000107624	0.00607907	372.202	329.91	253.15	278.272	307.752	304.341	101.424	148.418	159.326	95.118	129.212	27.5991	62.1667	146.792	246.07	171.167	121.304
WS2_G0003096	AT1G29720	49.0985	1.81856	0.516127	3.52347	0.000425936	0.0154189	18.0546	52.0128	93.7073	1.16921	0.688483	24.2503	31.1302	32.5106	1.24961	0.655986	0.592716	203.05	153.196	221.599	0.806788	0	0
WS2_G0003167	AT1G30420	441.689	1.60112	0.299049	5.35404	8.60101e-08	3.90724e-05	140.27	77.2761	116.085	701.526	623.077	150.352	123.517	162.553	558.577	734.704	741.488	447.5	325.265	238.537	1043.18	729.789	595.016
WS2_G0003225	AT1G30850	7.80974	4.94123	1.52954	3.23053	0.00123563	0.0316419	0	0	0	8.18447	14.4581	0	0	0	18.7442	14.4317	13.6325	19.7136	1.11012	2.82292	8.06788	8.59417	23.0059
WS2_G0003230	AT1G30900	1173.88	2.22708	0.595029	3.74281	0.000181977	0.00885054	277.763	337.34	440.564	1481.39	1300.54	887.561	223.937	255.844	1483.29	2021.09	1418.96	3195.58	498.444	1247.73	1241.65	1386.53	2257.72
WS2_G0003326	AT1G31750	34.7051	-1.9597	0.449766	-4.35716	1.31762e-05	0.00142083	83.3288	77.2761	44.7557	23.3842	30.2933	71.5384	53.2227	40.9917	39.3628	17.7116	20.1524	20.6993	11.1012	21.1719	8.06788	16.4722	10.4572
WS2_G0003346	AT1G31885	76.6021	2.55867	0.653098	3.91773	8.9385e-05	0.00535945	4.16644	5.94432	6.99308	49.1068	60.5865	6.06258	2.0084	2.82701	131.834	303.066	241.828	54.2125	12.2113	33.8751	133.927	85.2256	168.361
WS2_G0003426	AT1G32560	15.3888	-2.58823	0.676985	-3.82317	0.000131749	0.0070612	59.7189	35.6659	46.1543	11.6921	37.8666	7.27509	6.02521	4.24052	3.12403	4.5919	7.11259	4.92841	7.77084	11.2917	4.84073	9.31036	0
WS2_G0003470	AT1G32940	601.12	2.0926	0.647236	3.23313	0.00122442	0.0316114	534.693	493.378	450.354	121.598	140.451	430.443	449.882	378.819	139.957	183.676	152.328	5269.46	425.176	609.751	159.744	136.074	143.264
WS2_G0003471	AT1G32950	83.5397	2.74721	0.776441	3.5382	0.000402861	0.0148815	36.1091	41.6102	40.5599	51.4453	78.4871	16.9752	35.147	21.2026	70.6031	39.3592	36.7484	690.963	39.9643	62.1043	49.2141	47.9841	61.6976
WS2_G0003472	AT1G32960	241.209	4.26471	1.0059	4.23968	2.23842e-05	0.00215281	20.8322	71.3318	83.917	24.5534	37.1781	48.5006	101.424	60.7807	31.2403	22.9595	56.9008	3104.9	107.682	170.787	121.825	20.0531	15.6858
WS2_G0003517	AT1G33340	100.465	1.73375	0.51382	3.37424	0.000740204	0.0223537	37.4979	29.7216	27.9723	80.6755	113.6	164.902	89.3739	219.093	65.6046	166.62	130.398	36.4702	138.765	142.558	96.8146	85.2256	82.6121
WS2_G0003558	AT1G33800	475.132	2.319	0.66398	3.49258	0.000478376	0.016785	13.8881	11.8886	6.99308	1545.7	1394.87	6.06258	12.0504	9.89454	1131.52	619.251	647.839	116.31	34.4137	11.2917	593.796	739.815	1181.67
WS2_G0003576	AT1G33960	82.0911	5.0797	0.978747	5.19001	2.10284e-07	7.48297e-05	4.16644	11.8886	22.3779	2.33842	1.37697	24.2503	9.03781	4.24052	1.24961	1.31197	2.96358	1100.02	46.625	152.438	5.64752	1.43236	4.18289
WS2_G0003592	AT1G34040	109.288	-3.65816	0.568298	-6.43704	1.21822e-10	2.00079e-07	497.195	462.171	271.332	83.0139	63.3405	186.727	90.3781	45.2322	9.37209	9.83979	6.51988	22.6707	16.6518	59.2814	19.3629	6.44563	8.36578
WS2_G0003740	WS2_G0003740	128.895	5.47953	1.53248	3.57559	0.000349436	0.0134635	0	4.45824	2.79723	195.258	183.825	0	5.02101	7.06753	216.183	297.162	187.891	0	317.494	4.23438	93.5874	328.011	348.226
WS2_G0003822	AT1G36370	1679.02	-1.61768	0.529648	-3.05426	0.00225615	0.045057	3290.1	3331.79	3235	1055.8	950.107	4544.51	862.609	938.568	1320.84	1451.7	882.554	743.204	969.134	1500.38	778.55	1543.37	1145.07
WS2_G0004248	AT1G44130	88.3817	4.60249	1.10909	4.1498	3.32768e-05	0.00287649	4.16644	25.2633	26.5737	3.50763	3.44242	2.42503	12.0504	0	16.8698	5.24789	6.51988	1179.86	73.2679	105.86	28.2376	5.01327	4.18289
WS2_G0004316	AT1G45145	3432.63	1.71748	0.555396	3.09235	0.00198576	0.0418539	2167.94	2526.33	2590.24	3059.82	3224.86	1866.06	3146.16	2076.44	1825.68	2488.16	2887.71	18005.5	2372.32	3576.64	2587.37	2334.75	1618.78
WS2_G0004406	AT1G47480	268.277	2.15447	0.431444	4.99363	5.92552e-07	0.000155353	15.2769	22.2912	27.9723	588.113	718.088	48.5006	22.0924	42.4052	566.699	449.351	358.001	149.824	64.3869	76.2189	346.919	434.006	630.571
WS2_G0004412	AT1G47510	42.7503	3.62282	1.02428	3.53695	0.00040477	0.0149262	12.4993	13.3747	16.7834	22.215	18.589	3.63755	22.0924	18.3756	14.3705	7.21585	13.0398	475.099	45.5149	4.23438	8.87467	19.3369	11.5029
WS2_G0004492	AT1G48210	554.266	1.67608	0.5329	3.14521	0.00165966	0.037818	204.155	283.841	296.507	577.59	559.048	168.54	878.676	414.157	506.718	709.121	656.137	1506.12	382.991	616.809	712.394	492.733	456.981
WS2_G0004512	AT1G48370	120.631	2.95134	0.813969	3.62586	0.000287999	0.0116443	23.6098	23.7773	19.5806	180.058	195.529	8.48761	77.3235	32.5106	161.825	167.932	155.292	430.743	62.1667	23.9948	158.13	158.276	171.499
WS2_G0004515	AT1G48400	21.8144	-2.96038	0.941414	-3.14461	0.0016631	0.0378558	15.2769	10.4026	1.39862	29.2303	36.4896	9.70012	11.0462	5.65402	33.7395	36.7352	41.4901	0	0	4.23438	46.7937	43.6871	44.9661
WS2_G0004525	AT1G48480	455	2.69516	0.659855	4.08447	4.41767e-05	0.0034424	31.9427	26.7494	61.5391	902.63	928.764	116.401	21.0882	66.4347	888.474	631.059	932.935	126.167	565.051	87.5106	1033.5	692.547	622.205
WS2_G0004605	AT1G49160	413.718	-1.77497	0.365531	-4.85586	1.19864e-06	0.000246079	859.675	814.371	899.31	260.734	234.084	236.44	305.277	424.052	328.023	331.273	404.232	354.845	222.024	173.61	599.443	388.17	197.642
WS2_G0004620	AT1G49310	235.272	-1.92729	0.485198	-3.97218	7.12176e-05	0.00463895	54.1637	68.3596	72.728	640.727	473.676	31.5254	78.3277	56.5402	286.786	495.27	488.991	4.92841	14.4316	33.8751	335.624	416.101	447.569
WS2_G0004621	AT1G49320	404.945	-1.91593	0.516672	-3.70821	0.000208725	0.00946178	91.6616	60.9292	57.3433	1403.05	1167.67	21.8253	75.3151	49.4727	391.753	507.733	881.962	7.88545	16.6518	32.4636	924.579	625.942	567.827
WS2_G0004663	AT1G49730	415.858	2.07818	0.498673	4.16743	3.08059e-05	0.00270485	81.9399	196.162	227.974	390.516	412.401	265.541	258.08	893.335	253.046	281.418	351.481	419.9	1074.6	642.215	435.666	496.314	389.009
WS2_G0004694	AT1G50010	4000.16	1.63886	0.364054	4.50169	6.74154e-06	0.000851708	277.763	392.325	559.446	8840.4	10445.7	485.006	428.794	617.702	6874.12	5741.85	7906.83	931.469	2156.96	739.606	7373.24	6492.18	7739.39
WS2_G0004857	AT1G51620	101.309	2.29012	0.69078	3.31526	0.000915575	0.0256867	38.8868	50.5267	54.546	31.5687	38.5551	120.039	264.105	40.9917	99.3441	86.5902	60.4571	497.769	48.8452	156.672	41.953	42.2547	49.149
WS2_G0004876	AT1G51800	250.574	2.92538	0.734138	3.98479	6.75412e-05	0.00449244	52.7749	74.304	95.1059	73.6602	71.6023	258.266	90.3781	25.4431	401.125	529.381	323.623	1219.29	216.473	251.24	168.619	103.13	305.351
WS2_G0004887	AT1G51890	589.839	2.82585	0.714025	3.95763	7.56964e-05	0.0048389	162.491	280.869	366.437	162.52	119.796	202.49	543.273	165.38	366.136	747.824	350.888	4322.21	343.027	1075.53	210.572	192.653	415.152
WS2_G0005036	AT1G53180	426.82	-1.61801	0.447024	-3.61951	0.000295163	0.0118459	49.9973	34.1798	25.1751	843.001	780.051	61.8383	105.441	39.5781	796.003	763.568	723.706	4.92841	9.99107	22.5834	971.373	1036.31	988.208
WS2_G0005074	AT1G53520	33.3364	3.19097	1.03438	3.08491	0.00203614	0.0423661	0	8.91647	5.59446	49.1068	61.9635	2.42503	3.0126	14.1351	41.2372	45.919	59.8643	12.8139	114.342	4.23438	46.7937	45.1194	51.2404
WS2_G0005132	AT1G54010	147.819	4.9495	1.31255	3.7709	0.000162661	0.00807668	2.77763	0	1.39862	185.904	202.414	1.21252	1.0042	7.06753	506.718	282.73	316.51	122.225	2.22024	5.64585	219.446	209.125	446.524
WS2_G0005336	AT1G55760	261.094	-1.82081	0.314091	-5.79707	6.74831e-09	5.14582e-06	341.648	285.327	191.61	613.835	559.737	84.8761	95.3991	67.8483	361.763	286.666	281.54	88.7114	54.3958	88.9221	495.368	260.69	280.254
WS2_G0005338	AT1G55775	56.7597	3.90295	0.932919	4.18359	2.86935e-05	0.00256333	2.77763	4.45824	11.1889	101.721	63.3405	1.21252	4.0168	1.41351	137.457	120.045	41.4901	232.621	19.9821	22.5834	36.3055	70.1858	94.115
WS2_G0005365	AT1G55950	6.44778	5.41353	1.72564	3.13712	0.00170618	0.0384071	0	0	0	0	0	35.1629	0	22.6161	1.87442	0.655986	4.74173	8.87114	18.872	5.64585	4.84073	2.14854	4.18289
WS2_G0005377	AT1G56060	65.0476	3.87899	1.13735	3.41055	0.000648319	0.0205071	4.16644	10.4026	23.7765	5.84605	8.2618	27.8879	336.407	7.06753	39.9876	37.3912	23.7086	460.313	34.4137	69.1616	2.42036	11.4589	3.13717
WS2_G0005437	AT1G56550	264.687	2.04104	0.520168	3.92382	8.71575e-05	0.00528665	36.1091	83.2204	135.666	350.763	352.503	41.2255	48.2017	55.1267	468.604	407.367	292.209	641.679	155.417	251.24	250.104	389.603	540.639
WS2_G0005450	AT1G56650	30.4678	-4.47471	0.911407	-4.90967	9.12305e-07	0.000205038	180.546	118.886	50.3502	1.16921	0	81.2385	13.0546	56.5402	0	0	0	2.95705	3.33036	9.88023	0	0	0
WS2_G0005523	AT1G57560	64.7872	4.28775	0.893861	4.79688	1.61153e-06	0.00030998	4.16644	10.4026	13.9862	100.552	75.7331	9.70012	3.0126	8.48103	58.7318	37.3912	40.3047	487.913	17.7619	50.8126	62.1227	54.4298	65.8805
WS2_G0005526	AT1G57590	143.356	-3.11518	0.892443	-3.49062	0.000481897	0.0168396	506.917	334.368	187.415	122.767	113.6	411.043	15.063	89.0508	140.581	41.9831	49.1954	64.0693	12.2113	42.3438	39.5326	88.0903	178.819
WS2_G0005531	AT1G57630	106.042	3.55655	0.893029	3.98257	6.81746e-05	0.00452048	18.0546	34.1798	51.7488	4.67684	3.44242	81.2385	308.29	25.4431	11.8713	11.1518	12.447	982.725	77.7084	162.318	8.87467	6.44563	2.09145
WS2_G0005532	WS2_G0005532	12.1029	4.28328	1.28305	3.33836	0.000842743	0.0241847	4.16644	0	4.19585	1.16921	0.688483	1.21252	18.0756	1.41351	4.37364	1.96796	2.37086	137.01	11.1012	15.5261	0	1.43236	1.04572
WS2_G0005533	AT1G57650	17.9853	4.75293	1.2211	3.89235	9.92781e-05	0.00574441	4.16644	0	5.59446	1.16921	0.688483	3.63755	12.0504	1.41351	1.24961	1.31197	1.18543	239.521	6.66072	18.349	2.42036	2.14854	4.18289
WS2_G0005574	AT1G58070	136.464	2.1835	0.560553	3.89526	9.80916e-05	0.00569118	9.72169	5.94432	12.5875	242.027	257.493	9.70012	34.1428	24.0296	206.811	265.674	280.947	22.6707	77.7084	28.2292	209.765	280.027	352.409
WS2_G0005605	AT1G58340	104.203	3.8113	1.158	3.29129	0.000997286	0.027369	12.4993	8.91647	4.19585	113.413	125.992	10.9126	15.063	2.82701	98.7193	143.005	100.169	346.96	7.77084	4.23438	68.577	533.555	174.636
WS2_G0005735	AT1G60470	625.591	2.65479	0.831181	3.194	0.00140315	0.0342661	5.55525	5.94432	2.79723	2634.23	2731.9	3.63755	8.03361	7.06753	1661.98	411.959	288.06	64.0693	12.2113	12.7032	847.934	1203.9	733.052
WS2_G0005760	AT1G60730	470.342	2.51305	0.824792	3.04689	0.00231224	0.045839	81.9399	141.178	160.841	481.715	506.035	127.314	194.815	210.612	415.496	842.942	991.614	1917.15	115.452	158.084	1081.9	309.39	259.339
WS2_G0005804	AT1G61080	25.6181	4.82433	1.2148	3.9713	7.14821e-05	0.00463895	1.38881	4.45824	0	21.0458	26.8508	0	2.0084	1.41351	32.4899	40.6711	29.0431	147.852	7.77084	7.05731	56.4752	19.3369	37.646
WS2_G0005833	AT1G61360	324.395	1.74556	0.485171	3.59783	0.000320882	0.0126639	65.2742	63.9014	58.7419	206.95	180.383	116.401	300.256	110.253	647.924	1387.41	599.829	358.788	133.214	136.912	341.271	416.101	391.1
WS2_G0005967	AT1G62560	249.848	-3.08991	0.947679	-3.2605	0.00111216	0.0293518	972.169	680.624	370.633	163.689	165.236	1293.75	35.147	115.907	69.9783	5.90388	27.2649	69.9834	78.8185	88.9221	41.1462	49.4165	18.823
WS2_G0005980	AT1G62710	363.095	-3.22335	0.529773	-6.0844	1.16929e-09	1.24827e-06	219.432	199.135	170.631	1231.18	1164.23	48.5006	15.063	90.4643	785.381	309.625	403.047	28.5848	21.0923	12.7032	497.788	620.213	355.546
WS2_G0005989	AT1G62800	483.482	-1.69309	0.381299	-4.44033	8.98224e-06	0.00105864	423.588	350.715	279.723	875.739	890.897	411.043	167.702	159.726	909.093	601.539	633.021	72.9405	96.5804	158.084	599.443	768.462	820.892
WS2_G0006047	AT1G63245	35.9001	2.77009	0.80563	3.43841	0.000585134	0.0191908	8.33288	2.97216	15.3848	40.9224	37.1781	1.21252	9.03781	4.24052	71.2279	66.9106	35.563	134.053	15.5417	32.4636	24.2036	47.268	63.7891
WS2_G0006088	WS2_G0006088	7.83866	-2.42104	0.790857	-3.06128	0.00220389	0.0445599	24.9986	17.8329	18.182	0	0	19.4002	31.1302	8.48103	0	0	1.18543	2.95705	5.5506	2.82292	0	0.716181	0
WS2_G0006287	AT1G65483	66.7168	4.38202	0.965799	4.5372	5.70068e-06	0.000737668	5.55525	17.8329	26.5737	2.33842	2.06545	24.2503	3.0126	7.06753	1.24961	0	1.18543	773.76	76.5982	190.547	0	2.14854	0
WS2_G0006314	AT1G65690	334.321	2.79061	0.697826	3.99901	6.36088e-05	0.00435292	109.716	185.76	296.507	88.86	83.3065	99.4263	124.521	152.659	113.09	104.958	54.5299	3385.82	278.64	430.496	70.9973	50.8489	53.3319
WS2_G0006335	AT1G65860	307.904	-3.0359	0.808427	-3.75532	0.00017312	0.00849722	1462.42	960.007	437.767	31.5687	29.6048	1547.17	64.2689	250.19	27.4915	15.7437	13.6325	123.21	73.2679	152.438	9.68146	26.4987	9.4115
WS2_G0006359	AT1G66090	501.068	3.40596	1.11397	3.05749	0.00223196	0.044746	27.7763	99.5673	200.002	15.1997	28.9163	235.228	4000.74	69.2618	184.318	83.9662	52.7517	2866.36	279.75	323.225	20.9765	18.6207	11.5029
WS2_G0006370	AT1G66190	133.473	1.69111	0.460357	3.67349	0.000239262	0.0104682	11.1105	16.3469	22.3779	196.427	216.184	54.5632	34.1428	36.7511	304.905	335.209	181.964	30.5561	86.5893	43.7553	176.687	223.449	298.031
WS2_G0006402	AT1G66465	45.1819	3.18418	0.832427	3.82518	0.000130679	0.00706062	6.94406	22.2912	32.1682	0	1.37697	33.9504	63.2647	9.89454	5.62325	6.55986	2.96358	410.044	39.9643	107.271	11.295	7.16181	7.32006
WS2_G0006418	AT1G66600	9.31066	5.38207	1.57321	3.42108	0.000623728	0.0199958	0	0	0	21.0458	17.2121	0	0	0	13.1209	18.3676	13.0398	28.5848	2.22024	1.41146	23.3969	13.6074	6.27434
WS2_G0006453	AT1G66960	159.833	3.12091	0.66356	4.70328	2.56019e-06	0.000420481	13.8881	95.1091	137.064	29.2303	30.9817	32.7379	34.1428	28.2701	52.4837	15.7437	24.8941	1174.93	251.997	712.788	33.8851	20.7693	28.2345
WS2_G0006621	AT1G68390	27.4395	3.05264	0.835322	3.65445	0.000257739	0.010984	1.38881	7.4304	4.19585	47.9376	48.8823	6.06258	3.0126	8.48103	53.1085	45.919	46.2319	84.7686	9.99107	11.2917	25.8172	35.8091	26.1431
WS2_G0006644	AT1G68600	819.689	-2.29844	0.761502	-3.0183	0.00254201	0.0485027	3724.8	2914.2	1974.85	17.5382	15.1466	2496.57	443.857	572.47	9.37209	4.5919	1.77815	193.194	576.152	982.377	0	5.72945	2.09145
WS2_G0006704	AT1G69050	27.7377	2.26651	0.694925	3.26152	0.00110817	0.0292828	4.16644	1.48608	5.59446	50.276	41.9975	0	2.0084	1.41351	46.2356	60.3507	62.2352	31.5418	13.3214	8.46877	30.6579	61.5916	50.1947
WS2_G0006732	AT1G69310	192.863	-1.65788	0.375909	-4.41032	1.03216e-05	0.00119122	445.809	304.646	247.555	196.427	190.021	364.967	252.054	217.68	138.707	84.6222	137.51	88.7114	76.5982	152.438	188.788	107.427	84.7035
WS2_G0006746	AT1G69440	380.46	-1.6283	0.371547	-4.3825	1.17325e-05	0.0013047	911.061	823.288	641.965	247.873	200.349	862.098	418.752	378.819	177.445	188.268	204.487	146.867	223.134	400.855	171.039	245.65	225.876
WS2_G0006758	AT1G69530	1404.19	3.05749	0.761124	4.01708	5.89247e-05	0.00422182	283.318	459.198	634.972	520.299	530.821	3024.01	542.269	3488.53	262.419	108.894	478.915	1232.1	6463.11	3772.84	1235.19	650.293	184.047
WS2_G0006832	AT1G70170	73.3597	3.57693	1.147	3.1185	0.00181776	0.0396434	0	0	5.59446	170.705	174.186	2.42503	8.03361	2.82701	190.566	225.659	132.176	59.1409	3.33036	4.23438	52.4412	105.995	109.801
WS2_G0006983	AT1G71692	293.813	-3.56499	0.973953	-3.66033	0.000251889	0.010792	24.9986	8.91647	6.99308	973.952	830.311	0	2.0084	5.65402	425.493	552.996	302.285	0.985682	0	2.82292	368.702	732.653	756.057
WS2_G0007053	AT1G72280	100.264	1.9726	0.530329	3.71958	0.000199557	0.00919099	36.1091	41.6102	40.5599	102.891	114.977	72.7509	164.689	45.2322	178.695	106.926	100.169	284.862	87.6994	90.3335	93.5874	83.7932	59.6062
WS2_G0007077	AT1G72540	51.9231	1.67639	0.500656	3.34838	0.00081285	0.0235587	20.8322	28.2355	11.1889	65.4758	65.4059	26.6753	65.2731	29.6836	59.9814	77.4064	77.0531	110.396	42.1845	38.1095	62.9295	42.2547	59.6062
WS2_G0007107	AT1G72810	238.232	-1.60968	0.454276	-3.5434	0.000395007	0.0146538	304.15	236.287	160.841	320.364	360.765	266.753	53.2227	138.524	311.778	286.01	356.222	52.2411	69.9375	108.683	297.705	355.226	371.232
WS2_G0007130	AT1G73040	56.1132	-2.67685	0.476972	-5.61217	1.99805e-08	1.42201e-05	154.158	135.233	51.7488	107.567	108.78	47.2881	84.3529	48.0592	37.4884	21.6475	26.0795	16.7566	14.4316	22.5834	39.5326	21.4854	16.7316
WS2_G0007156	AT1G73260	2060.21	3.07678	0.995724	3.09	0.0020016	0.0420401	369.424	325.451	339.864	720.234	842.703	226.74	877.672	448.081	1372.07	9083.44	5022.68	8287.61	175.399	266.766	1555.49	2146.4	2963.58
WS2_G0007164	AT1G73330	14750.2	-2.61831	0.481723	-5.43529	5.47074e-08	2.99502e-05	2585.97	1813.02	1234.98	35102	36919.9	1378.63	1683.04	845.276	26404.3	29876.2	21858.8	93.6398	269.759	556.116	24372.3	36096.2	29663
WS2_G0007214	AT1G73805	769.387	2.43026	0.578307	4.20237	2.64132e-05	0.00239978	315.26	502.295	629.377	98.2137	83.3065	1057.31	951.983	325.106	246.174	307.658	159.441	5505.03	1007.99	1284.43	235.582	192.653	177.773
WS2_G0007250	AT1G74090	917.932	-1.6328	0.445178	-3.66776	0.000244684	0.010569	1936	1325.58	882.527	875.739	930.141	2135.24	571.39	708.166	916.59	871.15	796.611	301.619	448.488	587.168	609.125	848.675	860.63
WS2_G0007304	AT1G74590	215.364	2.46806	0.623083	3.96104	7.46229e-05	0.00478461	79.1623	78.7622	92.3087	286.457	254.739	61.8383	92.3865	104.599	287.411	219.755	138.696	1076.36	143.205	163.73	117.791	250.663	213.327
WS2_G0007317	AT1G74710	655.126	1.5844	0.414159	3.82559	0.000130461	0.00706062	427.754	523.1	639.168	226.827	253.362	1216.15	667.794	698.272	393.628	226.971	200.338	2615.01	791.515	1360.65	363.861	305.809	226.922
WS2_G0007350	AT1G75040	9909.18	3.83745	1.12041	3.42502	0.000614748	0.019827	551.359	3501.2	6573.5	28.061	25.4739	1530.19	509.13	2846.8	23.7426	24.2715	22.5232	124867	7778.61	19252.3	855.195	39.39	27.1888
WS2_G0007362	AT1G75150	62.2965	1.52158	0.504717	3.01471	0.00257224	0.0489483	5.55525	10.4026	15.3848	112.244	108.092	16.9752	9.03781	19.7891	124.336	102.334	96.6127	21.685	53.2857	14.1146	123.439	100.265	125.487
WS2_G0007373	AT1G75260	126.813	-1.7656	0.579825	-3.04506	0.00232633	0.0459477	244.431	200.621	146.855	102.891	103.272	126.102	136.571	185.169	103.718	99.7099	171.888	10.8425	42.1845	122.797	162.164	118.17	78.4292
WS2_G0007387	AT1G75390	320.7	-2.64835	0.42448	-6.23905	4.40233e-10	6.26628e-07	238.876	179.816	107.693	786.879	793.133	163.69	88.3697	81.9833	721.651	415.895	451.057	25.6277	14.4316	45.1668	400.167	398.913	538.547
WS2_G0007409	AT1G75590	28.9806	4.23132	1.297	3.26238	0.0011048	0.0292828	0	0	1.39862	81.8447	86.0604	1.21252	3.0126	5.65402	34.9891	22.9595	58.0862	5.91409	14.4316	8.46877	82.2924	48.7003	37.646
WS2_G0007456	AT1G76040	1136.59	2.24062	0.662187	3.38367	0.000715248	0.0218161	180.546	172.385	220.981	1732.77	1655.8	295.854	903.781	176.688	2358.64	1597.33	2069.76	2062.05	259.768	389.563	1821.73	2069.05	1355.26
WS2_G0007544	AT1G76820	363.958	-1.5912	0.351208	-4.53064	5.88062e-06	0.000756369	699.962	573.627	495.11	281.78	287.097	332.229	574.403	374.579	209.935	416.551	277.984	106.454	192.051	290.761	393.713	351.645	329.403
WS2_G0007564	AT1G76970	555.283	1.68001	0.373947	4.49264	7.03458e-06	0.000870752	223.599	254.12	279.723	530.821	569.376	398.918	445.865	187.996	761.014	813.423	649.617	1350.38	454.039	621.043	658.339	613.051	628.479
WS2_G0007623	AT1G77510	1089.35	2.14273	0.646756	3.31305	0.000922856	0.0258242	512.472	738.581	879.729	672.296	684.352	1171.29	546.285	636.077	860.358	302.41	355.037	7186.61	701.595	1520.14	619.613	523.528	608.611
WS2_G0007659	AT1G77810	288.16	1.66628	0.469938	3.54574	0.000391516	0.0146348	168.046	184.274	195.806	226.827	236.838	214.615	335.403	217.68	271.166	192.204	195.596	1183.8	225.354	328.871	254.138	234.907	233.196
WS2_G0007706	AT1G78210	390.232	1.531	0.4617	3.31601	0.000913139	0.0256867	276.374	318.021	311.891	261.903	297.425	364.967	168.706	267.152	278.663	252.555	355.037	1659.89	560.61	396.621	405.814	247.083	211.236
WS2_G0007725	AT1G78380	5620.47	1.88757	0.6236	3.02689	0.00247083	0.047753	3715.07	3596.31	3455.98	5346.8	5274.47	4243.8	2277.53	3369.8	5167.77	2413.37	3618.53	32119.4	4127.42	3592.17	4087.19	4573.53	4568.76
WS2_G0007760	AT1G78670	688.939	-1.72295	0.340175	-5.0649	4.0862e-07	0.000116515	1612.41	1487.57	1246.17	466.515	463.349	777.222	1054.41	767.533	422.994	520.853	378.746	220.793	366.339	732.549	341.271	391.035	462.209
WS2_G0007843	AT1G79450	122.099	3.31753	0.650211	5.10224	3.3565e-07	0.000105389	27.7763	23.7773	33.5668	111.075	99.1416	12.1252	20.084	26.8566	181.194	142.349	126.841	673.221	101.021	73.396	146.029	122.467	154.767
WS2_G0007984	AT1G80760	704.455	-2.08358	0.554667	-3.75645	0.000172343	0.00847854	2144.33	1590.1	1311.9	475.869	537.705	1646.6	537.248	626.183	254.921	234.187	385.266	147.852	249.777	794.653	273.501	479.125	286.528
WS2_G0008182	AT2G02580	100.403	5.95074	1.22286	4.86624	1.13739e-06	0.000235772	1.38881	1.48608	5.59446	61.9681	83.9949	6.06258	2.0084	0	170.572	189.58	173.073	490.87	4.44048	29.6407	247.684	120.318	118.167
WS2_G0008213	AT2G02810	237.482	1.98199	0.533193	3.71721	0.000201436	0.00920956	116.66	138.205	166.435	212.796	186.579	258.266	95.3991	183.756	200.563	133.821	131.583	1032.01	143.205	488.366	217.026	156.844	175.681
WS2_G0008376	AT2G04070	9.68397	5.59242	1.42212	3.93247	8.40778e-05	0.00518828	0	1.48608	0	24.5534	19.966	2.42503	1.0042	0	11.8713	5.24789	4.74173	52.2411	5.5506	15.5261	10.4882	4.29709	5.22861
WS2_G0008417	AT2G04450	335.402	2.75382	0.770702	3.57314	0.000352729	0.0135452	144.437	182.788	261.541	37.4147	22.7199	533.507	143.601	134.283	13.1209	15.7437	23.7086	2479.98	284.191	1206.8	159.744	27.9311	30.326
WS2_G0008573	AT2G05790	981.594	2.40242	0.732172	3.28122	0.00103357	0.0279811	47.2196	95.1091	158.044	1902.31	1953.23	207.34	59.2479	145.591	1209.62	1330.34	2236.91	121.239	1299.95	166.552	2467.96	1720.98	1565.45
WS2_G0008715	AT2G06925	112.891	1.94919	0.640043	3.04541	0.00232362	0.0459368	38.8868	62.4153	83.917	102.891	90.1913	42.438	167.702	190.823	50.6093	59.6947	88.3147	93.6398	471.801	149.615	125.052	55.146	46.0118
WS2_G0008755	AT2G07240	32.4601	4.69127	0.952226	4.92663	8.36591e-07	0.000194153	4.16644	7.4304	4.19585	0	0	86.0886	28.1176	7.06753	2.49922	0	0.592716	230.65	112.122	63.5158	0.806788	1.43236	3.13717
WS2_G0009272	AT2G13790	81.306	1.62592	0.49673	3.27325	0.00106317	0.0285947	34.7203	53.4988	104.896	23.3842	28.9163	61.8383	107.45	24.0296	91.8465	91.1821	64.0133	284.862	160.967	149.615	41.953	30.7958	28.2345
WS2_G0009274	AT2G13810	299.264	7.9996	1.08042	7.40414	1.32e-13	9.39447e-10	4.16644	2.97216	11.1889	104.06	71.6023	6.06258	4.0168	2.82701	69.9783	11.1518	21.3378	4298.56	103.241	299.23	12.1018	45.1194	19.8687
WS2_G0009346	AT2G14440	25.2588	-3.66858	0.953659	-3.84684	0.000119649	0.00660109	73.6071	31.2077	8.3917	9.35368	5.50787	160.052	31.1302	38.1646	10.6217	9.83979	14.8179	1.97136	6.66072	0	12.1018	10.7427	5.22861
WS2_G0009367	AT2G14610	9296.68	4.44677	1.04327	4.26234	2.02295e-05	0.00200893	1298.54	2239.52	3156.68	24.5534	17.2121	138.227	520.176	4497.77	23.7426	30.1754	18.9669	128515	2975.12	14505.6	20.9765	30.7958	30.326
WS2_G0009382	AT2G14750	1484.1	-2.20069	0.53869	-4.08526	4.40276e-05	0.0034424	4567.8	3337.73	2001.42	1397.21	1648.23	3977.05	754.155	1135.04	1114.03	509.045	571.378	561.839	565.051	1028.96	591.376	817.879	651.485
WS2_G0009439	AT2G15220	5.19205	2.65257	0.878721	3.01867	0.00253891	0.0484868	0	2.97216	2.79723	4.67684	4.1309	1.21252	4.0168	4.24052	4.99845	6.55986	5.33445	13.7995	14.4316	7.05731	3.22715	3.58091	5.22861
WS2_G0009457	AT2G15318	15.6914	-2.50046	0.571404	-4.376	1.20879e-05	0.00133724	48.6084	49.0406	32.1682	19.8766	8.2618	15.7627	12.0504	5.65402	4.37364	7.87183	8.29803	9.85682	3.33036	9.88023	16.1358	9.31036	6.27434
WS2_G0009463	WS2_G0009463	69.3869	4.72719	1.29682	3.64522	0.000267163	0.0112189	0	7.4304	6.99308	8.18447	8.95028	16.9752	155.651	114.494	18.7442	80.0303	51.5663	19.7136	24.4226	337.339	14.5222	18.6207	295.939
WS2_G0009578	WS2_G0009578	17.6998	-4.62307	1.45161	-3.1848	0.00144855	0.0349634	61.1078	66.8736	29.3709	0	0	110.339	3.0126	24.0296	0	0	0	3.94273	2.22024	0	0	0	0
WS2_G0009646	AT2G16970	52.4089	-4.19857	1.3299	-3.15706	0.00159368	0.036915	6.94406	8.91647	6.99308	130.952	138.385	7.27509	0	2.82701	93.7209	83.3102	61.0498	0.985682	0	0	62.9295	83.7932	202.87
WS2_G0009783	AT2G18193	353.727	2.74628	0.784987	3.49851	0.000467862	0.0165958	40.2756	23.7773	27.9723	737.772	773.855	49.7131	66.2773	48.0592	698.533	526.101	733.783	551.982	26.6429	38.1095	574.433	674.643	421.426
WS2_G0009788	AT2G18230	519.047	-1.90312	0.55194	-3.44805	0.000564651	0.0186335	1094.38	787.622	657.35	748.295	773.167	962.737	177.744	335.001	596.065	309.625	428.534	96.5968	210.923	372.626	473.585	469.099	330.448
WS2_G0009894	AT2G19190	284.638	2.65942	0.631416	4.21184	2.53296e-05	0.00233109	154.158	197.649	215.387	21.0458	25.4739	252.203	162.681	73.5023	29.3659	17.0556	36.7484	2603.19	287.521	691.616	23.3969	30.0796	17.7773
WS2_G0009979	AT2G19930	334.518	-1.9738	0.40239	-4.90519	9.33388e-07	0.000207591	376.368	267.494	148.253	515.622	495.708	232.803	255.067	330.76	481.725	451.974	395.342	27.5991	68.8274	107.271	428.404	537.852	565.736
WS2_G0010075	AT2G20750	77.4216	6.52839	1.65242	3.9508	7.78894e-05	0.00495368	0	1.48608	0	213.965	212.053	4.85006	0	15.5486	133.708	99.0539	102.54	1.97136	132.104	7.05731	76.6449	94.5359	220.647
WS2_G0010142	AT2G21250	20.9814	-2.18032	0.552107	-3.94908	7.84514e-05	0.00495368	76.3847	56.471	32.1682	5.84605	8.95028	37.588	23.0966	40.9917	11.8713	4.5919	7.70531	5.91409	15.5417	15.5261	7.26109	5.72945	1.04572
WS2_G0010195	AT2G21720	8.33338	-6.32951	1.34053	-4.72166	2.33925e-06	0.0004014	30.5539	38.6381	30.7696	25.7226	10.3272	0	0	1.41351	0.624806	0	0.592716	0	0	1.41146	1.61358	0	0
WS2_G0010209	AT2G21840	160.134	1.64656	0.46096	3.57203	0.000354231	0.0135784	12.4993	20.8051	41.9585	247.873	228.576	14.5502	17.0714	24.0296	263.668	298.474	279.169	137.01	58.8363	38.1095	381.611	351.645	306.397
WS2_G0010210	AT2G21850	72.8159	2.71284	0.62282	4.35573	1.32623e-05	0.00142293	4.16644	5.94432	20.9792	105.229	103.961	15.7627	2.0084	7.06753	116.839	156.125	142.845	102.511	36.6339	64.9272	117.791	70.9019	164.178
WS2_G0010216	AT2G21900	161.845	5.54677	1.06488	5.2088	1.90061e-07	7.11928e-05	1.38881	2.97216	4.19585	251.38	212.741	8.48761	13.0546	0	321.775	709.121	274.428	323.304	12.2113	63.5158	194.436	118.886	239.47
WS2_G0010325	AT2G22830	148.877	1.53083	0.487013	3.1433	0.00167052	0.0379036	97.2169	117.4	135.666	75.9987	100.519	115.189	180.756	228.988	80.6	52.4789	88.9074	113.353	640.539	258.297	87.1331	77.3476	80.5206
WS2_G0010425	AT2G23680	130.035	1.61304	0.488045	3.30511	0.0009494	0.026463	102.772	104.026	121.68	26.8918	30.2933	190.365	246.029	100.359	41.862	70.1905	38.5266	636.75	162.077	204.662	56.4752	35.8091	41.8289
WS2_G0010561	AT2G24850	1382.61	5.09158	0.978718	5.2023	1.96839e-07	7.24604e-05	211.1	197.649	183.219	137.967	170.055	175.815	264.105	857.998	229.929	236.811	88.9074	18329.7	610.566	1243.5	50.8276	416.817	99.3436
WS2_G0010639	AT2G25440	61.765	3.28194	0.958766	3.42309	0.000619133	0.0199083	6.94406	44.5824	36.364	1.16921	0	32.7379	51.2143	19.7891	0	0	1.18543	687.02	67.7173	98.8023	0	1.43236	1.04572
WS2_G0010740	AT2G26390	59.2239	3.3378	0.872894	3.82383	0.000131393	0.0070612	0	4.45824	11.1889	72.491	83.3065	8.48761	11.0462	0	174.946	101.022	124.47	107.439	17.7619	32.4636	50.8276	125.332	81.5664
WS2_G0010741	AT2G26400	678.396	9.57945	1.60376	5.97312	2.32765e-09	2.25898e-06	4.16644	4.45824	5.59446	0	1.37697	12.1252	1.0042	4.24052	5.62325	1.96796	11.8543	10271.8	83.2589	525.064	574.433	12.1751	13.5944
WS2_G0010777	AT2G26740	65.8128	2.46704	0.770892	3.20024	0.00137314	0.0338678	38.8868	22.2912	26.5737	17.5382	31.6702	196.427	47.1975	204.958	8.12248	2.62394	5.92716	34.4989	356.348	94.5679	17.7493	7.16181	6.27434
WS2_G0010937	AT2G28200	600.883	-1.90862	0.505074	-3.7789	0.000157523	0.00793585	1473.53	1223.04	984.626	446.638	442.006	580.795	371.554	722.301	344.893	453.942	509.736	103.497	208.702	670.444	695.451	557.189	426.655
WS2_G0010938	AT2G28210	44.3059	4.21458	1.15658	3.644	0.000268438	0.0112381	1.38881	1.48608	1.39862	92.3676	47.5053	3.63755	2.0084	0	117.464	166.62	50.9736	58.1552	13.3214	7.05731	18.5561	95.9683	75.292
WS2_G0011000	AT2G28760	515.575	2.0887	0.450153	4.63998	3.48445e-06	0.000516643	24.9986	31.2077	55.9446	1754.98	1730.85	56.9882	25.105	55.1267	778.508	366.04	735.561	248.392	139.875	87.5106	955.237	917.428	801.023
WS2_G0011059	AT2G29350	1616.71	3.1206	0.947006	3.29523	0.000983422	0.027128	490.251	928.799	1257.36	8.18447	4.1309	185.515	441.848	857.998	7.49767	4.5919	2.96358	21556.9	568.381	1151.75	8.06788	5.72945	4.18289
WS2_G0011061	AT2G29370	18.4551	-5.67068	1.41558	-4.00592	6.17775e-05	0.0043105	98.6057	69.8457	26.5737	1.16921	0	76.3885	20.084	12.7215	1.24961	0	0	0	0	4.23438	0	2.86472	0
WS2_G0011072	AT2G29460	168.697	3.51239	0.990795	3.54502	0.000392584	0.0146348	33.3315	44.5824	61.5391	235.011	291.228	19.4002	88.3697	81.9833	92.4713	27.5514	94.2419	1448.95	65.497	76.2189	135.54	57.2945	14.6401
WS2_G0011091	AT2G29620	22.3605	-2.23435	0.727724	-3.07033	0.00213822	0.0438974	11.1105	32.6937	20.9792	26.8918	31.6702	13.3377	31.1302	16.9621	36.2387	34.1113	17.7815	1.97136	8.88095	2.82292	13.7154	26.4987	53.3319
WS2_G0011133	AT2G29980	1033.15	2.3153	0.630493	3.6722	0.000240472	0.0104772	259.708	222.912	262.94	1429.94	1510.53	568.67	212.891	510.275	1321.46	1466.79	1696.95	258.249	2932.94	519.418	1553.07	1357.16	1479.7
WS2_G0011137	AT2G30010	356.555	3.77205	0.606038	6.22411	4.84284e-10	6.46247e-07	18.0546	23.7773	47.5529	673.465	721.53	150.352	192.807	397.195	384.256	253.211	625.908	219.807	666.072	335.928	799.527	361.672	190.322
WS2_G0011178	AT2G30395	35.4232	5.80393	1.40316	4.13633	3.52909e-05	0.00300198	0	0	0	75.9987	61.9635	2.42503	0	4.24052	44.986	63.6307	80.0167	35.4845	3.33036	4.23438	78.2584	72.3343	75.292
WS2_G0011190	AT2G30500	793.942	1.70252	0.478978	3.55449	0.000378712	0.0142608	161.102	218.454	262.94	997.336	976.958	195.215	331.386	152.659	1718.84	1797.4	1254.78	1309.97	519.536	259.709	783.391	1319.21	1238.14
WS2_G0011194	AT2G30540	34.2523	3.73891	0.841679	4.4422	8.90447e-06	0.00105864	8.33288	1.48608	12.5875	4.67684	5.50787	15.7627	52.2185	100.359	6.87287	3.93592	29.6358	48.2984	124.333	128.443	10.4882	15.756	13.5944
WS2_G0011195	AT2G30550	1030.99	2.49695	0.650879	3.83628	0.000124913	0.00682101	472.196	578.085	707.7	474.699	544.59	538.357	464.945	579.537	1123.4	446.071	346.739	7863.77	777.084	1281.61	450.994	489.152	387.963
WS2_G0011220	AT2G30766	294.925	6.5133	1.30438	4.9934	5.93252e-07	0.000155353	12.4993	14.8608	23.7765	1.16921	2.75393	23.0378	103.433	121.561	3.12403	2.62394	11.8543	4544.98	17.7619	108.683	17.7493	0.716181	3.13717
WS2_G0011277	AT2G31250	36.5586	-1.64946	0.528265	-3.12241	0.00179376	0.0393614	58.3301	37.152	19.5806	44.43	33.7357	30.3129	56.2353	62.1942	41.862	34.7673	45.6391	7.88545	9.99107	19.7605	59.7023	37.9576	21.9602
WS2_G0011403	AT2G32380	130.156	1.57598	0.482737	3.26467	0.0010959	0.0291389	16.6658	28.2355	50.3502	249.042	245.1	77.601	56.2353	45.2322	209.935	190.236	216.934	148.838	95.4703	38.1095	181.527	115.305	247.836
WS2_G0011434	AT2G32680	691.216	1.84041	0.524635	3.50798	0.000451527	0.0161213	449.975	689.541	1007	3.50763	0	1070.65	522.185	298.25	2.49922	1.31197	1.18543	2961.97	1790.62	2934.43	8.06788	2.14854	7.32006
WS2_G0011482	AT2G33080	10.8944	3.57137	1.09716	3.2551	0.00113351	0.0297117	0	4.45824	5.59446	10.5229	9.63876	1.21252	1.0042	2.82701	6.24806	0.655986	1.18543	87.7257	5.5506	25.4063	9.68146	9.31036	4.18289
WS2_G0011612	AT2G34170	181.802	1.86046	0.587349	3.16756	0.00153724	0.0360281	81.9399	106.998	89.5114	141.474	122.55	178.24	179.752	316.625	118.713	160.717	152.328	79.8402	724.908	206.073	98.4281	118.17	214.373
WS2_G0011643	AT2G34360	16.3013	-2.2784	0.733116	-3.10784	0.00188461	0.0405627	30.5539	14.8608	16.7834	32.7379	20.6545	23.0378	24.1008	12.7215	21.8682	13.1197	8.89074	3.94273	2.22024	7.05731	29.0444	7.16181	8.36578
WS2_G0011649	AT2G34430	42708.3	2.59843	0.614463	4.22879	2.34954e-05	0.00223951	14314.5	24994.4	36596.2	104.06	141.139	18707.9	57953.4	112981	91.8465	93.15	88.3147	49616.3	298705	111378	85.5195	81.6447	106.664
WS2_G0011672	AT2G34650	53.5979	2.23921	0.555264	4.03269	5.51422e-05	0.00401823	6.94406	11.8886	16.7834	87.6908	66.7829	8.48761	27.1134	14.1351	88.7224	72.1585	108.467	40.413	98.8006	28.2292	80.6788	97.4006	56.469
WS2_G0011705	AT2G34940	155.866	2.34269	0.470782	4.97616	6.48569e-07	0.000164852	38.8868	63.9014	67.1336	171.874	137.697	127.314	34.1428	65.0212	151.203	210.572	148.772	461.299	204.262	194.782	141.188	175.464	256.202
WS2_G0011984	AT2G37440	214.265	2.63679	0.803627	3.28111	0.00103401	0.0279811	2.77763	11.8886	4.19585	388.178	338.734	3.63755	7.02941	5.65402	789.13	393.592	293.987	82.7973	14.4316	18.349	141.995	656.738	489.398
WS2_G0012005	AT2G37640	22.9991	2.60141	0.827574	3.14342	0.00166986	0.0379036	6.94406	8.91647	2.79723	26.8918	30.9817	32.7379	22.0924	29.6836	14.9953	17.0556	27.8577	3.94273	87.6994	21.1719	16.1358	24.3502	16.7316
WS2_G0012017	AT2G37750	348.66	3.18215	0.863872	3.68359	0.000229968	0.0102256	11.1105	8.91647	22.3779	625.528	594.161	7.27509	33.1386	8.48103	408.623	1176.18	698.22	330.203	28.8631	25.4063	416.303	646.712	885.727
WS2_G0012040	AT2G37980	87.1274	3.00262	0.671423	4.47202	7.74839e-06	0.000929415	12.4993	4.45824	15.3848	108.737	134.943	14.5502	55.2311	21.2026	172.446	167.276	143.437	179.394	33.3036	46.5782	86.3263	141.088	144.31
WS2_G0012078	AT2G38340	22.1962	4.3704	1.16178	3.7618	0.000168692	0.00831811	4.16644	2.97216	4.19585	5.84605	10.3272	2.42503	4.0168	1.41351	17.4946	5.90388	8.89074	212.907	9.99107	11.2917	58.0887	12.1751	5.22861
WS2_G0012133	AT2G38860	692.683	2.07153	0.595187	3.48046	0.000500552	0.0171653	237.487	276.411	314.689	834.816	1160.78	538.357	324.357	175.275	1005.31	653.362	892.038	2572.63	452.929	455.902	899.569	555.04	426.655
WS2_G0012168	AT2G39210	969.019	2.16825	0.601457	3.605	0.000312156	0.0124344	388.868	441.365	569.237	789.217	853.031	1155.53	548.294	302.49	1010.31	840.974	519.219	4424.73	602.795	1261.85	667.214	976.155	1122.06
WS2_G0012204	AT2G39518	95.7035	3.53158	0.929277	3.80036	0.000144488	0.00754268	9.72169	13.3747	16.7834	77.1679	81.241	8.48761	42.1764	11.308	116.839	220.411	217.527	415.958	13.3214	31.0522	114.564	91.6712	145.355
WS2_G0012206	AT2G39530	125.575	4.11975	1.23529	3.33504	0.000852868	0.0244096	4.16644	0	1.39862	122.767	109.469	1.21252	0	0	403	420.487	358.593	89.697	3.33036	4.23438	154.903	78.7799	382.734
WS2_G0012537	AT2G42360	155.39	2.40653	0.720135	3.34178	0.00083244	0.0239857	68.0518	101.053	139.862	42.0916	35.8011	54.5632	218.916	45.2322	56.2325	55.7588	69.9405	1238.02	162.077	237.126	44.3733	53.7136	18.823
WS2_G0012539	AT2G42380	98.5473	2.60687	0.772902	3.37284	0.000743973	0.0224358	16.6658	49.0406	92.3087	32.7379	35.1126	93.3637	65.2731	197.891	31.2403	15.0877	17.1888	68.9977	664.961	228.657	7.26109	22.9178	36.6003
WS2_G0012592	AT2G42840	301.327	4.35867	1.44326	3.02003	0.00252749	0.0483994	0	1.48608	0	513.283	634.781	1.21252	2.0084	5.65402	1575.14	506.421	486.027	1.97136	27.753	1.41146	594.603	411.088	359.729
WS2_G0012596	AT2G42870	119.34	3.1826	0.912747	3.48684	0.000488771	0.0169137	9.72169	23.7773	32.1682	180.058	164.547	13.3377	19.0798	124.388	126.211	167.932	160.033	40.413	501.774	53.6355	68.577	136.074	207.053
WS2_G0012611	AT2G43000	67.4205	2.60421	0.714251	3.64608	0.000266274	0.0112189	16.6658	34.1798	51.7488	51.4453	43.3744	32.7379	28.1176	15.5486	39.3628	57.0708	54.5299	476.084	52.1756	94.5679	12.9086	47.9841	37.646
WS2_G0012621	AT2G43100	958.626	-2.81889	0.768636	-3.6674	0.000245031	0.010569	3388.7	2462.43	1461.55	474.699	536.328	3606.02	177.744	573.883	954.704	292.57	388.822	187.28	338.586	510.949	355.793	259.258	327.311
WS2_G0012677	AT2G43570	2004.29	4.37464	0.89376	4.89465	9.84806e-07	0.000216769	159.713	512.697	783.225	183.566	154.909	145.502	210.882	571.056	374.259	158.749	198.56	26773.1	1027.97	2393.84	204.924	135.358	84.7035
WS2_G0012752	AT2G44220	77.5218	4.42611	1.39272	3.17803	0.00148281	0.0352012	0	0	0	40.9224	48.1938	0	4.0168	5.65402	142.456	215.819	153.513	0.985682	6.66072	9.88023	73.4177	264.987	351.363
WS2_G0012754	AT2G44240	486.58	4.37672	1.03693	4.22083	2.434e-05	0.00228654	11.1105	129.289	234.967	4.67684	0.688483	23.0378	7.02941	53.7132	1.87442	1.96796	0	5949.58	494.003	1353.59	2.42036	2.86472	1.04572
WS2_G0012834	AT2G44990	49.141	-5.7066	1.34409	-4.24571	2.17904e-05	0.00210519	18.0546	106.998	145.456	177.72	179.006	2.42503	8.03361	1.41351	14.3705	9.83979	14.8179	0	0	5.64585	129.086	21.4854	1.04572
WS2_G0012841	AT2G45040	24.2613	-2.23557	0.517639	-4.31878	1.56895e-05	0.00163408	19.4434	26.7494	25.1751	67.8142	61.9635	7.27509	11.0462	4.24052	31.8651	34.1113	24.3014	0.985682	5.5506	9.88023	23.3969	29.3634	29.2802
WS2_G0012860	AT2G45220	1328.58	4.89841	1.05711	4.63378	3.59054e-06	0.000525079	86.1064	159.01	257.345	669.957	752.512	14.5502	129.542	29.6836	632.304	2116.87	964.942	14212.5	363.009	409.324	399.36	372.414	1016.44
WS2_G0012862	AT5G06265	59.0489	-1.52017	0.398794	-3.81192	0.000137892	0.00728743	59.7189	52.0128	67.1336	95.8752	90.1913	38.8005	67.2815	43.8187	66.8542	76.7504	63.4206	6.89977	29.9732	26.8178	66.1566	58.0107	94.115
WS2_G0012919	AT2G45760	138.988	5.32764	1.05312	5.0589	4.21674e-07	0.000118463	12.4993	10.4026	12.5875	123.936	131.5	6.06258	77.3235	16.9621	107.467	119.389	119.729	1319.83	17.7619	87.5106	50.8276	85.2256	63.7891
WS2_G0012958	AT2G46140	376.341	2.42491	0.70181	3.45522	0.000549846	0.0182862	11.1105	22.2912	11.1889	790.386	987.285	19.4002	11.0462	15.5486	699.158	614.003	753.935	194.179	22.2024	21.1719	1039.95	595.147	589.788
WS2_G0012959	AT2G46150	37.8673	2.72657	0.783958	3.47796	0.000505244	0.0172049	1.38881	13.3747	6.99308	66.645	68.1598	12.1252	4.0168	2.82701	81.8496	60.3507	41.4901	101.525	11.1012	29.6407	47.6005	46.5518	48.1032
WS2_G0012979	AT2G46310	118.049	1.72523	0.519733	3.31946	0.000901927	0.0255258	18.0546	17.8329	26.5737	199.935	188.644	29.1004	65.2731	55.1267	165.574	208.604	210.414	30.5561	137.655	38.1095	233.162	217.003	165.224
WS2_G0013019	AT2G46650	426.56	-1.86088	0.543746	-3.42233	0.000620861	0.0199338	963.836	659.819	365.039	717.895	781.428	834.211	242.012	274.22	558.577	269.61	303.471	317.39	91.0298	138.323	251.718	216.287	266.659
WS2_G0013161	AT2G47950	62.4962	5.0566	1.65199	3.06091	0.00220666	0.0445736	0	0	0	232.673	266.443	1.21252	2.0084	0	116.839	89.8701	107.282	25.6277	0	0	103.269	95.2521	21.9602
WS2_G0013201	AT3G01175	160.185	2.33739	0.671738	3.47962	0.00050213	0.0171811	2.77763	8.91647	18.182	153.167	120.485	3.63755	10.042	9.89454	171.197	662.546	257.832	60.1266	45.5149	45.1668	171.039	380.292	602.336
WS2_G0013241	AT3G01420	487.255	5.11567	1.5121	3.38316	0.000716565	0.0218251	4.16644	13.3747	29.3709	737.772	757.331	2.42503	0	7.06753	2064.36	1019.4	713.038	1616.52	5.5506	4.23438	346.919	475.544	486.261
WS2_G0013307	AT3G02020	2354.85	-2.90797	0.738862	-3.93574	8.29405e-05	0.00513293	10128.6	6639.8	3855.98	825.462	952.172	8562.78	433.815	2055.24	1339.58	417.207	456.391	817.13	612.786	1318.31	530.06	523.528	563.644
WS2_G0013450	AT3G03270	423.279	-2.41849	0.22228	-10.8804	1.42933e-27	3.05176e-23	420.81	441.365	418.186	818.447	892.963	103.064	81.3403	128.629	600.439	733.393	735.561	68.9977	102.131	67.7502	649.464	487.719	445.478
WS2_G0013473	AT3G03450	42.5856	1.93791	0.577612	3.35503	0.000793551	0.0232416	8.33288	10.4026	6.99308	67.8142	79.864	26.6753	9.03781	16.9621	70.6031	74.7824	64.0133	39.4273	47.7351	9.88023	40.3394	71.6181	79.4749
WS2_G0013606	WS2_G0013606	331.602	1.84873	0.3351	5.51694	3.44949e-08	2.30157e-05	197.211	309.104	398.606	47.9376	36.4896	269.178	298.248	524.41	39.9876	79.3743	43.861	1077.35	1045.73	1136.23	46.7937	36.5252	50.1947
WS2_G0013609	AT3G04630	311.273	1.8154	0.500737	3.62545	0.000288455	0.0116443	65.2742	66.8736	57.3433	529.652	471.611	50.9256	79.3319	137.11	433.615	330.617	649.617	185.308	381.881	98.8023	819.697	608.754	325.22
WS2_G0013655	AT3G05020	324.117	-1.72995	0.426149	-4.0595	4.9178e-05	0.00375	199.989	147.122	95.1059	896.784	759.397	140.652	71.2983	73.5023	560.451	374.568	402.454	21.685	52.1756	60.6928	413.882	459.072	781.155
WS2_G0013675	AT3G05190	34.8029	-2.12245	0.640115	-3.31573	0.000914055	0.0256867	51.3861	26.7494	27.9723	52.6145	55.0787	58.2007	7.02941	26.8566	46.2356	37.3912	49.7882	3.94273	12.2113	8.46877	31.4647	54.4298	41.8289
WS2_G0013699	AT3G05400	25.3989	-1.65266	0.499405	-3.30927	0.000935406	0.026107	47.2196	35.6659	20.9792	37.4147	33.7357	19.4002	7.02941	12.7215	33.1147	23.6155	21.9305	4.92841	12.2113	16.9375	26.624	45.8356	32.4174
WS2_G0013747	AT3G05800	54.8451	4.11295	1.10486	3.7226	0.000197181	0.00915222	1.38881	8.91647	0	74.8295	102.584	15.7627	31.1302	35.3376	43.7364	67.5666	82.3876	4.92841	160.967	9.88023	121.018	108.143	63.7891
WS2_G0013786	AT3G06100	7.3126	3.21078	0.980938	3.27317	0.00106347	0.0285947	1.38881	1.48608	1.39862	5.84605	6.19635	6.06258	10.042	15.5486	6.24806	9.18381	6.51988	18.728	15.5417	4.23438	5.64752	5.01327	5.22861
WS2_G0013816	AT3G06370	249.344	1.69093	0.459163	3.68263	0.000230842	0.0102256	18.0546	11.8886	13.9862	537.837	586.588	21.8253	35.147	21.2026	524.212	368.664	464.689	35.4845	77.7084	28.2292	644.624	534.987	313.717
WS2_G0013892	AT3G06890	64.8286	2.703	0.881026	3.06801	0.0021549	0.0440933	6.94406	2.97216	4.19585	104.06	143.205	1.21252	21.0882	7.06753	183.068	104.302	176.629	70.9691	7.77084	12.7032	66.9634	105.279	83.6578
WS2_G0013906	AT3G07010	508.497	2.29379	0.616512	3.72058	0.000198762	0.00918567	140.27	153.066	213.988	530.821	563.179	277.666	352.475	556.921	613.559	554.964	534.037	213.893	1909.41	364.157	326.749	514.218	825.075
WS2_G0014066	AT3G08860	586.546	-3.40489	0.688051	-4.94861	7.47468e-07	0.000178115	3294.26	2015.12	679.727	353.102	340.111	292.216	116.487	552.681	366.136	522.821	164.182	136.024	78.8185	351.454	116.177	317.984	273.979
WS2_G0014140	AT3G09520	39.287	2.78064	0.85406	3.25579	0.00113076	0.029696	15.2769	13.3747	32.1682	5.84605	7.57331	47.2881	70.2941	28.2701	12.4961	2.62394	2.96358	314.433	41.0744	62.1043	5.64752	6.44563	0
WS2_G0014188	AT3G09940	1204.52	4.23592	0.807448	5.24605	1.55392e-07	5.92461e-05	23.6098	34.1798	65.735	1378.5	1642.03	118.827	105.441	94.7049	3878.17	3766.67	1982.04	1939.82	65.497	321.813	723.689	2207.99	2128.05
WS2_G0014190	AT3G09960	33.4883	5.96345	1.4658	4.06839	4.73389e-05	0.00364885	0	1.48608	0	33.9071	41.9975	1.21252	2.0084	1.41351	94.3457	63.6307	48.01	83.783	6.66072	4.23438	38.7258	55.8621	92.0236
WS2_G0014206	AT4G32200	8.95448	5.14282	1.30233	3.94895	7.84954e-05	0.00495368	1.38881	1.48608	0	2.33842	6.88483	3.63755	3.0126	0	8.74728	3.27993	4.14901	74.9118	11.1012	14.1146	4.84073	5.01327	7.32006
WS2_G0014349	AT3G11340	504.038	6.12952	1.18174	5.18684	2.13887e-07	7.48641e-05	6.94406	16.3469	32.1682	534.329	534.951	41.2255	19.0798	7.06753	655.421	705.185	393.564	3734.75	6.66072	141.146	440.506	426.128	873.178
WS2_G0014449	AT3G12220	112.99	2.98297	0.614797	4.85196	1.22246e-06	0.000248578	15.2769	38.6381	61.5391	51.4453	50.2593	70.3259	9.03781	40.9917	73.7271	91.8381	120.321	514.526	163.188	234.303	118.598	111.008	155.813
WS2_G0014450	AT3G12220	22.2997	4.47253	1.36017	3.28822	0.00100824	0.0275633	0	0	0	19.8766	21.343	0	1.0042	0	31.2403	28.8634	65.7915	12.8139	1.11012	2.82292	70.9973	59.443	63.7891
WS2_G0014476	AT3G12500	720.536	3.01279	0.893973	3.37011	0.000751386	0.0225005	52.7749	43.0963	48.9516	756.479	902.601	35.1629	34.1428	60.7807	1718.84	1542.22	2065.02	1102.98	35.5238	29.6407	1481.26	1390.11	949.516
WS2_G0014552	AT3G13100	379.673	1.78564	0.550899	3.24133	0.00118975	0.0308655	223.599	164.955	159.442	349.594	411.713	264.328	208.874	130.042	639.801	530.037	307.027	1367.14	223.134	297.818	455.835	337.321	383.78
WS2_G0014601	AT3G13433	43.7248	5.1402	1.41583	3.63053	0.000282841	0.0115247	0	7.4304	11.1889	5.84605	2.06545	1.21252	31.1302	0	8.12248	5.90388	4.74173	594.366	13.3214	47.9897	0.806788	5.01327	4.18289
WS2_G0014602	AT3G13435	97.1601	4.72578	1.29046	3.6621	0.00025016	0.0107468	0	1.48608	1.39862	137.967	115.665	0	0	1.41351	180.569	382.44	182.557	62.098	5.5506	7.05731	97.6213	213.422	262.476
WS2_G0014628	AT3G13650	244.317	2.73331	0.873747	3.12827	0.00175841	0.0390675	0	5.94432	0	759.987	948.041	0	2.0084	4.24052	379.257	262.394	522.776	21.685	12.2113	2.82292	459.062	413.237	359.729
WS2_G0014652	AT3G13790	1011.08	2.18178	0.574704	3.79635	0.000146842	0.00759132	274.985	433.935	681.126	772.848	910.863	221.89	524.193	308.144	1305.22	1353.96	1125.57	4444.44	719.357	1141.87	605.898	986.898	1377.22
WS2_G0014672	AT3G13950	226.456	2.7966	0.823222	3.39714	0.000680948	0.0211629	83.3288	142.664	191.61	16.3689	7.57331	181.877	136.571	65.0212	23.7426	10.4958	11.2616	2414.92	155.417	330.282	7.26109	35.8091	35.5546
WS2_G0014780	AT3G14880	15.3653	-5.06011	1.29267	-3.91447	9.06041e-05	0.00538855	18.0546	19.319	4.19585	18.7074	22.0315	3.63755	1.0042	1.41351	39.3628	19.6796	27.8577	0.985682	0	0	28.2376	35.8091	20.9145
WS2_G0014913	AT3G15990	436.287	-1.7109	0.518673	-3.29861	0.000971653	0.0268728	109.716	84.7065	51.7488	903.8	976.958	133.377	67.2815	43.8187	1318.34	942.652	560.117	43.37	9.99107	21.1719	605.091	847.242	697.497
WS2_G0014942	AT3G16240	5183.07	2.61314	0.654467	3.99278	6.53034e-05	0.00442997	1054.11	2416.36	3581.86	2890.29	3297.15	2435.94	4057.98	12498.2	1646.36	2011.91	3424.71	5764.27	29711.2	7672.7	2050.05	1678.01	1920.99
WS2_G0014955	AT3G16370	1002.75	2.31426	0.669752	3.4554	0.000549481	0.0182862	423.588	641.986	920.289	192.92	181.76	1604.16	435.823	2058.06	248.048	102.334	89.5001	1155.22	7270.17	1450.98	102.462	93.1036	76.3377
WS2_G0015113	AT3G17690	171.032	2.90462	0.729824	3.97989	6.89468e-05	0.00455753	5.55525	11.8886	13.9862	416.239	519.805	24.2503	54.2269	5.65402	474.228	232.875	260.202	148.838	22.2024	63.5158	234.775	261.406	157.904
WS2_G0015176	AT3G18260	88.1295	1.6809	0.494146	3.40162	0.00066987	0.0209298	12.4993	16.3469	19.5806	204.612	146.647	12.1252	11.0462	11.308	107.467	183.676	203.894	93.6398	34.4137	25.4063	141.188	158.276	116.075
WS2_G0015223	AT3G18660	193.223	1.6854	0.527952	3.19234	0.00141127	0.0343411	12.4993	5.94432	5.59446	496.914	450.956	8.48761	17.0714	25.4431	331.772	221.067	401.269	11.8282	34.4137	32.4636	465.517	413.237	350.317
WS2_G0015331	AT3G19550	31.8855	-2.11692	0.496348	-4.26498	1.99918e-05	0.00200019	105.55	75.79	64.3363	3.50763	2.06545	66.6883	87.3655	74.9158	1.24961	0	1.77815	12.8139	9.99107	35.2865	0	0.716181	0
WS2_G0015353	AT3G19710	2051.06	-2.52327	0.811936	-3.10772	0.00188534	0.0405627	7713.47	5158.18	3186.05	990.321	1253.73	6086.83	161.676	1399.37	2328.65	534.629	1053.85	730.39	818.158	1244.91	995.576	558.621	653.577
WS2_G0015362	AT3G19820	4807.53	2.2216	0.528059	4.20711	2.58656e-05	0.0023702	430.532	514.183	619.587	9257.81	9946.52	882.711	728.046	1474.29	7840.07	8140.79	8475.84	805.302	5333.01	1157.4	8363.16	8128.66	9630.06
WS2_G0015440	AT3G20510	372.71	1.89394	0.56175	3.37151	0.000747583	0.0224496	86.1064	89.1647	96.5045	607.989	667.14	84.8761	246.029	55.1267	777.883	633.027	619.388	679.135	189.83	139.735	467.13	398.197	498.81
WS2_G0015636	AT3G22231	2696.2	2.66376	0.787182	3.38392	0.000714587	0.0218161	674.963	1547.01	2607.02	7.01526	5.50787	8316.64	242.012	1782.43	10.6217	7.21585	6.51988	11525.6	8428.03	10646.7	10.4882	9.31036	8.36578
WS2_G0015641	AT3G22240	309.787	4.48209	1.10698	4.04894	5.1451e-05	0.00382763	8.33288	8.91647	2.79723	641.896	693.303	13.3377	8.03361	15.5486	536.084	913.789	477.137	21.685	424.066	1.41146	255.752	454.775	789.521
WS2_G0015680	AT3G22550	158.938	-2.65164	0.702891	-3.77247	0.00016164	0.00807504	513.861	432.449	262.94	74.8295	84.6834	421.955	69.2899	251.604	163.699	32.1433	37.9338	76.8832	36.6339	79.0418	71.8041	72.3343	19.8687
WS2_G0015700	AT3G22740	409.514	-2.07823	0.432429	-4.80594	1.5403e-06	0.000298972	1722.13	1300.32	739.868	106.398	113.6	636.571	368.542	455.149	121.837	107.582	110.245	388.359	123.223	379.683	56.4752	103.13	128.624
WS2_G0015720	AT3G22910	649.793	4.94645	0.935996	5.28469	1.25917e-07	5.07254e-05	54.1637	106.998	130.071	77.1679	129.435	70.3259	266.113	72.0888	500.47	167.932	128.027	8069.78	276.42	632.335	137.961	167.586	59.6062
WS2_G0015738	AT3G23050	849.338	1.74371	0.562819	3.09817	0.0019472	0.0413266	356.925	539.447	773.435	302.825	266.443	1025.79	1806.56	1776.78	363.012	359.48	307.027	473.127	3463.57	1655.64	167.005	287.189	514.496
WS2_G0015787	AT3G23530	317.555	2.27666	0.429982	5.29478	1.19158e-07	4.9885e-05	127.771	252.633	261.541	47.9376	53.7017	531.082	157.66	465.043	63.7302	65.5986	76.4604	1219.29	1296.62	592.814	59.7023	51.565	75.292
WS2_G0015822	AT3G23790	583.593	-1.75821	0.383001	-4.59062	4.41924e-06	0.000599478	1299.93	1249.79	1278.34	252.549	256.804	579.582	1195	579.537	283.662	565.46	328.365	250.363	303.063	580.111	400.167	250.663	267.705
WS2_G0015898	AT3G24503	2229.16	1.62374	0.50824	3.19482	0.00139919	0.0342592	1394.37	1483.11	1482.53	1454.5	1441	2216.48	1976.27	1536.48	2211.19	2948	1842.16	9685.31	1901.63	1847.6	1102.07	1435.23	1937.72
WS2_G0015908	AT3G24542	62.5498	8.72633	1.72204	5.06745	4.03182e-07	0.000116515	1.38881	0	0	0	1.37697	0	5.02101	1.41351	0.624806	1.96796	1.18543	78.8545	450.708	118.563	30.6579	367.401	4.18289
WS2_G0015975	AT3G25250	146.886	4.17888	1.26463	3.30442	0.000951732	0.0264934	4.16644	5.94432	6.99308	201.104	247.165	6.06258	216.907	2.82701	465.48	435.575	243.014	286.833	11.1012	11.2917	89.5535	139.655	123.395
WS2_G0016047	AT3G25882	142.7	4.438	0.932315	4.76019	1.93406e-06	0.00035908	4.16644	38.6381	30.7696	52.6145	89.5028	69.1134	38.1596	26.8566	89.3473	72.1585	75.275	1370.1	55.506	166.552	159.744	48.7003	38.6917
WS2_G0016074	AT3G26130	65.6288	-1.76202	0.553938	-3.1809	0.0014682	0.0350644	13.8881	11.8886	16.7834	142.644	116.354	9.70012	16.0672	14.1351	109.966	110.862	96.6127	5.91409	1.11012	5.64585	118.598	142.52	183.001
WS2_G0016114	AT3G26440	633.278	1.80886	0.592755	3.05162	0.00227613	0.0452914	304.15	335.854	444.76	639.558	537.017	203.703	273.143	237.469	859.108	791.775	477.729	2882.13	286.411	630.923	436.472	663.184	762.332
WS2_G0016118	AT3G26470	517.916	2.84418	0.687049	4.1397	3.47756e-05	0.0029819	11.1105	29.7216	30.7696	1024.23	1019.64	9.70012	26.1092	21.2026	1416.44	1390.03	567.229	366.674	59.9464	86.0992	386.451	1052.07	1307.15
WS2_G0016147	AT3G26690	131.958	1.79304	0.520082	3.44761	0.000565575	0.0186352	13.8881	20.8051	43.3571	218.642	160.417	42.438	42.1764	31.0971	193.065	293.882	231.159	161.652	61.0566	46.5782	143.608	204.828	334.631
WS2_G0016169	AT3G26830	328.577	3.51982	0.928386	3.79134	0.000149839	0.00770895	31.9427	90.6508	123.078	257.226	209.987	46.0756	447.874	189.41	207.436	160.061	388.229	2410.98	111.012	294.995	369.509	126.048	121.304
WS2_G0016318	AT3G28080	257.575	-1.57012	0.416836	-3.76677	0.000165376	0.00817348	890.229	680.624	527.278	2.33842	0.688483	761.46	307.286	489.073	0.624806	1.31197	0.592716	149.824	232.015	326.048	1.61358	3.58091	4.18289
WS2_G0016324	AT3G28150	21.1518	-1.90405	0.581977	-3.2717	0.00106903	0.0286148	18.0546	8.91647	15.3848	35.0763	34.4242	7.27509	6.02521	7.06753	34.3643	30.8313	37.9338	1.97136	8.88095	0	39.5326	37.2414	36.6003
WS2_G0016343	AT3G28270	120.315	-5.23005	1.10349	-4.73957	2.14175e-06	0.000381463	683.296	362.603	193.009	2.33842	5.50787	623.233	34.1428	93.2913	7.49767	0.655986	0	9.85682	7.77084	15.5261	1.61358	5.01327	0
WS2_G0016371	AT3G28500	22.6239	2.06292	0.660329	3.12408	0.00178363	0.0392555	4.16644	11.8886	32.1682	10.5229	5.50787	21.8253	28.1176	7.06753	10.6217	5.90388	8.29803	101.525	48.8452	50.8126	18.5561	11.4589	7.32006
WS2_G0016372	AT3G28510	747.144	4.91849	0.955145	5.14947	2.61228e-07	8.71481e-05	13.8881	69.8457	145.456	933.03	791.067	76.3885	82.3445	106.013	1002.19	490.678	142.845	5515.88	148.756	1266.08	1133.54	454.059	329.403
WS2_G0016378	AT3G28570	5.04264	-2.93782	0.931601	-3.15352	0.00161313	0.0371935	12.4993	17.8329	5.59446	7.01526	4.1309	8.48761	6.02521	5.65402	1.87442	3.93592	1.77815	0	2.22024	2.82292	1.61358	2.14854	2.09145
WS2_G0016403	AT3G28770	28.2418	-2.34129	0.764252	-3.0635	0.00218765	0.0443991	108.327	77.2761	32.1682	18.7074	8.2618	88.5136	15.063	21.2026	8.12248	14.4317	11.2616	4.92841	13.3214	25.4063	15.329	13.6074	4.18289
WS2_G0016601	AT3G30180	372.118	1.82462	0.4067	4.4864	7.24367e-06	0.00088462	233.321	211.023	223.779	97.0445	81.9295	503.194	643.693	1523.76	83.724	51.1669	68.7551	540.154	1164.52	661.975	74.2245	62.3078	101.435
WS2_G0017065	AT3G42800	11.5724	4.39673	1.44237	3.04826	0.00230173	0.0456731	0	0	2.79723	14.0305	8.2618	4.85006	19.0798	19.7891	6.87287	21.6475	7.11259	1.97136	47.7351	9.88023	2.42036	11.4589	18.823
WS2_G0017117	AT3G43110	45.0965	-2.87997	0.938757	-3.06785	0.00215603	0.0440933	12.4993	11.8886	9.79031	115.752	155.597	27.8879	3.0126	2.82701	59.3566	72.1585	72.3114	0.985682	1.11012	2.82292	54.0548	80.9285	83.6578
WS2_G0017212	AT3G43600	493.502	-1.72074	0.489141	-3.51787	0.000435018	0.0156365	424.977	329.91	250.352	698.019	698.81	692.346	139.584	248.777	1014.68	677.634	826.246	62.098	127.664	115.74	918.932	493.449	670.308
WS2_G0017260	AT3G43930	60.8847	-1.77059	0.573374	-3.08803	0.0020149	0.0422181	99.9945	59.4432	51.7488	123.936	106.715	27.8879	57.2395	74.9158	54.3581	53.1349	90.0929	28.5848	6.66072	26.8178	97.6213	48.7003	27.1888
WS2_G0017423	WS2_G0017423	124.626	2.09472	0.534722	3.91741	8.95054e-05	0.00535945	34.7203	52.0128	67.1336	21.0458	50.2593	87.3011	168.706	103.186	30.6155	87.9021	55.7153	109.411	176.509	372.626	150.063	301.512	249.928
WS2_G0017463	AT3G45410	86.1144	2.39822	0.610925	3.92556	8.65289e-05	0.00528665	12.4993	14.8608	25.1751	83.0139	77.1101	16.9752	11.0462	31.0971	89.3473	196.14	202.709	188.265	35.5238	52.2241	140.381	118.17	169.407
WS2_G0017552	AT3G46260	297.405	5.33344	1.29634	4.11423	3.88474e-05	0.00321485	1.38881	2.97216	0	166.028	188.644	1.21252	9.03781	5.65402	807.874	1202.42	952.495	156.723	2.22024	14.1146	355.793	222.016	967.293
WS2_G0017654	AT3G47050	133.865	3.51969	0.782514	4.49792	6.86209e-06	0.000856798	2.77763	20.8051	32.1682	141.474	134.254	13.3377	3.0126	1.41351	229.929	232.875	227.01	474.113	61.0566	103.037	229.128	176.897	192.413
WS2_G0017684	AT3G47290	653.445	1.73903	0.395728	4.39451	1.11022e-05	0.00126761	8.33288	17.8329	29.3709	1066.32	1059.58	16.9752	13.0546	16.9621	1368.95	1902.36	1209.14	50.2698	79.9286	55.047	1099.65	1230.4	1884.39
WS2_G0017690	AT3G47360	24.2461	5.67289	1.81302	3.12898	0.00175415	0.0390354	0	0	0	39.7532	36.4896	0	2.0084	0	63.1054	54.4469	40.8974	0	39.9643	0	31.4647	32.9443	71.1091
WS2_G0017692	AT3G47380	82.9655	2.06081	0.682536	3.01934	0.00253325	0.048422	5.55525	11.8886	34.9654	98.2137	169.367	7.27509	54.2269	28.2701	128.71	163.341	270.279	85.7543	55.506	77.6304	34.6919	91.6712	93.0693
WS2_G0017702	AT3G47480	563.491	2.45179	0.695372	3.52587	0.000422092	0.0153528	233.321	427.991	581.824	93.5368	65.4059	380.73	300.256	156.899	59.9814	46.575	35.563	5107.8	509.545	1182.8	238.002	58.7269	100.389
WS2_G0017709	AT3G47540	291.6	3.8899	0.824671	4.71692	2.39445e-06	0.00040255	72.2183	66.8736	75.5253	213.965	229.265	166.115	120.504	31.0971	188.067	108.238	123.285	2752.02	162.077	266.766	208.151	110.292	62.7434
WS2_G0017765	AT3G48100	411.902	1.9679	0.571776	3.44174	0.000577987	0.0190098	62.4966	54.9849	93.7073	521.468	381.42	116.401	480.008	144.178	916.59	476.902	782.978	179.394	498.444	148.203	447.767	872.309	825.075
WS2_G0017862	AT3G48850	57.1373	4.85638	1.12381	4.32137	1.55064e-05	0.00162293	6.94406	13.3747	6.99308	17.5382	15.8351	6.06258	17.0714	26.8566	30.6155	1.96796	17.1888	737.29	11.1012	40.9324	5.64752	8.59417	7.32006
WS2_G0017902	AT3G49260	198.235	1.86998	0.616083	3.03528	0.00240314	0.0469008	177.768	163.469	181.82	37.4147	46.1284	321.317	163.685	315.212	6.24806	3.27993	5.92716	166.58	1464.25	280.881	13.7154	12.8913	9.4115
WS2_G0017939	AT3G49580	159.711	-3.25878	1.01697	-3.20441	0.00135339	0.0336004	608.3	514.183	320.283	1.16921	0	956.675	73.3067	46.6457	14.9953	8.52782	2.37086	24.642	27.753	98.8023	0.806788	9.31036	7.32006
WS2_G0018084	AT1G48720	123.142	-2.54839	0.380563	-6.69636	2.13677e-11	5.06636e-08	408.311	285.327	240.562	47.9376	72.9792	235.228	130.546	202.131	40.6124	49.8549	41.4901	27.5991	52.1756	81.8648	41.953	63.7401	71.1091
WS2_G0018138	AT3G51330	1346.48	1.87184	0.496268	3.77184	0.000162046	0.00807504	486.084	569.168	682.525	539.006	586.588	829.36	538.252	716.647	1896.29	3316.67	2453.85	3679.55	656.081	2024.04	1447.38	661.751	1807.01
WS2_G0018139	AT3G51360	58.4953	3.47522	1.0307	3.37171	0.000747033	0.0224496	0	1.48608	4.19585	52.6145	59.898	1.21252	4.0168	1.41351	133.708	219.099	128.619	49.2841	3.33036	9.88023	79.0652	84.5094	162.087
WS2_G0018148	AT3G51440	354.939	2.29856	0.55981	4.10595	4.02652e-05	0.00328472	143.048	208.051	253.15	189.412	205.856	81.2385	247.033	168.207	218.682	386.376	266.722	1985.16	307.503	678.913	171.039	223.449	300.122
WS2_G0018149	AT3G51450	541.339	1.68375	0.542864	3.1016	0.00192478	0.0410391	334.704	230.342	169.233	774.017	892.274	181.877	458.92	421.225	653.547	728.145	963.757	1606.66	441.827	309.11	343.692	463.369	230.059
WS2_G0018294	AT3G52720	450.831	-2.64739	0.840165	-3.15104	0.00162691	0.0374175	1949.89	1454.87	851.757	1.16921	3.44242	2264.98	78.3277	343.482	6.87287	5.24789	7.70531	83.783	295.292	300.641	3.22715	7.16181	6.27434
WS2_G0018349	AT3G53150	103.481	6.06609	1.10499	5.48972	4.02569e-08	2.45578e-05	1.38881	1.48608	12.5875	64.3066	51.6362	2.42503	4.0168	4.24052	113.715	149.565	65.1988	963.011	16.6518	59.2814	58.8955	69.4696	121.304
WS2_G0018399	AT3G53590	46.2955	4.93751	1.50377	3.28341	0.00102559	0.027847	0	0	0	57.2913	46.8169	0	3.0126	0	106.842	225.003	102.54	20.6993	0	2.82292	74.2245	51.565	96.2065
WS2_G0018401	AT3G53600	33.3397	3.60064	0.988875	3.64115	0.000271425	0.0112528	1.38881	2.97216	1.39862	57.2913	62.652	2.42503	3.0126	2.82701	93.0961	137.101	68.1624	41.3986	19.9821	7.05731	5.64752	41.5385	18.823
WS2_G0018498	AT3G54510	144.227	-2.15585	0.455224	-4.7358	2.18196e-06	0.000382686	222.21	245.203	285.318	75.9987	77.7986	236.44	80.3361	159.726	95.5953	110.862	183.149	23.6564	51.0655	95.9794	173.459	160.425	174.636
WS2_G0018503	AT3G54560	160.446	1.78726	0.531189	3.36465	0.000766419	0.0227685	6.94406	13.3747	23.7765	301.656	343.553	13.3377	24.1008	39.5781	298.032	268.954	330.736	27.5991	93.25	31.0522	341.271	239.921	330.448
WS2_G0018505	AT3G54600	951.94	-2.35763	0.711221	-3.31491	0.000916736	0.0256867	3017.89	2029.98	1208.4	550.698	811.722	3810.94	260.088	647.385	810.998	311.593	386.451	247.406	442.938	530.71	371.929	419.682	324.174
WS2_G0018571	AT3G55230	413.343	-3.67398	0.923619	-3.9778	6.95546e-05	0.00458352	30.5539	19.319	9.79031	775.186	882.635	13.3377	3.0126	12.7215	726.025	1546.16	827.432	0	2.22024	2.82292	336.431	659.603	1179.58
WS2_G0018579	AT3G55290	90.9001	-1.76526	0.553212	-3.19094	0.00141813	0.0343682	52.7749	41.6102	30.7696	177.72	208.61	30.3129	20.084	53.7132	134.333	114.142	165.961	3.94273	24.4226	8.46877	206.538	184.059	87.8407
WS2_G0018628	AT3G55690	59.3579	2.32727	0.469621	4.95563	7.20954e-07	0.000176932	6.94406	19.319	20.9792	98.2137	88.1258	16.9752	9.03781	22.6161	122.462	72.8145	77.6458	111.382	51.0655	73.396	88.7467	80.2123	49.149
WS2_G0018629	AT3G55700	49.3396	3.50064	0.861293	4.0644	4.81558e-05	0.00369847	1.38881	10.4026	13.9862	61.9681	68.8483	3.63755	1.0042	0	71.8527	83.9662	68.1624	215.864	15.5417	59.2814	59.7023	25.7825	77.3835
WS2_G0018724	AT3G56620	116.932	2.82484	0.707993	3.98993	6.60942e-05	0.00443766	16.6658	16.3469	12.5875	224.488	258.181	15.7627	105.441	29.6836	173.071	132.509	130.398	236.564	38.8542	46.5782	177.493	179.761	193.459
WS2_G0018752	AT3G56891	19.1961	2.40444	0.784938	3.06322	0.0021897	0.0443991	0	5.94432	8.3917	21.0458	32.3587	1.21252	4.0168	1.41351	33.7395	38.0472	24.8941	44.3557	5.5506	25.4063	32.2715	23.634	24.0516
WS2_G0018789	AT3G57240	39.7317	3.99012	0.994303	4.01298	5.9957e-05	0.00425296	4.16644	7.4304	22.3779	0	0	61.8383	4.0168	26.8566	0.624806	0	0	171.509	185.39	183.49	5.64752	0	2.09145
WS2_G0018817	AT3G57520	10407.3	-1.66506	0.489481	-3.40167	0.000669747	0.0209298	17854.6	17803.2	18302.3	5648.45	6128.19	7767.37	25644.3	8592.7	8622.95	10098.3	8099.47	4625.8	2767.53	9623.34	5079.54	8428.02	11838.6
WS2_G0018835	AT3G57680	179.913	-2.36738	0.53361	-4.43653	9.14213e-06	0.00106663	804.123	600.376	381.822	7.01526	8.95028	469.243	206.865	209.199	8.74728	1.96796	4.14901	54.2125	105.461	187.724	4.03394	3.58091	1.04572
WS2_G0018862	AT3G57950	55.4519	2.60491	0.630227	4.13328	3.57616e-05	0.00301797	4.16644	7.4304	13.9862	107.567	86.0604	1.21252	4.0168	5.65402	76.2263	28.2074	56.9008	80.8259	38.8542	35.2865	212.992	76.6314	106.664
WS2_G0018879	AT3G58120	415.301	3.3867	0.873341	3.87787	0.000105376	0.00598373	9.72169	80.2483	131.47	498.084	443.383	65.4758	167.702	545.613	520.463	503.141	454.613	142.924	1640.76	532.121	243.65	373.847	706.908
WS2_G0018971	AT3G58990	696.432	-2.92609	0.687208	-4.25794	2.06322e-05	0.00203443	2358.2	1407.32	767.84	557.713	663.698	2289.23	235.987	383.06	872.854	444.103	344.961	152.781	136.545	307.699	270.274	280.027	367.049
WS2_G0019091	AT3G60120	16.1428	5.01856	1.62992	3.07902	0.0020768	0.0428838	1.38881	1.48608	0	7.01526	6.19635	1.21252	7.02941	0	19.9938	59.0388	48.6027	89.697	1.11012	1.41146	8.87467	17.1883	4.18289
WS2_G0019111	AT3G60290	113.951	1.94661	0.499137	3.89996	9.62096e-05	0.00562787	54.1637	62.4153	102.099	19.8766	24.7854	143.077	123.517	359.03	28.1163	40.6711	32.5994	127.153	481.792	234.303	37.1122	35.0929	31.3717
WS2_G0019128	AT3G60470	24.0146	6.52653	1.39286	4.6857	2.79008e-06	0.000451295	0	0	0	16.3689	15.8351	0	0	0	47.4853	15.0877	53.9372	46.327	15.5417	9.88023	96.0078	30.0796	61.6976
WS2_G0019135	AT3G60540	37.1785	4.6342	0.859316	5.39289	6.93335e-08	3.36441e-05	5.55525	2.97216	11.1889	7.01526	13.0812	14.5502	7.02941	8.48103	14.9953	12.4637	8.89074	408.072	34.4137	47.9897	12.1018	8.59417	14.6401
WS2_G0019216	AT1G10522	37.1678	4.80815	0.743502	6.4669	1.00036e-10	1.77989e-07	1.38881	4.45824	11.1889	9.35368	4.81938	3.63755	17.0714	19.7891	6.87287	23.6155	16.0033	245.435	102.131	129.854	11.295	7.16181	17.7773
WS2_G0019235	AT3G61390	106.352	4.67552	0.975937	4.7908	1.66115e-06	0.000316672	4.16644	5.94432	19.5806	85.3524	63.3405	7.27509	34.1428	7.06753	156.201	181.708	120.321	658.435	24.4226	76.2189	62.9295	93.8197	207.053
WS2_G0019298	AT3G61900	135.751	-1.62463	0.489013	-3.32226	0.000892915	0.0253519	398.589	289.785	193.009	116.921	99.1416	297.066	78.3277	180.929	29.3659	49.199	61.6425	68.012	61.0566	158.084	87.9399	64.4563	74.2463
WS2_G0019371	AT3G62600	897.607	1.87314	0.522823	3.58274	0.000340012	0.0131984	430.532	453.254	553.852	991.49	1014.14	870.586	372.559	491.9	1067.17	499.861	577.898	3549.44	636.098	1079.77	858.422	751.99	1060.36
WS2_G0019423	AT3G63060	34.6407	2.45847	0.793759	3.09725	0.00195327	0.0414143	6.94406	8.91647	11.1889	43.2608	55.7671	20.6128	42.1764	8.48103	53.1085	38.7032	37.3411	118.282	16.6518	12.7032	28.2376	55.146	31.3717
WS2_G0019535	AT4G00400	235.303	2.15055	0.46406	4.63421	3.58306e-06	0.000525079	70.8294	118.886	176.226	157.843	160.417	362.542	270.13	387.3	173.696	95.118	105.503	244.449	983.566	396.621	113.757	101.698	81.5664
WS2_G0019569	AT4G00700	869.605	2.17333	0.581736	3.73594	0.000187018	0.00889316	272.207	561.738	969.241	438.454	484.692	391.642	415.739	180.929	577.946	592.355	421.421	5145.26	787.075	2200.47	275.115	508.489	560.507
WS2_G0019588	AT4G00870	13.2328	-3.7866	0.743815	-5.09078	3.56585e-07	0.00011034	40.2756	31.2077	25.1751	3.50763	2.06545	30.3129	48.2017	35.3376	0	0	0.592716	0	3.33036	4.23438	0	0.716181	0
WS2_G0019621	AT4G01060	12.7978	-2.3221	0.681254	-3.40857	0.000653045	0.0205651	31.9427	35.6659	20.9792	29.2303	23.4084	20.6128	5.02101	8.48103	2.49922	0	2.37086	1.97136	7.77084	8.46877	5.64752	9.31036	4.18289
WS2_G0019717	AT4G01895	18.7797	3.12396	1.03406	3.02106	0.0025189	0.0483208	5.55525	1.48608	8.3917	32.7379	29.6048	4.85006	6.02521	7.06753	11.8713	7.21585	18.9669	123.21	5.5506	5.64585	26.624	15.0398	9.4115
WS2_G0019833	AT4G02850	51.5827	5.50861	1.47083	3.74525	0.000180216	0.00880499	0	1.48608	1.39862	86.5216	71.6023	4.85006	3.0126	5.65402	148.079	19.0236	77.6458	3.94273	123.223	2.82292	63.7363	171.883	92.0236
WS2_G0019852	AT4G03050	171.45	-3.51083	0.855108	-4.10571	4.03071e-05	0.00328472	881.896	624.153	278.325	3.50763	2.06545	738.422	37.1554	179.515	4.99845	3.93592	0	46.327	56.6161	53.6355	1.61358	1.43236	1.04572
WS2_G0020078	AT4G04500	191.327	3.33381	0.955464	3.48921	0.000484453	0.0168569	43.0532	87.6787	146.855	0	0.688483	103.064	40.168	22.6161	0.624806	0	0	2125.13	218.694	454.491	8.06788	1.43236	0
WS2_G0020171	AT4G05110	92.7811	-2.95841	0.857386	-3.45051	0.000559538	0.0185508	472.196	356.659	247.555	3.50763	7.57331	254.628	17.0714	69.2618	4.99845	0.655986	0	23.6564	48.8452	66.3387	0.806788	1.43236	2.09145
WS2_G0020219	AT4G05540	5.94901	6.24451	1.74945	3.56941	0.000357782	0.0136792	0	0	0	0	1.37697	8.48761	8.03361	7.06753	5.62325	3.27993	2.37086	50.2698	3.33036	5.64585	5.64752	0	0
WS2_G0020565	WS2_G0020565	137.733	2.76935	0.476679	5.80968	6.25915e-09	5.13996e-06	22.221	29.7216	20.9792	44.43	35.1126	155.202	151.634	219.093	65.6046	147.597	202.709	141.938	130.994	224.422	202.504	394.616	152.675
WS2_G0020643	AT2G06420	11.5397	6.94442	2.13051	3.25951	0.00111603	0.0294178	0	0	0	0	0	0	0	0	0	0	0	33.5132	53.2857	9.88023	47.6005	50.8489	1.04572
WS2_G0020701	AT4G09100	19.968	7.53705	1.60109	4.70746	2.50828e-06	0.000415713	0	0	0	16.3689	14.4581	1.21252	2.0084	0	38.738	55.1028	19.5596	133.067	6.66072	5.64585	13.7154	5.72945	27.1888
WS2_G0020848	AT4G10380	767.002	-3.75014	0.561043	-6.68423	2.32141e-11	5.06636e-08	816.622	603.348	482.523	1186.75	1092.62	196.427	249.042	145.591	1668.23	1758.7	1360.88	17.7423	15.5417	110.094	991.542	770.611	1572.77
WS2_G0020863	AT4G10500	479.638	3.58904	0.770408	4.65863	3.18323e-06	0.000485638	41.6644	102.539	206.995	406.885	495.708	155.202	28.1176	94.7049	488.598	194.828	211.6	3040.83	298.622	886.398	761.608	349.496	390.055
WS2_G0020890	AT4G10720	15.682	4.83311	1.40114	3.44942	0.000561799	0.0185968	0	0	0	25.7226	17.9006	1.21252	0	1.41351	43.7364	47.231	34.9703	17.7423	1.11012	2.82292	18.5561	18.6207	35.5546
WS2_G0020940	AT4G11170	180.385	2.88649	0.941824	3.06478	0.00217829	0.0442939	20.8322	49.0406	92.3087	87.6908	76.4216	19.4002	160.672	26.8566	367.386	406.711	112.023	988.639	63.2768	146.792	80.6788	107.427	260.385
WS2_G0020966	AT4G11340	13.0734	6.06539	1.46681	4.1351	3.54798e-05	0.00300606	0	0	1.39862	29.2303	26.1624	3.63755	1.0042	1.41351	9.9969	8.52782	7.11259	87.7257	5.5506	8.46877	8.06788	9.31036	14.6401
WS2_G0020983	AT4G11480	42.5079	4.912	1.54414	3.18106	0.00146738	0.0350644	1.38881	0	0	63.1374	64.0289	0	2.0084	0	90.5969	135.789	120.914	37.4559	1.11012	7.05731	149.256	27.9311	21.9602
WS2_G0021006	AT4G11655	74.0733	6.55202	1.37389	4.76895	1.85192e-06	0.000348403	0	1.48608	1.39862	98.2137	97.7646	0	0	1.41351	106.842	235.499	95.4273	238.535	13.3214	15.5261	78.2584	98.833	176.727
WS2_G0021032	AT4G11890	711.319	1.61091	0.508942	3.16521	0.00154971	0.0361539	631.91	772.761	938.471	58.4605	59.898	908.174	1075.5	315.212	21.2434	43.2951	21.9305	4216.75	959.143	1980.28	29.0444	27.9311	32.4174
WS2_G0021052	AT4G12030	527.797	-2.68468	0.726457	-3.69559	0.00021938	0.00986103	2015.17	1303.29	793.015	314.518	331.16	1636.9	85.3571	313.798	449.235	216.475	213.971	145.881	176.509	317.579	198.47	186.207	275.025
WS2_G0021059	AT4G12080	1055.4	-1.63022	0.23375	-6.97417	3.07672e-12	1.52503e-08	362.48	340.312	362.242	1923.35	1933.26	109.126	143.601	179.515	1508.28	2509.8	2254.1	123.21	87.6994	134.089	1870.13	1994.56	2106.09
WS2_G0021279	AT4G13890	120.168	2.91504	0.856715	3.40258	0.000667517	0.0209298	1.38881	20.8051	34.9654	90.0292	81.241	9.70012	5.02101	12.7215	254.296	280.106	247.755	311.475	29.9732	88.9221	346.919	62.3078	165.224
WS2_G0021315	AT4G14130	366.115	2.40174	0.68359	3.51342	0.000442379	0.0158477	1.38881	1.48608	9.79031	582.267	618.946	4.85006	9.03781	7.06753	644.8	1124.36	896.78	21.685	37.7441	7.05731	513.117	721.911	1021.67
WS2_G0021359	AT4G14390	147.795	2.82182	0.81499	3.4624	0.000535387	0.0180042	12.4993	37.152	43.3571	136.798	126.681	147.927	15.063	12.7215	186.192	194.828	168.924	424.829	65.497	166.552	338.044	160.425	275.025
WS2_G0021386	AT1G12220	42.3153	1.51706	0.438111	3.46273	0.000534734	0.0180042	22.221	25.2633	57.3433	21.0458	16.5236	33.9504	11.0462	12.7215	34.3643	40.0152	35.563	119.268	76.5982	104.448	29.0444	30.7958	49.149
WS2_G0021389	AT4G14630	1187.5	3.58824	0.775149	4.62909	3.67267e-06	0.000532778	18.0546	13.3747	19.5806	978.629	986.596	10.9126	33.1386	19.7891	2924.09	5418.45	3434.79	509.598	24.4226	79.0418	2191.24	1246.16	2279.68
WS2_G0021396	AT4G14680	1079.86	-1.83516	0.499479	-3.67414	0.000238655	0.0104631	1620.74	1179.95	783.225	641.896	727.038	1138.55	1919.03	530.064	1903.16	3483.94	1762.15	147.852	301.952	556.116	592.989	574.377	494.627
WS2_G0021459	AT4G15120	96.5597	4.13002	1.10987	3.72117	0.000198298	0.00918408	0	2.97216	2.79723	199.935	237.527	6.06258	2.0084	1.41351	183.068	221.067	211.007	88.7114	7.77084	2.82292	180.721	175.464	118.167
WS2_G0021467	AT4G15210	82.2735	-5.10796	1.22617	-4.16578	3.10287e-05	0.00270485	534.693	285.327	44.7557	31.5687	37.8666	127.314	1.0042	275.634	3.12403	4.5919	15.4106	19.7136	2.22024	2.82292	7.26109	4.29709	1.04572
WS2_G0021485	AT4G15330	316.154	-3.03372	0.878006	-3.45523	0.000549817	0.0182862	30.5539	10.4026	6.99308	624.358	587.965	8.48761	5.02101	9.89454	657.921	833.758	484.249	0.985682	1.11012	4.23438	233.162	860.134	1015.4
WS2_G0021499	AT4G15417	38.3714	3.53914	0.8859	3.99497	6.47031e-05	0.00441366	4.16644	10.4026	5.59446	22.215	30.2933	20.6128	21.0882	7.06753	38.738	95.118	46.2319	196.151	11.1012	25.4063	31.4647	34.3767	52.2861
WS2_G0021526	AT4G15660	49.7819	2.49122	0.792007	3.14546	0.00165827	0.037818	13.8881	17.8329	29.3709	8.18447	8.2618	43.6506	187.786	107.426	11.8713	3.93592	58.6789	93.6398	139.875	110.094	6.4543	4.29709	1.04572
WS2_G0021541	AT4G15765	199.644	-1.64017	0.32385	-5.06459	4.09284e-07	0.000116515	461.086	318.021	230.772	195.258	209.299	349.204	176.739	306.731	116.214	96.43	122.1	113.353	91.0298	119.974	153.29	216.287	118.167
WS2_G0021606	AT4G16215	88.3149	8.52066	1.91903	4.44008	8.99256e-06	0.00105864	0	1.48608	0	1.16921	2.06545	0	0	0	2.49922	4.5919	4.74173	368.645	193.161	0	471.971	444.749	6.27434
WS2_G0021612	AT4G16260	655.266	3.89099	1.15426	3.37099	0.000748981	0.0224599	66.663	66.8736	93.7073	236.18	196.906	13.3377	131.55	151.245	629.804	2078.82	2462.14	3273.45	46.625	50.8126	1110.95	233.475	296.985
WS2_G0021651	AT4G16563	182.881	-2.76872	0.673574	-4.11049	3.94821e-05	0.00325475	48.6084	322.479	534.271	139.136	124.615	25.4628	116.487	57.9537	197.439	395.56	318.289	51.2555	43.2947	38.1095	145.222	198.382	352.409
WS2_G0021846	AT4G18253	51.2383	3.18879	0.873889	3.64896	0.000263305	0.0111766	2.77763	28.2355	30.7696	3.50763	0	110.339	51.2143	42.4052	3.12403	7.87183	7.70531	304.576	126.554	131.266	16.1358	1.43236	3.13717
WS2_G0021870	AT4G18430	135.327	3.86647	0.937741	4.12318	3.73681e-05	0.00311659	2.77763	14.8608	12.5875	212.796	184.513	19.4002	23.0966	5.65402	231.178	380.472	196.189	393.287	13.3214	32.4636	167.005	156.844	254.111
WS2_G0021930	AT4G18970	61.0139	4.36262	0.939244	4.64482	3.40371e-06	0.000508199	15.2769	11.8886	15.3848	4.67684	6.88483	42.438	13.0546	29.6836	3.74884	5.90388	2.96358	38.4416	800.396	36.698	4.84073	2.86472	2.09145
WS2_G0021979	AT4G19430	118.488	-3.22	0.800464	-4.02267	5.75427e-05	0.00416472	331.926	350.715	386.018	2.33842	0	274.028	454.903	96.1184	1.87442	0	0	16.7566	15.5417	83.2762	0.806788	0	0
WS2_G0021994	AT4G19570	12.1884	-1.99405	0.520963	-3.82762	0.000129388	0.00702985	19.4434	22.2912	22.3779	8.18447	8.95028	12.1252	17.0714	16.9621	14.3705	8.52782	11.2616	4.92841	4.44048	7.05731	8.06788	8.59417	12.5487
WS2_G0022037	AT4G19970	48.8165	5.52497	1.03638	5.33102	9.76619e-08	4.17229e-05	2.77763	2.97216	11.1889	1.16921	1.37697	3.63755	6.02521	12.7215	1.87442	1.96796	1.18543	682.092	35.5238	63.5158	0.806788	0	1.04572
WS2_G0022215	AT4G21680	351.947	-4.18014	1.03179	-4.05137	5.09187e-05	0.00382763	38.8868	273.439	409.795	180.058	221.692	2.42503	18.0756	1.41351	1815.69	848.846	418.458	31.5418	2.22024	5.64585	167.005	363.104	1184.8
WS2_G0022221	WS2_G0022221	25.533	1.96437	0.583544	3.36628	0.0007619	0.022688	5.55525	11.8886	11.1889	72.491	46.1284	6.06258	15.063	19.7891	19.369	12.4637	12.447	54.2125	37.7441	18.349	45.9869	26.4987	18.823
WS2_G0022233	AT4G21840	103.384	3.0234	0.839502	3.60142	0.000316489	0.0125136	2.77763	22.2912	20.9792	141.474	157.663	3.63755	5.02101	15.5486	266.167	282.73	80.0167	290.776	29.9732	52.2241	92.7806	169.019	124.441
WS2_G0022234	AT4G21850	2242.82	2.67805	0.760177	3.52293	0.000426799	0.0154189	22.221	29.7216	37.7626	3849.04	4086.84	48.5006	191.802	74.9158	7577.65	6966.57	3107.61	414.972	24.4226	134.089	1973.4	3506.42	6081.92
WS2_G0022263	AT4G22070	123.917	5.64487	1.09784	5.14181	2.721e-07	8.93786e-05	8.33288	7.4304	8.3917	75.9987	81.241	3.63755	6.02521	14.1351	192.44	156.125	48.01	1162.12	22.2024	23.9948	55.6684	103.846	136.99
WS2_G0022361	AT4G22880	27.7089	-4.49136	0.970487	-4.62795	3.69309e-06	0.000532778	187.49	114.428	50.3502	3.50763	1.37697	49.7131	3.0126	39.5781	1.87442	0	0.592716	1.97136	5.5506	8.46877	2.42036	0.716181	0
WS2_G0022369	AT4G22930	13.1488	-2.34363	0.706066	-3.31928	0.000902494	0.0255258	49.9973	22.2912	29.3709	8.18447	9.63876	9.70012	13.0546	0	14.9953	5.24789	5.92716	5.91409	3.33036	11.2917	13.7154	11.4589	9.4115
WS2_G0022399	WS2_G0022399	47.9061	2.96615	0.980861	3.02402	0.00249436	0.0479794	8.33288	25.2633	23.7765	0	0	37.588	235.987	18.3756	2.49922	6.55986	5.33445	319.361	47.7351	80.4533	2.42036	0.716181	0
WS2_G0022443	AT4G23600	995.886	-2.51916	0.487748	-5.16488	2.40596e-07	8.28543e-05	4290.04	2857.73	1472.74	2.33842	2.06545	1653.87	1502.28	3634.12	3.12403	0	2.96358	613.094	485.122	405.089	1.61358	0.716181	3.13717
WS2_G0022456	AT4G23700	679.546	3.60065	0.967111	3.7231	0.000196788	0.00915222	36.1091	41.6102	29.3709	1168.04	1152.52	16.9752	42.1764	38.1646	761.014	2214.61	420.828	1162.12	65.497	70.5731	250.104	1274.8	2807.77
WS2_G0022462	AT4G23750	179.153	1.82949	0.554414	3.29986	0.00096733	0.0268227	47.2196	59.4432	41.9585	208.119	195.529	93.3637	97.4075	104.599	339.27	339.801	270.871	49.2841	379.661	98.8023	162.971	220.584	336.723
WS2_G0022490	AT4G23990	86.4893	-3.39383	0.840421	-4.03825	5.38525e-05	0.00395122	395.812	313.563	179.023	8.18447	7.57331	372.242	24.1008	31.0971	6.24806	7.21585	2.96358	9.85682	35.5238	39.5209	8.87467	10.7427	17.7773
WS2_G0022545	AT4G24450	1355.51	-1.97319	0.322375	-6.12077	9.31222e-10	1.10458e-06	5009.45	3871.24	2807.02	329.717	298.113	2369.25	2333.76	1516.69	244.299	282.73	264.351	670.264	790.405	1518.73	286.41	269.284	181.956
WS2_G0022612	AT4G25070	362.846	3.47137	0.593983	5.84423	5.08917e-09	4.34636e-06	47.2196	71.3318	106.295	233.842	228.576	152.777	42.1764	69.2618	574.821	742.576	456.984	1572.16	215.363	705.731	328.363	239.205	381.689
WS2_G0022740	AT4G26260	59.2639	4.85819	1.33414	3.64144	0.000271121	0.0112528	0	2.97216	2.79723	46.7684	42.686	0	19.0798	4.24052	33.1147	177.772	120.321	151.795	5.5506	8.46877	133.927	146.101	111.892
WS2_G0022768	AT4G26470	200.218	2.26166	0.679105	3.33036	0.000867336	0.0247243	15.2769	22.2912	16.7834	236.18	251.296	13.3377	25.105	14.1351	562.95	541.845	342.59	206.993	21.0923	31.0522	258.979	350.213	493.581
WS2_G0023020	AT4G28720	60.4983	4.3599	1.2755	3.41819	0.00063039	0.0201791	0	0	4.19585	107.567	83.3065	1.21252	2.0084	19.7891	146.829	167.276	90.6856	2.95705	58.8363	25.4063	44.3733	106.711	167.316
WS2_G0023038	WS2_G0023038	44.9821	3.23694	0.944486	3.4272	0.000609848	0.0196987	1.38881	7.4304	8.3917	58.4605	59.2096	8.48761	7.02941	12.7215	78.7256	94.462	49.1954	9.85682	137.655	14.1146	25.8172	53.7136	138.035
WS2_G0023043	AT4G28940	126.502	6.7807	1.55877	4.35003	1.3612e-05	0.00144079	0	0	0	444.3	479.873	4.85006	1.0042	1.41351	223.056	211.884	212.192	81.8116	1.11012	2.82292	204.924	156.844	124.441
WS2_G0023051	AT4G29020	109.999	4.26993	1.17347	3.63871	0.000274005	0.0113158	2.77763	2.97216	0	153.167	238.215	1.21252	2.0084	1.41351	595.44	222.379	157.07	5.91409	99.9107	4.23438	182.334	111.008	89.9321
WS2_G0023092	AT4G29360	138.254	2.44633	0.764645	3.19931	0.00137759	0.0339249	6.94406	8.91647	8.3917	244.365	236.838	24.2503	17.0714	35.3376	203.062	232.219	379.931	8.87114	108.792	14.1146	379.997	259.258	181.956
WS2_G0023188	AT4G30230	29.2709	3.68986	0.992182	3.71894	0.000200061	0.00919099	8.33288	5.94432	6.99308	17.5382	24.7854	23.0378	3.0126	4.24052	13.7457	11.8078	24.8941	235.578	8.88095	29.6407	35.4987	30.0796	13.5944
WS2_G0023206	AT4G30410	155.356	2.6915	0.812519	3.31254	0.000924522	0.025837	5.55525	4.45824	25.1751	203.443	176.252	40.013	27.1134	69.2618	138.707	189.58	411.938	10.8425	162.077	55.047	509.89	352.361	259.339
WS2_G0023229	AT4G30640	43.728	2.09553	0.48488	4.32175	1.54797e-05	0.00162293	9.72169	13.3747	16.7834	32.7379	33.0472	20.6128	10.042	7.06753	55.6077	114.142	93.0564	77.8689	41.0744	50.8126	60.5091	35.8091	71.1091
WS2_G0023303	AT4G31290	808.225	2.88	0.440957	6.53124	6.52263e-11	1.26604e-07	184.712	237.773	261.541	527.314	587.276	328.592	694.907	908.884	769.136	1231.94	1015.32	1959.54	2402.3	671.856	496.981	636.685	825.075
WS2_G0023489	AT4G32870	194.243	1.9873	0.515115	3.85798	0.000114329	0.00637344	84.7176	99.5673	60.1405	154.336	201.037	198.853	88.3697	87.6373	176.195	334.553	307.62	616.051	145.426	206.073	207.345	128.196	206.007
WS2_G0023585	AT4G33790	63.8626	3.5714	0.882862	4.04525	5.22669e-05	0.00387483	2.77763	5.94432	5.59446	118.09	95.6992	27.8879	3.0126	26.8566	109.341	91.8381	66.3842	64.0693	96.5804	8.46877	61.3159	89.5226	212.282
WS2_G0023656	AT4G34380	24.321	3.63595	1.07949	3.36821	0.000756567	0.0226155	0	5.94432	1.39862	8.18447	23.4084	8.48761	22.0924	0	91.2217	48.543	52.159	62.098	14.4316	12.7032	22.5901	17.1883	23.0059
WS2_G0023731	AT4G35060	182.768	-2.33665	0.535936	-4.35994	1.30096e-05	0.00140999	283.318	219.94	177.624	282.949	232.707	266.753	46.1932	111.667	236.177	253.211	170.702	49.2841	44.4048	40.9324	105.689	232.043	353.454
WS2_G0023736	AT4G35110	328.371	1.89888	0.4483	4.23575	2.27793e-05	0.00218099	118.049	202.107	195.806	223.319	185.89	371.03	183.769	226.161	223.681	399.496	389.415	1149.31	381.881	390.975	383.224	227.746	330.448
WS2_G0023744	AT4G35180	98.7559	3.41171	0.864535	3.9463	7.9369e-05	0.00498414	9.72169	40.1241	33.5668	78.3371	85.3719	65.4758	68.2857	15.5486	78.7256	101.678	81.2021	718.562	37.7441	129.854	80.6788	37.2414	16.7316
WS2_G0023778	AT4G35520	26.0982	-1.59962	0.464817	-3.44139	0.000578727	0.0190098	30.5539	25.2633	20.9792	42.0916	30.9817	20.6128	5.02101	14.1351	39.3628	35.4233	30.8212	5.91409	9.99107	9.88023	38.7258	35.8091	48.1032
WS2_G0023786	WS2_G0023786	34.3319	3.62378	1.16151	3.11989	0.00180922	0.0395546	2.77763	7.4304	2.79723	35.0763	16.5236	6.06258	32.1344	8.48103	39.3628	45.919	14.2252	145.881	8.88095	4.23438	146.029	20.7693	47.0575
WS2_G0023863	AT4G36260	115.523	-2.42898	0.490971	-4.94729	7.52526e-07	0.000178115	40.2756	34.1798	60.1405	211.627	227.199	44.8631	15.063	14.1351	184.943	209.26	263.759	10.8425	5.5506	8.46877	255.752	222.016	155.813
WS2_G0023983	AT4G37370	213.268	2.51373	0.740219	3.39592	0.00068398	0.0211647	80.5511	120.372	145.456	153.167	143.893	56.9882	177.744	67.8483	76.8511	110.862	162.997	1530.76	227.574	218.777	213.799	100.265	37.646
WS2_G0023985	AT4G37390	214.218	3.33163	1.06655	3.12374	0.00178569	0.0392555	33.3315	40.1241	37.7626	256.057	253.362	7.27509	74.3109	12.7215	213.684	426.391	380.524	1071.44	27.753	19.7605	163.778	256.393	367.049
WS2_G0023994	AT4G37450	292.373	-2.63432	0.632321	-4.16611	3.09845e-05	0.00270485	48.6084	279.383	476.928	534.329	572.13	42.438	23.0966	33.9241	882.851	255.179	541.15	31.5418	65.497	32.4636	468.744	390.319	291.757
WS2_G0024042	AT4G37900	218.694	1.68788	0.421695	4.00261	6.26475e-05	0.00433759	68.0518	71.3318	85.3156	183.566	198.972	106.701	87.3655	66.4347	311.153	427.703	389.415	420.886	109.902	191.959	469.551	262.838	266.659
WS2_G0024065	AT4G38092	6.62951	-4.67677	0.986794	-4.73936	2.14396e-06	0.000381463	36.1091	31.2077	22.3779	0	3.44242	2.42503	2.0084	2.82701	1.24961	1.96796	1.77815	0	1.11012	2.82292	1.61358	0.716181	1.04572
WS2_G0024092	AT4G38340	189.131	-3.11575	0.929066	-3.35363	0.000797578	0.023292	352.758	286.813	296.507	191.75	229.953	299.491	20.084	16.9621	342.394	507.077	129.805	6.89977	19.9821	81.8648	157.324	98.833	176.727
WS2_G0024096	AT4G38380	128.846	-1.53106	0.402388	-3.80493	0.000141845	0.0074411	238.876	251.147	169.233	121.598	95.0107	178.24	193.811	111.667	103.093	99.7099	100.169	27.5991	74.378	128.443	91.9738	96.6845	108.755
WS2_G0024143	AT4G38830	61.9619	3.21349	0.836605	3.84111	0.000122481	0.00672258	1.38881	2.97216	5.59446	50.276	43.3744	1.21252	6.02521	2.82701	211.809	190.236	134.547	67.0264	8.88095	15.5261	79.872	78.0637	153.721
WS2_G0024156	AT4G38950	315.364	2.51035	0.627733	3.99907	6.35911e-05	0.00435292	48.6084	41.6102	50.3502	570.575	547.344	178.24	30.126	94.7049	619.183	367.352	491.954	93.6398	571.711	135.5	528.446	517.083	474.758
WS2_G0024164	AT4G39030	295.602	3.81359	0.762696	5.00014	5.72888e-07	0.000154832	27.7763	44.5824	57.3433	389.347	514.297	143.077	98.4117	36.7511	586.693	261.082	205.673	1499.22	108.792	214.542	305.773	273.581	258.293
WS2_G0024196	AT4G39320	106.761	-2.69961	0.733389	-3.68101	0.00023231	0.010248	19.4434	25.2633	13.9862	282.949	233.396	14.5502	17.0714	11.308	199.313	85.9342	250.126	3.94273	3.33036	1.41146	348.532	199.815	104.572
WS2_G0024225	AT4G39610	23.515	3.69352	0.894701	4.12822	3.6559e-05	0.00307311	1.38881	10.4026	13.9862	0	3.44242	2.42503	9.03781	1.41351	4.99845	3.93592	2.96358	236.564	42.1845	53.6355	4.84073	6.44563	2.09145
WS2_G0024252	AT4G39810	16.6435	4.54366	1.28237	3.54319	0.000395324	0.0146538	0	0	0	25.7226	32.3587	2.42503	5.02101	7.06753	22.493	34.7673	33.7848	2.95705	11.1012	4.23438	38.7258	35.0929	27.1888
WS2_G0024254	AT4G39830	212.937	3.04409	0.776849	3.9185	8.91014e-05	0.00535945	48.6084	90.6508	128.673	51.4453	53.0132	67.9009	417.748	43.8187	123.712	43.2951	82.3876	1534.71	255.327	419.204	116.984	74.4828	67.972
WS2_G0024266	AT4G39940	1381.69	-1.88921	0.576771	-3.2755	0.00105477	0.0285068	3578.97	2408.93	1419.6	1753.82	2343.6	3330.78	810.39	573.883	1622	705.185	807.279	659.421	437.387	903.335	661.566	874.457	598.153
WS2_G0024327	AT5G01320	35.7055	-1.88596	0.44935	-4.19709	2.70367e-05	0.00244602	55.5525	46.0685	18.182	21.0458	22.0315	70.3259	65.2731	67.8483	30.6155	41.9831	33.1921	8.87114	9.99107	14.1146	21.7833	37.2414	42.8746
WS2_G0024343	AT5G01445	19.1174	-1.80592	0.50051	-3.60817	0.000308363	0.0123063	30.5539	28.2355	30.7696	19.8766	13.7697	32.7379	32.1344	26.8566	10.6217	17.0556	16.0033	5.91409	7.77084	12.7032	22.5901	12.1751	5.22861
WS2_G0024354	AT5G01550	184.451	3.46253	0.857081	4.03991	5.34718e-05	0.00393681	65.2742	63.9014	53.1474	80.6755	77.1101	58.2007	101.424	39.5781	166.823	62.9747	36.7484	1627.36	127.664	254.063	18.5561	181.91	120.258
WS2_G0024393	AT5G01900	126.774	4.38872	1.10497	3.9718	7.13316e-05	0.00463895	9.72169	1.48608	13.9862	101.721	112.223	6.06258	16.0672	19.7891	347.392	205.324	145.808	501.712	4.44048	22.5834	286.41	223.449	136.99
WS2_G0024425	AT5G02190	28.8098	3.6381	0.875769	4.15418	3.26454e-05	0.00283339	2.77763	2.97216	8.3917	35.0763	36.4896	10.9126	8.03361	22.6161	30.6155	25.5835	38.5266	12.8139	146.536	16.9375	26.624	27.2149	37.646
WS2_G0024458	AT5G02490	537.535	2.90888	0.856426	3.39653	0.000682462	0.0211647	133.326	199.135	216.785	382.332	398.632	1019.73	615.575	114.494	725.4	118.733	194.411	3297.11	280.86	546.236	414.689	300.796	179.864
WS2_G0024503	AT5G02890	39.2042	5.61875	1.41736	3.96423	7.36341e-05	0.00473543	1.38881	0	1.39862	94.706	93.6337	4.85006	5.02101	1.41351	86.2232	47.887	31.414	2.95705	128.774	7.05731	45.1801	35.0929	79.4749
WS2_G0024552	AT5G03350	59.781	4.31915	0.795654	5.42842	5.68538e-08	3.03471e-05	8.33288	13.3747	20.9792	0	0.688483	81.2385	7.02941	28.2701	1.87442	0	1.18543	301.619	396.313	153.849	0.806788	0.716181	0
WS2_G0024579	AT5G03545	721.307	-2.43057	0.66852	-3.63575	0.000277171	0.0113805	206.933	161.983	18.182	2988.5	2700.92	152.777	118.496	176.688	922.838	1203.08	940.641	16.7566	6.66072	49.4012	779.357	923.874	895.139
WS2_G0024581	AT5G03553	72.7994	2.1565	0.680216	3.17032	0.00152272	0.0357664	4.16644	1.48608	9.79031	119.259	84.6834	9.70012	12.0504	26.8566	124.961	155.469	157.07	9.85682	33.3036	26.8178	89.5535	128.913	243.653
WS2_G0024657	AT5G04200	333.127	1.57871	0.442409	3.56844	0.000359119	0.0136921	27.7763	29.7216	15.3848	758.817	857.162	37.588	10.042	28.2701	622.307	575.3	618.796	38.4416	108.792	70.5731	784.198	555.04	524.953
WS2_G0024893	AT5G06330	122.053	1.83002	0.583859	3.13435	0.00172234	0.0385873	19.4434	34.1798	46.1543	176.551	179.694	14.5502	40.168	36.7511	204.312	333.897	148.772	230.65	62.1667	60.6928	100.848	151.83	234.242
WS2_G0024918	AT5G06570	400.493	-1.75715	0.462828	-3.79655	0.000146725	0.00759132	379.146	347.742	295.108	365.963	391.058	177.027	201.844	62.1942	397.377	1242.44	1117.27	73.9261	74.378	155.261	477.618	529.258	520.77
WS2_G0024935	AT5G06730	104.062	4.55016	1.50692	3.0195	0.00253189	0.048422	1.38881	0	0	182.397	175.563	2.42503	1.0042	1.41351	333.646	120.701	323.03	31.5418	2.22024	1.41146	402.587	121.751	67.972
WS2_G0024956	AT5G06930	167.432	3.34631	0.95931	3.48824	0.000486205	0.0168713	5.55525	1.48608	1.39862	526.145	457.153	2.42503	18.0756	16.9621	314.277	200.732	239.457	6.89977	72.1578	7.05731	301.739	353.794	321.037
WS2_G0024979	AT5G07165	11.8204	4.06164	1.2423	3.26947	0.0010775	0.0287572	4.16644	2.97216	0	7.01526	5.50787	3.63755	1.0042	0	6.87287	9.18381	2.96358	106.454	7.77084	4.23438	22.5901	7.16181	9.4115
WS2_G0024999	AT5G07330	79.0733	-3.37985	1.1172	-3.02529	0.00248395	0.0478725	12.4993	19.319	4.19585	453.654	482.627	4.85006	1.0042	7.06753	74.3519	48.543	13.6325	0.985682	1.11012	1.41146	29.0444	130.345	59.6062
WS2_G0025006	AT5G07400	69.6292	-1.50068	0.298806	-5.02225	5.10685e-07	0.000139843	52.7749	54.9849	46.1543	109.906	119.796	36.3755	33.1386	46.6457	114.964	110.862	118.543	12.8139	15.5417	28.2292	87.9399	85.2256	109.801
WS2_G0025037	AT5G07650	115.172	3.19398	0.815032	3.91884	8.89761e-05	0.00535945	4.16644	32.6937	50.3502	74.8295	66.0944	1.21252	5.02101	4.24052	144.33	205.98	154.699	606.194	45.5149	145.381	111.337	98.833	207.053
WS2_G0025049	AT5G07770	398.177	1.53924	0.324139	4.7487	2.04731e-06	0.000373608	238.876	349.229	419.585	170.705	151.466	397.705	270.13	306.731	151.828	368.664	285.096	947.24	857.012	1124.93	307.386	181.91	240.516
WS2_G0025071	AT5G07990	20.3328	-2.9909	0.802137	-3.72867	0.000192495	0.00901309	56.9413	80.2483	81.1197	0	4.1309	42.438	14.0588	16.9621	6.24806	7.21585	1.18543	2.95705	5.5506	19.7605	4.03394	0.716181	2.09145
WS2_G0025175	AT5G09290	317.48	2.34537	0.487314	4.81285	1.48792e-06	0.000294153	56.9413	89.1647	169.233	270.088	253.362	87.3011	49.2059	63.6077	350.516	512.325	413.716	944.283	203.152	454.491	431.632	458.356	589.788
WS2_G0025220	AT5G09720	40.5321	1.76188	0.573025	3.0747	0.00210716	0.0434267	18.0546	19.319	20.9792	22.215	10.3272	24.2503	30.126	87.6373	21.2434	30.1754	59.8643	51.2555	72.1578	74.8075	74.2245	35.8091	36.6003
WS2_G0025222	AT5G09730	38.5459	2.64636	0.663559	3.98814	6.65941e-05	0.00445721	22.221	22.2912	9.79031	8.18447	11.7042	63.0508	25.105	91.8778	14.9953	4.5919	6.51988	38.4416	205.372	95.9794	10.4882	10.0265	14.6401
WS2_G0025380	AT5G11100	76.2258	-1.5872	0.498529	-3.18376	0.00145377	0.0349836	19.4434	17.8329	23.7765	159.013	173.498	14.5502	2.0084	12.7215	161.2	129.229	130.398	7.88545	8.88095	2.82292	104.882	171.883	155.813
WS2_G0025391	AT5G11210	177.76	4.62845	0.940763	4.91989	8.65936e-07	0.000198802	16.6658	26.7494	46.1543	38.5839	34.4242	25.4628	63.2647	21.2026	226.18	86.5902	53.3445	1970.38	61.0566	183.49	24.2036	86.6579	57.5147
WS2_G0025415	AT5G11420	1056.72	2.19247	0.599036	3.65999	0.000252222	0.010792	498.584	653.875	885.324	351.932	382.108	1552.02	919.848	1730.13	267.417	239.435	208.636	854.586	7084.78	1374.76	183.141	396.048	381.689
WS2_G0025539	AT5G12940	189.022	4.21231	1.14715	3.672	0.000240663	0.0104772	1.38881	2.97216	15.3848	295.81	341.488	10.9126	7.02941	7.06753	485.474	359.48	356.222	3.94273	354.128	8.46877	163.778	309.39	490.444
WS2_G0025552	AT5G13080	226.754	3.10363	0.929329	3.33964	0.000838859	0.0241381	12.4993	35.6659	60.1405	245.534	234.084	3.63755	14.0588	7.06753	243.05	523.477	397.713	855.572	32.1935	42.3438	264.626	466.95	416.198
WS2_G0025579	AT5G13320	567.325	3.88751	0.817077	4.75782	1.95691e-06	0.00036019	119.438	148.608	201.401	122.767	104.649	505.619	558.336	98.9454	255.546	81.9983	63.4206	5594.73	436.277	916.039	217.833	144.669	74.2463
WS2_G0025687	AT5G14330	236.222	3.01848	0.933797	3.23248	0.00122719	0.0316419	0	1.48608	8.3917	212.796	278.836	3.63755	1.0042	7.06753	875.978	741.264	818.541	61.1123	9.99107	8.46877	438.893	131.061	417.243
WS2_G0025807	AT5G15500	228.658	-2.6639	0.853563	-3.12092	0.00180286	0.0394799	1241.6	823.288	360.843	1.16921	2.06545	552.907	277.159	237.469	4.37364	0	1.77815	262.191	19.9821	100.214	0	2.14854	0
WS2_G0025820	AT5G15580	480.195	2.18545	0.54537	4.00727	6.1425e-05	0.0043105	88.884	96.5951	127.274	577.59	596.226	212.19	234.983	534.305	909.717	806.863	649.617	147.852	955.813	318.99	481.652	569.364	855.401
WS2_G0025878	AT5G16080	27.7017	4.31145	0.796736	5.4114	6.25348e-08	3.179e-05	2.77763	4.45824	12.5875	1.16921	6.88483	12.1252	9.03781	18.3756	1.24961	0	3.5563	169.537	71.0476	153.849	3.22715	0	1.04572
WS2_G0025887	AT5G16170	138.183	1.98625	0.483678	4.10655	4.01615e-05	0.00328472	43.0532	57.9571	86.7142	85.3524	84.6834	179.452	78.3277	59.3672	131.209	247.307	168.331	403.144	157.637	182.079	131.506	88.8065	164.178
WS2_G0025893	AT5G16230	194.583	1.68615	0.420042	4.01423	5.96405e-05	0.00424461	90.2728	63.9014	47.5529	226.827	184.513	90.9387	133.559	148.418	233.053	314.873	317.696	389.344	114.342	143.969	266.24	237.056	305.351
WS2_G0025943	AT5G16690	66.7362	1.77097	0.480091	3.68882	0.000225299	0.0100635	2.77763	11.8886	9.79031	114.583	130.812	8.48761	9.03781	21.2026	126.211	109.55	116.172	22.6707	41.0744	18.349	151.676	107.427	132.807
WS2_G0025993	AT5G17220	35.0923	-4.26667	1.3963	-3.05569	0.00224543	0.0448897	163.88	111.456	117.484	1.16921	0.688483	117.614	0	53.7132	3.12403	1.96796	3.5563	0	1.11012	19.7605	0	0	1.04572
WS2_G0026005	AT5G17330	3554.12	1.89824	0.562099	3.37705	0.000732672	0.0222309	55.5525	56.471	64.3363	5843.71	6245.23	54.5632	48.2017	53.7132	8271.18	10110.1	7857.05	503.683	63.2768	88.9221	6841.56	5979.4	8283.17
WS2_G0026049	AT5G17760	627.659	2.71231	0.725449	3.73881	0.000184895	0.00887122	169.435	184.274	255.947	835.985	848.211	152.777	207.87	144.178	594.19	478.87	570.193	3375.96	190.941	427.673	1157.74	704.722	371.232
WS2_G0026115	AT5G18350	19.291	3.66326	1.06612	3.43608	0.000590192	0.0192385	0	1.48608	15.3848	5.84605	10.3272	2.42503	2.0084	1.41351	7.49767	15.0877	15.4106	177.423	11.1012	25.4063	17.7493	7.87799	11.5029
WS2_G0026240	AT5G19470	53.3955	-5.2984	1.24506	-4.25553	2.0855e-05	0.00203443	416.644	225.884	90.91	1.16921	0.688483	127.314	5.02101	19.7891	0	0	0.592716	0	14.4316	4.23438	0	0	1.04572
WS2_G0026256	AT5G19600	763.207	-2.22729	0.523394	-4.25547	2.08615e-05	0.00203443	190.267	117.4	79.7211	979.798	1056.82	212.19	92.3865	107.426	965.95	1193.24	3027	20.6993	29.9732	32.4636	2007.29	1970.93	890.956
WS2_G0026378	AT5G20810	51.3982	-1.63864	0.473072	-3.46383	0.000532534	0.0179907	62.4966	43.0963	29.3709	71.3218	62.652	32.7379	13.0546	31.0971	58.7318	49.8549	103.725	12.8139	8.88095	22.5834	88.7467	103.13	79.4749
WS2_G0026399	AT5G20960	2088.87	2.72435	0.693486	3.92849	8.54809e-05	0.00524676	113.883	130.775	184.617	3177.91	3132.6	89.7261	93.3907	144.178	4612.32	5297.09	3135.47	2365.64	202.042	268.178	2246.1	4729.66	5587.3
WS2_G0026440	AT5G21280	7.70572	-2.05184	0.676612	-3.03253	0.00242516	0.047201	19.4434	19.319	15.3848	7.01526	7.57331	12.1252	6.02521	4.24052	4.99845	1.96796	1.77815	0.985682	4.44048	8.46877	4.84073	7.16181	5.22861
WS2_G0026502	AT5G22545	26.4989	2.83534	0.94194	3.0101	0.00261159	0.0494765	1.38881	1.48608	6.99308	94.706	70.2253	3.63755	16.0672	2.82701	65.6046	22.9595	36.1557	36.4702	26.6429	7.05731	25.8172	27.2149	5.22861
WS2_G0026504	AT5G22570	82.2588	3.98656	1.02934	3.87293	0.000107536	0.00607907	6.94406	17.8329	18.182	43.2608	48.8823	46.0756	2.0084	16.9621	61.8558	61.6627	104.911	529.311	16.6518	134.089	205.731	53.7136	30.326
WS2_G0026505	AT5G22580	40.981	3.64682	0.955601	3.81626	0.000135491	0.00717836	11.1105	14.8608	12.5875	4.67684	2.75393	73.9634	20.084	31.0971	9.37209	1.31197	7.11259	44.3557	392.982	45.1668	17.7493	6.44563	1.04572
WS2_G0026559	AT5G23010	2179.09	-2.35595	0.763957	-3.08388	0.0020432	0.0423948	11356.3	7580.49	4541.31	106.398	160.417	4822.17	246.029	1799.39	599.189	238.779	490.769	689.977	1295.51	2601.32	292.057	114.589	109.801
WS2_G0026561	AT5G23020	2418.5	-2.60851	0.71678	-3.6392	0.000273484	0.0113158	7001	4244.24	1753.86	1724.59	2018.63	3581.77	276.155	1604.33	5871.3	1453.01	3035.3	584.509	414.075	1133.4	2428.43	1944.43	2045.43
WS2_G0026579	AT5G23160	9.92765	2.6889	0.879582	3.05702	0.00223551	0.0447753	2.77763	2.97216	5.59446	11.6921	10.3272	2.42503	5.02101	0	6.87287	17.7116	7.11259	45.3414	7.77084	19.7605	7.26109	3.58091	12.5487
WS2_G0026636	AT5G23750	712.644	-2.8871	0.611579	-4.72073	2.35001e-06	0.0004014	1494.36	1139.82	702.105	1503.6	1222.75	826.935	185.777	346.309	1235.24	410.647	321.845	60.1266	206.482	184.901	536.514	782.786	954.745
WS2_G0026645	AT5G23850	274.27	1.66517	0.459067	3.62729	0.000286416	0.0116294	133.326	151.58	198.603	363.624	429.614	121.252	212.891	120.148	286.161	167.276	224.639	892.042	256.438	383.918	362.248	215.571	143.264
WS2_G0026665	AT5G24030	112.891	-1.9976	0.561824	-3.55556	0.000377175	0.0142532	49.9973	89.1647	100.7	174.212	149.401	54.5632	37.1554	16.9621	389.879	124.637	147.586	29.5705	21.0923	8.46877	121.018	224.881	179.864
WS2_G0026676	AT5G24130	11.3299	-8.21459	1.41564	-5.80276	6.52335e-09	5.14582e-06	40.2756	63.9014	85.3156	0	0	0	0	1.41351	0	0.655986	0	0	0	0	0	0	1.04572
WS2_G0026686	AT5G24200	480.5	3.71437	0.795088	4.67165	2.98792e-06	0.000465657	101.383	209.537	225.177	3.50763	2.06545	238.866	195.819	107.426	1.24961	1.96796	7.11259	5502.08	387.432	1146.11	22.5901	5.72945	10.4572
WS2_G0026695	AT5G24275	377.496	-1.83738	0.387399	-4.74287	2.10712e-06	0.000381263	393.034	289.785	223.779	722.572	755.266	208.553	202.849	274.22	452.984	356.2	491.954	108.425	64.3869	80.4533	965.725	540.717	286.528
WS2_G0026726	AT5G24530	1510.93	1.87083	0.467803	3.99918	6.35636e-05	0.00435292	538.859	1169.54	1834.98	698.019	627.897	1570.21	1009.22	742.09	994.691	693.377	443.944	5266.5	3414.73	4278.14	409.848	1098.62	895.139
WS2_G0026727	AT5G24540	20.2744	8.1399	2.52745	3.2206	0.00127922	0.0323609	0	0	0	0	0	0	5.02101	0	2.49922	7.87183	8.29803	211.922	1.11012	8.46877	98.4281	0	1.04572
WS2_G0026733	AT5G24580	129.158	3.43898	0.727237	4.72882	2.25824e-06	0.000391997	5.55525	0	6.99308	209.289	185.202	31.5254	34.1428	53.7132	170.572	318.153	277.984	13.7995	71.0476	53.6355	147.642	228.462	387.963
WS2_G0026767	AT5G24910	66.7115	4.14692	1.20651	3.43713	0.000587916	0.019223	2.77763	4.45824	1.39862	98.2137	95.6992	0	2.0084	12.7215	113.715	204.668	68.7551	136.024	4.44048	11.2917	50.0209	100.982	226.922
WS2_G0026801	AT5G25260	156.096	3.24327	0.745628	4.34972	1.36312e-05	0.00144079	58.3301	52.0128	81.1197	16.3689	25.4739	180.665	94.3949	38.1646	50.6093	65.5986	49.7882	1381.93	103.241	327.459	19.3629	40.1061	69.0177
WS2_G0026827	AT5G25450	8.2638	3.76187	1.13365	3.31838	0.000905426	0.0255711	1.38881	0	1.39862	4.67684	4.1309	2.42503	0	0	9.37209	17.7116	17.1888	10.8425	9.99107	18.349	11.295	12.8913	18.823
WS2_G0026828	AT5G25460	1052.16	2.85018	0.668371	4.26436	2.00478e-05	0.00200019	224.988	392.325	600.006	383.501	382.108	1468.36	1405.88	2254.54	351.141	268.298	277.391	597.323	6417.6	1762.92	152.483	303.661	644.165
WS2_G0026877	AT5G25920	13.1935	4.3735	1.31192	3.33367	0.000857088	0.0244648	0	1.48608	2.79723	18.7074	19.966	1.21252	5.02101	4.24052	4.37364	14.4317	39.712	68.012	14.4316	5.64585	15.329	7.87799	1.04572
WS2_G0026942	AT5G26731	27.2431	1.58412	0.469103	3.37692	0.000733013	0.0222309	4.16644	10.4026	13.9862	59.6297	64.7174	2.42503	11.0462	8.48103	45.6108	40.0152	32.0067	39.4273	21.0923	23.9948	27.4308	31.512	27.1888
WS2_G0026950	AT5G26660	92.4093	4.08365	1.21553	3.35955	0.000780702	0.0230232	0	2.97216	2.79723	198.766	151.466	4.85006	2.0084	1.41351	238.676	179.74	122.1	91.6684	3.33036	1.41146	178.3	144.669	246.791
WS2_G0026999	AT5G27060	9.84412	5.10499	1.56682	3.25818	0.00112131	0.0294841	0	2.97216	1.39862	0	0	0	6.02521	5.65402	0.624806	1.31197	0	105.468	38.8542	4.23438	0.806788	0	0
WS2_G0027732	WS2_G0027732	92.8704	-1.50981	0.427021	-3.53568	0.000406727	0.0149467	259.708	312.077	247.555	0	0.688483	157.627	93.3907	216.266	0.624806	0	0.592716	51.2555	124.333	112.917	0	0.716181	1.04572
WS2_G0027733	WS2_G0027733	74.5274	-1.70231	0.316168	-5.38419	7.27734e-08	3.45285e-05	236.098	246.689	187.415	0	0.688483	107.914	108.454	171.034	0	0	1.77815	51.2555	76.5982	79.0418	0	0	0
WS2_G0027897	AT5G36910	32.464	3.38557	1.07461	3.15052	0.00162982	0.0374175	4.16644	7.4304	15.3848	0	0	144.289	24.1008	73.5023	0	0	0	11.8282	184.28	86.0992	0.806788	0	0
WS2_G0028067	AT5G38350	45.875	5.21547	1.42625	3.65677	0.000255411	0.0109066	0	0	0	66.645	61.275	0	3.0126	0	138.082	149.565	80.6094	21.685	0	7.05731	61.3159	90.2388	100.389
WS2_G0028103	AT5G38590	91.5497	1.60362	0.5282	3.03601	0.00239734	0.0468304	11.1105	10.4026	8.3917	173.043	181.071	14.5502	20.084	31.0971	139.957	160.717	180.186	25.6277	55.506	8.46877	197.663	157.56	180.91
WS2_G0028137	AT5G38900	264.859	3.49219	0.951108	3.6717	0.00024094	0.0104772	55.5525	99.5673	159.442	40.9224	31.6702	35.1629	157.66	87.6373	45.6108	43.9511	57.4935	3203.47	126.554	208.896	108.11	17.9045	23.0059
WS2_G0028213	AT5G39610	803.384	-1.51249	0.404471	-3.73943	0.000184437	0.00886916	2248.49	2200.88	2148.27	132.121	112.911	1623.56	1520.36	838.209	69.9783	70.8465	90.0929	917.67	270.869	1124.93	108.11	78.7799	101.435
WS2_G0028254	AT5G39970	158.634	-2.41826	0.720191	-3.35781	0.000785636	0.0231048	6.94406	20.8051	15.3848	277.103	252.673	13.3377	9.03781	5.65402	427.367	460.502	299.914	1.97136	3.33036	2.82292	375.156	150.398	374.369
WS2_G0028259	AT5G40010	93.9766	5.52946	0.906399	6.10047	1.05758e-09	1.18844e-06	1.38881	5.94432	6.99308	162.52	128.058	2.42503	5.02101	4.24052	99.969	116.766	58.6789	564.796	37.7441	56.4585	88.7467	114.589	143.264
WS2_G0028467	AT5G41761	118.425	-1.79407	0.460421	-3.89659	9.75559e-05	0.00569103	402.756	419.074	426.578	0	2.06545	202.49	93.3907	100.359	0	0.655986	0.592716	61.1123	170.958	128.443	1.61358	0	3.13717
WS2_G0028482	AT5G41880	65.5676	1.51395	0.396195	3.82123	0.000132789	0.00708794	8.33288	10.4026	18.182	123.936	114.288	24.2503	16.0672	12.7215	104.343	93.806	92.4637	25.6277	47.7351	32.4636	130.7	104.562	154.767
WS2_G0028497	AT5G42020	3383.97	2.57304	0.756473	3.40136	0.000670508	0.0209298	461.086	888.675	1302.11	5264.95	5735.06	2143.73	717	825.487	7022.19	2375.98	2665.44	12896.7	944.712	1937.94	3821.75	3527.19	4997.51
WS2_G0028590	AT5G42800	40.0384	-3.14754	0.701606	-4.48619	7.25064e-06	0.00088462	230.543	170.899	61.5391	1.16921	0.688483	44.8631	21.0882	93.2913	1.87442	0	1.18543	14.7852	11.1012	26.8178	0.806788	0	0
WS2_G0028593	AT5G42830	487.119	2.70913	0.668999	4.04953	5.13199e-05	0.00382763	94.4393	194.676	276.926	268.918	278.147	281.304	75.3151	89.0508	497.346	614.003	467.653	2583.47	340.807	776.304	765.642	278.594	398.42
WS2_G0028596	AT5G42860	286.284	2.10804	0.675423	3.12107	0.00180197	0.0394799	15.2769	8.91647	13.9862	871.062	848.9	60.6258	6.02521	12.7215	602.313	327.993	336.663	95.6111	38.8542	29.6407	417.109	596.579	584.559
WS2_G0028787	AT5G44460	66.8154	4.81372	1.30699	3.68305	0.000230456	0.0102256	0	1.48608	1.39862	102.891	92.2567	1.21252	3.0126	0	93.7209	150.221	111.431	63.0836	1.11012	15.5261	141.188	132.494	224.83
WS2_G0028789	AT5G44490	264.695	2.011	0.631691	3.18351	0.00145499	0.0349836	40.2756	65.3875	81.1197	330.887	331.16	64.2633	42.1764	52.2997	452.984	691.409	409.567	573.667	83.2589	94.5679	215.412	350.213	621.159
WS2_G0028798	AT5G44560	191.647	-1.66338	0.302684	-5.49545	3.89726e-08	2.44736e-05	201.378	167.927	148.253	270.088	254.05	116.401	103.433	108.84	258.67	228.283	283.318	26.6134	49.9554	90.3335	350.953	312.971	286.528
WS2_G0028811	AT5G44585	139.93	2.54343	0.76627	3.31924	0.000902626	0.0255258	2.77763	2.97216	5.59446	97.0445	90.1913	6.06258	18.0756	7.06753	179.944	651.394	433.868	31.5418	13.3214	21.1719	158.937	211.273	447.569
WS2_G0028853	AT5G45000	108.928	1.78962	0.496742	3.60272	0.000314902	0.012474	58.3301	96.5951	117.484	58.4605	31.6702	106.701	33.1386	43.8187	58.107	72.1585	64.6061	529.311	153.196	258.297	63.7363	46.5518	59.6062
WS2_G0028908	AT5G45490	1386.72	1.67709	0.41015	4.08897	4.33289e-05	0.00342635	394.423	490.406	600.006	951.737	1067.84	531.082	1182.95	1731.54	1729.46	2552.44	2182.38	1300.11	2342.35	1105.17	2230.77	1160.21	2021.38
WS2_G0029007	AT5G46350	115.496	2.27585	0.739364	3.07811	0.00208315	0.0429732	74.9959	84.7065	103.498	22.215	22.0315	29.1004	72.3025	57.9537	38.1132	51.8229	32.5994	1052.71	69.9375	151.026	17.7493	54.4298	28.2345
WS2_G0029044	AT5G46730	324.929	2.44932	0.783668	3.12545	0.00177532	0.0392555	29.1651	54.9849	68.5322	358.948	725.661	93.3637	135.567	223.334	1333.96	194.828	336.663	537.197	236.455	59.2814	634.135	332.308	169.407
WS2_G0029064	AT5G46871	9.3302	4.15109	1.02713	4.04145	5.31226e-05	0.00392464	0	4.45824	2.79723	0	0.688483	8.48761	5.02101	9.89454	0	0	0	69.9834	17.7619	39.5209	0	0	0
WS2_G0029126	AT5G47440	36.9377	2.6405	0.647546	4.0777	4.54839e-05	0.00353137	19.4434	13.3747	13.9862	4.67684	8.95028	40.013	39.1638	87.6373	21.8682	17.0556	9.48346	34.4989	189.83	67.7502	10.4882	21.4854	28.2345
WS2_G0029167	AT5G47800	260.023	-3.16615	0.455762	-6.94694	3.73281e-12	1.52503e-08	455.531	361.117	405.599	828.97	792.444	84.8761	41.1722	120.148	196.189	124.637	234.123	16.7566	66.6072	53.6355	256.559	235.624	146.401
WS2_G0029219	AT5G48290	67.0688	3.09474	0.893166	3.46491	0.000530417	0.0179761	2.77763	4.45824	4.19585	80.6755	95.6992	2.42503	10.042	16.9621	121.837	272.89	125.063	73.9261	9.99107	12.7032	61.3159	71.6181	173.59
WS2_G0029232	AT5G48400	67.696	3.98872	0.945935	4.2167	2.47902e-05	0.00230129	11.1105	10.4026	37.7626	25.7226	11.7042	13.3377	18.0756	1.41351	23.1178	14.4317	7.70531	812.202	49.9554	79.0418	9.68146	15.756	9.4115
WS2_G0029234	AT5G48410	93.0747	3.81491	0.979265	3.89569	9.79198e-05	0.00569118	6.94406	20.8051	44.7557	53.7837	47.5053	9.70012	26.1092	14.1351	80.6	69.5345	42.0828	946.255	25.5327	47.9897	27.4308	61.5916	57.5147
WS2_G0029245	AT5G48490	41.6018	5.70622	1.24751	4.57408	4.78322e-06	0.000634327	2.77763	5.94432	4.19585	0	0	6.06258	2.0084	12.7215	0	0	0	28.5848	590.583	53.6355	0	0.716181	0
WS2_G0029295	AT5G48900	287.182	3.99474	0.755042	5.29075	1.21813e-07	5.00159e-05	9.72169	17.8329	36.364	432.608	457.153	66.6883	242.012	364.684	336.146	274.202	371.633	91.6684	784.854	142.558	237.196	524.245	492.535
WS2_G0029320	AT5G49100	237.19	3.52476	0.712708	4.94559	7.59143e-07	0.000178115	23.6098	25.2633	27.9723	246.703	245.788	322.529	46.1932	340.655	220.557	401.464	341.405	98.5682	636.098	149.615	192.016	285.04	428.746
WS2_G0029327	AT5G49170	8.40357	3.14823	1.02537	3.07033	0.00213823	0.0438974	1.38881	2.97216	4.19585	8.18447	10.3272	4.85006	4.0168	12.7215	5.62325	0.655986	3.5563	6.89977	58.8363	9.88023	2.42036	2.14854	4.18289
WS2_G0029339	AT5G49290	127.543	-2.85006	0.411416	-6.92743	4.28561e-12	1.52503e-08	397.2	292.758	125.875	139.136	122.55	66.6883	89.3739	63.6077	128.71	112.83	101.947	54.2125	24.4226	33.8751	173.459	145.385	96.2065
WS2_G0029388	AT5G49680	362.107	2.14883	0.514888	4.17338	3.00107e-05	0.00266983	81.9399	126.317	179.023	488.73	419.975	153.989	48.2017	90.4643	729.773	478.87	376.375	1045.81	311.944	358.511	380.804	317.268	567.827
WS2_G0029502	AT5G50760	48.5339	3.99842	1.12027	3.56915	0.000358142	0.0136792	4.16644	7.4304	1.39862	56.1221	51.6362	8.48761	5.02101	1.41351	118.088	87.9021	53.9372	193.194	4.44048	8.46877	41.1462	49.4165	132.807
WS2_G0029575	AT5G51465	128.166	4.7053	1.2994	3.62113	0.000293317	0.011794	2.77763	23.7773	48.9516	0	0	16.9752	92.3865	7.06753	1.24961	0.655986	3.5563	1581.03	118.783	269.589	11.295	0.716181	0
WS2_G0029761	AT5G53110	186.506	2.17069	0.563725	3.85062	0.000117821	0.00651708	13.8881	28.2355	27.9723	313.348	325.653	14.5502	62.2605	35.3376	254.296	457.222	386.451	196.151	43.2947	74.8075	307.386	283.608	346.134
WS2_G0029860	AT5G54060	9.87756	-7.38638	1.44635	-5.10692	3.27446e-07	0.000104348	51.3861	37.152	18.182	3.50763	4.1309	14.5502	0	14.1351	3.74884	3.93592	5.92716	0	0	0	5.64752	1.43236	4.18289
WS2_G0029957	AT5G54860	261.272	1.71123	0.521211	3.28318	0.00102644	0.027847	130.548	166.441	138.463	303.995	260.935	307.979	205.861	106.013	338.02	163.341	176.037	945.269	216.473	262.532	212.185	249.231	258.293
WS2_G0029973	AT5G55010	15.1642	-3.27673	0.965082	-3.39529	0.000685561	0.0211829	68.0518	29.7216	12.5875	10.5229	8.95028	63.0508	18.0756	11.308	9.37209	0.655986	2.37086	4.92841	2.22024	4.23438	4.03394	1.43236	6.27434
WS2_G0030160	AT5G56700	17.1208	-2.09422	0.668736	-3.13161	0.00173852	0.0388276	58.3301	41.6102	15.3848	8.18447	4.81938	61.8383	17.0714	26.8566	4.37364	2.62394	8.29803	8.87114	12.2113	5.64585	6.4543	4.29709	4.18289
WS2_G0030176	AT5G56840	101.106	-4.37861	0.890802	-4.91535	8.86227e-07	0.000201296	74.9959	52.0128	23.7765	367.132	328.406	50.9256	48.2017	9.89454	147.454	180.396	80.0167	0	2.22024	5.64585	205.731	43.6871	98.2979
WS2_G0030243	AT5G57480	769.944	2.15988	0.682622	3.16409	0.00155569	0.0362221	47.2196	68.3596	65.735	1204.29	981.777	37.588	87.3655	65.0212	2284.92	1570.43	1327.68	663.364	56.6161	88.9221	1043.18	1509.71	1986.87
WS2_G0030303	AT5G57970	91.3652	2.02513	0.596971	3.39234	0.000692989	0.0212586	8.33288	2.97216	6.99308	227.996	216.184	8.48761	2.0084	4.24052	183.068	121.357	143.437	12.8139	47.7351	14.1146	200.89	176.897	175.681
WS2_G0030379	AT5G58660	102.162	-2.36737	0.47496	-4.98437	6.21654e-07	0.000159915	31.9427	29.7216	20.9792	217.473	258.87	9.70012	11.0462	7.06753	181.819	211.228	195.596	5.91409	4.44048	5.64585	149.256	225.597	170.453
WS2_G0030410	AT5G58940	299.44	1.53127	0.503902	3.03883	0.00237498	0.0465541	127.771	159.01	176.226	305.164	276.082	249.778	399.672	171.034	384.88	413.927	215.749	829.944	206.482	300.641	165.392	291.486	417.243
WS2_G0030452	AT5G59340	15.7508	-5.10023	1.20804	-4.22192	2.42235e-05	0.00228654	56.9413	49.0406	12.5875	4.67684	2.06545	81.2385	6.02521	8.48103	6.24806	11.1518	7.70531	0.985682	1.11012	1.41146	5.64752	9.31036	3.13717
WS2_G0030468	AT5G59490	142.439	4.07412	1.28911	3.16042	0.0015754	0.0366011	0	1.48608	4.19585	351.932	366.273	1.21252	3.0126	4.24052	394.253	298.474	232.937	92.6541	1.11012	1.41146	158.937	356.658	152.675
WS2_G0030519	AT5G59990	52.3248	-2.3455	0.519097	-4.51842	6.23038e-06	0.000796556	137.492	129.289	100.7	16.3689	13.0812	141.864	49.2059	60.7807	44.3612	45.263	26.6722	14.7852	11.1012	47.9897	17.7493	15.0398	17.7773
WS2_G0030601	AT5G60800	243.501	3.50944	0.64227	5.46412	4.65217e-08	2.61391e-05	33.3315	69.8457	114.687	57.2913	69.5368	169.752	184.773	80.5698	104.967	163.341	173.073	1748.6	316.384	414.97	250.911	90.2388	97.2522
WS2_G0030618	AT5G60950	272.649	2.73382	0.457047	5.98148	2.21113e-09	2.24808e-06	33.3315	69.8457	89.5114	272.426	269.197	177.027	59.2479	76.3293	310.529	515.605	446.315	601.266	299.732	379.683	238.809	342.335	453.844
WS2_G0030641	AT5G61160	28.4938	-4.38398	1.30539	-3.35837	0.000784023	0.0230892	179.157	69.8457	16.7834	0	0	9.70012	155.651	39.5781	0	0	0.592716	0.985682	2.22024	9.88023	0	0	0
WS2_G0030746	AT5G62150	27.8781	3.85549	1.11525	3.45706	0.000546094	0.018267	4.16644	5.94432	1.39862	39.7532	17.9006	6.06258	11.0462	1.41351	36.8636	59.0388	50.3809	146.867	9.99107	8.46877	37.919	4.29709	32.4174
WS2_G0030751	AT5G62180	101.829	3.08618	0.71698	4.30442	1.67427e-05	0.00172693	15.2769	31.2077	20.9792	148.49	185.202	36.3755	16.0672	24.0296	134.333	110.862	119.729	459.328	77.7084	33.8751	85.5195	77.3476	154.767
WS2_G0030826	AT5G62920	190.916	2.43185	0.677225	3.59091	0.000329526	0.0129383	66.663	40.1241	25.1751	250.211	225.134	170.965	158.664	238.882	441.738	104.302	184.927	66.0407	537.298	108.683	214.606	215.571	196.596
WS2_G0030859	AT5G63180	129.962	3.78466	0.736504	5.13868	2.76675e-07	8.95043e-05	31.9427	35.6659	27.9723	2.33842	2.06545	368.605	98.4117	303.904	3.12403	1.96796	8.29803	90.6827	942.491	283.704	3.22715	2.86472	2.09145
WS2_G0030863	AT5G63225	37.7328	5.6068	1.19821	4.6793	2.87856e-06	0.000455265	4.16644	4.45824	4.19585	0	0	1.21252	1.0042	0	0	0	0.592716	553.953	43.2947	26.8178	0	0.716181	1.04572
WS2_G0030941	AT5G63990	202.119	2.02558	0.557493	3.63338	0.000279736	0.0114638	47.2196	71.3318	51.7488	351.932	371.781	42.438	50.2101	32.5106	343.018	236.155	307.027	513.54	77.7084	100.214	341.271	267.852	230.059
WS2_G0031000	AT5G64530	255.287	-2.01926	0.43021	-4.69366	2.68366e-06	0.000437396	484.696	429.477	348.255	395.193	302.244	360.117	151.634	115.907	260.544	268.954	187.298	104.482	55.506	152.438	181.527	311.539	230.059
WS2_G0031032	AT5G64810	192.592	3.5641	0.796823	4.47289	7.71702e-06	0.000929415	31.9427	53.4988	65.735	150.828	104.649	120.039	84.3529	24.0296	92.4713	140.381	77.0531	1478.52	85.4792	223.011	262.206	103.13	176.727
WS2_G0031115	AT5G65500	30.4137	3.13942	0.983807	3.19109	0.00141738	0.0343682	1.38881	0	5.59446	32.7379	37.8666	0	1.0042	0	70.6031	84.6222	65.1988	48.2984	3.33036	9.88023	50.0209	45.8356	60.6519
WS2_G0031160	AT5G65870	122.704	-1.79292	0.461508	-3.88491	0.000102367	0.00585513	327.76	282.355	206.995	75.9987	90.1913	282.516	148.622	83.3968	59.9814	47.231	61.0498	120.253	38.8542	76.2189	80.6788	65.1725	38.6917
WS2_G0031252	AT5G66670	97.2552	-1.83158	0.592073	-3.09351	0.00197804	0.0417737	26.3874	20.8051	30.7696	202.273	188.644	12.1252	29.1218	28.2701	283.662	110.206	126.249	5.91409	7.77084	8.46877	297.705	168.303	106.664
WS2_G0031325	AT5G67340	718.732	1.85728	0.579929	3.2026	0.00136193	0.0337339	520.805	551.335	662.944	257.226	251.985	658.396	931.899	248.777	407.998	282.73	272.649	4396.14	620.557	1268.9	361.441	316.552	208.099

## Sheet: RO_root
id	TAIR_id	baseMean	log2FoldChange	lfcSE	stat	pvalue	padj	WT_leaf_1	WT_leaf_2	WT_leaf_3	WT_root_1	WT_root_2	LO_leaf_1	LO_leaf_2	LO_leaf_4	LO_root_1	LO_root_2	LO_root_4	RO_leaf_1	RO_leaf_2	RO_leaf_3	RO_root_1	RO_root_2	RO_root_3
WS2_G0000038	AT1G01250	14.07	-3.61106	0.889395	-4.06013	4.90445e-05	0.0171426	29.1651	35.6659	26.5737	12.8613	26.8508	33.9504	16.0672	9.89454	3.12403	0.655986	1.18543	7.88545	12.2113	18.349	4.03394	0.716181	0
WS2_G0000074	AT1G01580	1460	2.58565	0.497018	5.20233	1.96808e-07	0.000400235	316.649	225.884	198.603	434.946	439.252	248.566	102.429	147.005	7124.04	3481.97	3899.48	117.296	58.8363	152.438	2991.57	1373.64	3507.35
WS2_G0001402	AT1G13300	1026.08	1.78847	0.410083	4.36125	1.2932e-05	0.00705585	13.8881	11.8886	5.59446	611.497	738.742	4.85006	17.0714	9.89454	2091.85	2404.19	4523.61	3.94273	2.22024	5.64585	2133.15	2880.48	1984.78
WS2_G0001896	AT1G17810	17.5202	-3.10997	0.718798	-4.32663	1.5141e-05	0.00806438	83.3288	65.3875	81.1197	18.7074	31.6702	0	0	2.82701	1.24961	2.62394	0.592716	0.985682	1.11012	0	3.22715	5.01327	0
WS2_G0003487	AT1G33090	23.7807	-2.09285	0.520166	-4.02342	5.73595e-05	0.0185961	0	0	0	114.583	124.615	1.21252	0	0	30.6155	29.5194	18.9669	0	0	0	15.329	28.6472	40.7832
WS2_G0003592	AT1G34040	109.288	-2.67781	0.659148	-4.06254	4.85425e-05	0.0171426	497.195	462.171	271.332	83.0139	63.3405	186.727	90.3781	45.2322	9.37209	9.83979	6.51988	22.6707	16.6518	59.2814	19.3629	6.44563	8.36578
WS2_G0004642	AT1G49500	1337.28	2.07845	0.508639	4.0863	4.38302e-05	0.0166432	2316.54	2847.33	2861.57	64.3066	75.0447	2241.94	2485.4	2896.27	151.828	180.396	527.517	1169.02	1595.24	2437.59	206.538	441.884	235.288
WS2_G0004698	AT1G50050	54.8087	5.64745	1.41333	3.99585	6.44624e-05	0.0203102	0	0	1.39862	0	1.37697	1.21252	1.0042	0	51.2341	317.497	431.497	0.985682	0	2.82292	32.2715	19.3369	71.1091
WS2_G0005561	AT1G57943	25.6992	-2.04464	0.49104	-4.1639	3.12858e-05	0.013205	5.55525	7.4304	11.1889	85.3524	92.2567	7.27509	14.0588	5.65402	34.3643	35.4233	42.6756	3.94273	17.7619	9.88023	31.4647	20.0531	12.5487
WS2_G0006580	AT1G68040	110.825	-2.33535	0.499878	-4.67185	2.98503e-06	0.00292702	0	1.48608	1.39862	578.759	577.637	2.42503	1.0042	0	105.592	177.772	93.0564	0	0	0	89.5535	72.3343	183.001
WS2_G0007061	AT1G72360	721.836	1.98843	0.50828	3.91207	9.15067e-05	0.0249635	169.435	156.038	144.057	329.717	360.077	107.914	159.668	166.794	1685.73	2402.88	2196.61	67.0264	82.1488	136.912	2669.66	632.388	804.161
WS2_G0007130	AT1G73040	56.1132	-2.05389	0.498502	-4.12012	3.78667e-05	0.0156866	154.158	135.233	51.7488	107.567	108.78	47.2881	84.3529	48.0592	37.4884	21.6475	26.0795	16.7566	14.4316	22.5834	39.5326	21.4854	16.7316
WS2_G0007139	AT1G73120	87.118	1.94199	0.449808	4.31737	1.57897e-05	0.00808055	45.8308	41.6102	29.3709	35.0763	30.9817	31.5254	33.1386	53.7132	278.039	263.706	202.116	9.85682	15.5417	29.6407	112.144	77.3476	191.367
WS2_G0007682	AT1G78000	1432.36	1.82404	0.459433	3.97019	7.18141e-05	0.0211379	1117.99	1080.38	1162.25	598.636	654.059	771.16	281.176	484.832	2174.32	4351.16	2901.35	438.628	572.822	1106.59	2541.38	1473.9	2639.4
WS2_G0007794	AT1G78990	216.653	-1.86666	0.474078	-3.93747	8.23463e-05	0.0233175	23.6098	19.319	25.1751	986.813	1010	60.6258	35.147	22.6161	251.172	144.973	216.341	6.89977	41.0744	18.349	296.898	295.067	229.013
WS2_G0007937	AT1G80320	276.555	-1.86491	0.380515	-4.90102	9.53389e-07	0.00133296	59.7189	72.8179	76.9239	961.091	1135.31	93.3637	97.4075	66.4347	406.749	419.175	187.891	91.6684	84.3691	83.2762	254.138	185.491	425.609
WS2_G0007943	AT1G80380	5593.25	2.06011	0.453463	4.54307	5.54413e-06	0.00427663	3592.86	3212.9	3106.33	1503.6	1679.9	4445.08	4147.35	3554.97	5095.29	20140.1	15037.2	1878.71	4616.99	3158.85	5755.63	7423.93	6735.5
WS2_G0008535	AT2G05440	1750.44	4.2705	0.937925	4.55313	5.28524e-06	0.00422253	12.4993	14.8608	13.9862	198.766	414.467	14.5502	27.1134	15.5486	5399.57	731.425	5092.02	27.5991	23.3125	9.88023	11576.6	5779.58	405.74
WS2_G0008598	WS2_G0008598	142.508	2.32115	0.53781	4.31592	1.58938e-05	0.00808055	124.993	138.205	254.548	15.1997	12.3927	280.091	125.525	209.199	13.1209	3.93592	13.6325	282.891	260.878	482.72	56.4752	65.1725	83.6578
WS2_G0010195	AT2G21720	8.33338	-4.99425	1.25524	-3.97874	6.92818e-05	0.0209437	30.5539	38.6381	30.7696	25.7226	10.3272	0	0	1.41351	0.624806	0	0.592716	0	0	1.41146	1.61358	0	0
WS2_G0010343	AT2G22990	7160.7	2.37286	0.580737	4.08596	4.38958e-05	0.0166432	17804.6	15482	13502.2	87.6908	63.3405	11602.6	10005.9	17213.7	103.718	673.698	327.179	6792.33	11833.9	15068.8	260.593	474.828	435.021
WS2_G0010741	AT2G26400	678.396	8.03522	2.04673	3.92588	8.64127e-05	0.0241631	4.16644	4.45824	5.59446	0	1.37697	12.1252	1.0042	4.24052	5.62325	1.96796	11.8543	10271.8	83.2589	525.064	574.433	12.1751	13.5944
WS2_G0010850	AT2G27380	13.2324	-4.7426	1.19162	-3.97995	6.89289e-05	0.0209437	0	1.48608	0	66.645	127.369	0	0	0	13.7457	0.655986	4.14901	0	0	0	2.42036	4.29709	4.18289
WS2_G0011070	AT2G29450	1386.4	-2.14493	0.465405	-4.60873	4.05139e-06	0.00348575	3027.61	2630.36	2173.45	572.913	678.844	2982.79	2085.73	3081.44	343.018	116.766	115.58	1884.62	1722.91	1729.04	94.3942	222.732	106.664
WS2_G0011635	AT2G34317	99.1009	3.74652	0.911362	4.1109	3.9412e-05	0.0160299	0	0	0	14.0305	17.2121	1.21252	0	0	49.9845	469.686	501.438	0	0	0	215.412	153.263	262.476
WS2_G0012525	AT2G42250	419.113	-1.72031	0.351924	-4.88828	1.01719e-06	0.0013385	186.101	160.497	139.862	1465.02	1572.5	109.126	116.487	142.764	527.961	631.059	331.328	83.783	170.958	103.037	392.099	352.361	639.982
WS2_G0015908	AT3G24542	62.5498	7.42711	1.78024	4.17196	3.01984e-05	0.0129911	1.38881	0	0	0	1.37697	0	5.02101	1.41351	0.624806	1.96796	1.18543	78.8545	450.708	118.563	30.6579	367.401	4.18289
WS2_G0016033	AT3G25790	202.374	1.70818	0.331576	5.1517	2.58132e-07	0.000481202	1.38881	0	0	150.828	145.27	3.63755	1.0042	0	449.86	443.447	787.72	1.97136	2.22024	2.82292	455.028	537.136	458.026
WS2_G0016063	AT3G26040	81.3996	-2.00408	0.444199	-4.51168	6.43153e-06	0.00476559	61.1078	74.304	50.3502	257.226	236.838	66.6883	91.3823	59.3672	81.8496	60.3507	23.1159	39.4273	41.0744	55.047	48.4073	49.4165	87.8407
WS2_G0016095	AT3G26280	1553.83	1.91924	0.454328	4.22435	2.39633e-05	0.0111679	3360.93	3174.26	3111.92	15.1997	17.2121	3368.37	2390	3136.57	33.7395	57.7268	30.2285	2013.75	2143.64	3376.22	29.8512	80.2123	75.292
WS2_G0017161	AT5G27890	25.9189	-2.34868	0.632757	-3.71182	0.000205773	0.0492223	24.9986	25.2633	39.1612	39.7532	38.5551	41.2255	22.0924	35.3376	13.1209	5.90388	17.1888	17.7423	58.8363	38.1095	12.1018	2.86472	8.36578
WS2_G0017423	WS2_G0017423	124.626	2.69535	0.59816	4.50606	6.60409e-06	0.00476559	34.7203	52.0128	67.1336	21.0458	50.2593	87.3011	168.706	103.186	30.6155	87.9021	55.7153	109.411	176.509	372.626	150.063	301.512	249.928
WS2_G0018327	AT3G52970	53.8198	-3.64728	0.961537	-3.79318	0.000148732	0.0399528	4.16644	0	1.39862	309.841	342.176	0	1.0042	4.24052	82.4744	80.6863	9.48346	0.985682	0	0	24.2036	9.31036	44.9661
WS2_G0018560	AT3G55120	90.1731	-3.51085	0.603005	-5.82226	5.80585e-09	2.59754e-05	227.765	156.038	106.295	60.7989	77.1101	283.729	110.462	171.034	13.7457	5.24789	10.0762	69.9834	68.8274	153.849	8.06788	5.72945	4.18289
WS2_G0019032	AT3G59580	141.513	-4.10264	0.637177	-6.43878	1.20437e-10	8.98057e-07	394.423	352.201	292.311	56.1221	64.0289	257.053	239	260.085	7.49767	11.1518	0.592716	120.253	137.655	201.839	2.42036	0.716181	8.36578
WS2_G0019336	AT3G62280	51.2311	1.66214	0.371453	4.4747	7.6517e-06	0.00519328	2.77763	1.48608	1.39862	36.2455	30.2933	0	0	1.41351	144.33	167.932	169.517	0.985682	0	0	72.6109	105.995	135.944
WS2_G0020564	AT4G08170	300.034	-1.56916	0.289794	-5.41475	6.13748e-08	0.00015255	388.868	426.505	285.318	465.346	635.47	363.755	245.025	351.963	249.922	152.845	212.192	245.435	259.768	262.532	206.538	216.287	132.807
WS2_G0020565	WS2_G0020565	137.733	2.66047	0.503554	5.28339	1.26812e-07	0.000283678	22.221	29.7216	20.9792	44.43	35.1126	155.202	151.634	219.093	65.6046	147.597	202.709	141.938	130.994	224.422	202.504	394.616	152.675
WS2_G0020659	AT4G08870	1033.73	-3.61279	0.761544	-4.74403	2.09511e-06	0.00234339	3097.05	2333.14	1202.81	40.9224	47.5053	1784.82	765.201	3358.49	3.12403	2.62394	4.14901	2958.03	1024.64	940.033	4.84073	2.86472	3.13717
WS2_G0020778	AT4G09780	36.102	1.93671	0.398025	4.86581	1.13991e-06	0.00141666	0	1.48608	1.39862	35.0763	27.5393	0	0	0	48.1101	61.0067	58.6789	9.85682	4.44048	9.88023	159.744	88.8065	107.709
WS2_G0021298	AT4G14020	510.716	-2.16482	0.318994	-6.78639	1.14972e-11	1.28596e-07	1080.5	906.508	717.49	371.809	384.174	776.01	984.117	841.036	174.946	160.717	84.7584	699.834	465.14	781.95	94.3942	73.0505	85.7493
WS2_G0021502	AT4G15440	97.611	-3.167	0.722081	-4.38593	1.15489e-05	0.00662435	277.763	254.12	179.023	40.9224	32.3587	175.815	53.2227	227.574	1.87442	1.96796	7.11259	179.394	86.5893	129.854	6.4543	4.29709	1.04572
WS2_G0021606	AT4G16215	88.3149	7.54575	1.85539	4.06694	4.7634e-05	0.0171426	0	1.48608	0	1.16921	2.06545	0	0	0	2.49922	4.5919	4.74173	368.645	193.161	0	471.971	444.749	6.27434
WS2_G0022008	AT4G19690	1340.78	2.00879	0.474486	4.23361	2.29972e-05	0.0109457	4.16644	7.4304	8.3917	549.529	605.865	6.06258	16.0672	19.7891	7176.52	3803.41	3607.27	6.89977	2.22024	2.82292	2490.55	1302.02	3184.23
WS2_G0023177	AT4G30120	58.5365	1.56003	0.415472	3.75484	0.000173452	0.044599	11.1105	1.48608	11.1889	33.9071	53.0132	1.21252	6.02521	2.82701	168.698	131.853	167.739	4.92841	4.44048	7.05731	149.256	86.6579	153.721
WS2_G0024234	AT4G39675	1507.25	2.89793	0.619531	4.67762	2.90223e-06	0.00292702	19.4434	7.4304	18.182	443.131	433.056	7.27509	13.0546	16.9621	1165.26	6291.56	7387.61	11.8282	6.66072	5.64585	2321.94	3228.54	4245.63
WS2_G0024573	AT5G03495	94.205	-1.77115	0.397126	-4.45991	8.19931e-06	0.00519328	240.265	163.469	134.267	120.429	106.715	147.927	129.542	114.494	54.3581	36.0792	37.9338	109.411	51.0655	56.4585	45.9869	30.0796	23.0059
WS2_G0026060	AT5G17860	159.09	-2.74604	0.727923	-3.77243	0.000161663	0.0425458	430.532	444.338	489.516	19.8766	44.0629	152.777	208.874	127.215	6.24806	2.62394	1.77815	470.17	92.1399	200.428	6.4543	6.44563	1.04572
WS2_G0026660	AT5G23980	174.726	2.4062	0.575581	4.18048	2.90895e-05	0.0127595	448.586	396.783	286.716	5.84605	6.88483	374.667	218.916	342.068	21.8682	15.7437	7.70531	159.68	217.583	364.157	29.8512	29.3634	43.9203
WS2_G0026684	AT5G24180	25.0568	4.59955	1.22664	3.74972	0.00017703	0.0450019	1.38881	7.4304	4.19585	0	2.75393	1.21252	0	1.41351	49.9845	79.3743	133.954	9.85682	3.33036	16.9375	71.8041	5.72945	36.6003
WS2_G0026715	AT5G24420	133.967	-4.20278	1.12646	-3.73096	0.000190755	0.0474133	224.988	209.537	78.3225	160.182	214.807	447.418	69.2899	251.604	8.74728	1.31197	46.8246	265.148	122.113	146.792	25.0104	4.29709	1.04572
WS2_G0026768	AT5G24920	68.8897	2.29025	0.559959	4.09003	4.31324e-05	0.0166432	24.9986	41.6102	41.9585	24.5534	23.4084	26.6753	43.1806	22.6161	101.219	175.804	199.153	32.5275	15.5417	46.5782	199.277	67.321	84.7035
WS2_G0027290	AT5G28960	21.669	2.71263	0.608717	4.45631	8.33821e-06	0.00519328	0	1.48608	0	9.35368	6.88483	0	0	0	53.1085	69.5345	68.7551	0	0	1.41146	44.3733	32.9443	80.5206
WS2_G0028409	AT5G41280	55.9437	1.6773	0.395933	4.23632	2.27215e-05	0.0109457	0	0	0	46.7684	57.1441	0	2.0084	1.41351	117.464	83.9662	138.103	2.95705	0	0	208.958	123.899	168.361
WS2_G0028410	AT5G41290	144.527	1.7564	0.417303	4.20892	2.5659e-05	0.0117141	1.38881	0	0	90.0292	122.55	1.21252	0	0	238.051	425.079	495.511	0	0	1.41146	356.6	278.594	446.524
WS2_G0028862	AT4G19690	97.4742	1.99074	0.494749	4.02374	5.72817e-05	0.0185961	0	0	1.39862	38.5839	47.5053	2.42503	0	0	352.391	343.737	350.888	2.95705	0	1.41146	244.457	83.077	188.23
WS2_G0029022	AT1G31540	1112.55	2.583	0.579561	4.45682	8.31845e-06	0.00519328	1567.97	1909.61	2039.18	7.01526	6.19635	2872.45	2423.14	1570.4	30.6155	22.9595	17.7815	2143.86	1377.66	2807.4	66.1566	27.9311	23.0059
WS2_G0029167	AT5G47800	260.023	-1.92784	0.488201	-3.94886	7.85252e-05	0.0228131	455.531	361.117	405.599	828.97	792.444	84.8761	41.1722	120.148	196.189	124.637	234.123	16.7566	66.6072	53.6355	256.559	235.624	146.401
WS2_G0029237	AT5G48430	500.497	2.49641	0.534543	4.67017	3.00945e-06	0.00292702	0	1.48608	1.39862	86.5216	96.3876	1.21252	10.042	5.65402	1915.66	2914.55	1919.22	0.985682	2.22024	2.82292	640.59	220.584	689.131
WS2_G0030857	AT5G63160	7238	2.25187	0.457284	4.92445	8.45968e-07	0.00128286	2070.72	2398.53	2662.96	2077.69	2572.17	4365.06	5537.16	6079.49	6687.92	23433.8	20895	3958.5	1994.88	5088.32	12828.7	10676.1	9718.95
WS2_G0030884	AT5G63450	45.4667	-3.16319	0.794898	-3.97936	6.91004e-05	0.0209437	36.1091	28.2355	12.5875	143.813	208.61	6.06258	34.1428	111.667	40.6124	28.8634	27.2649	20.6993	6.66072	8.46877	18.5561	18.6207	21.9602
