# Supplementary material for: Predictable and stable epimutations induced during clonal plant propagation with embryonic transcription factor
Source: PLoS Genet. 2022 Nov 16;18(11):e1010479. doi: 10.1371/journal.pgen.1010479 (PMC9731469; doi:10.1371/journal.pgen.1010479)
Supplement: S2 Table — (XLSX) [file pgen.1010479.s011.xlsx]

## Sheet: LO_leaf
Supplementary Table 2. List of differentially expressed genes in leaf and roots of Ws-2/indRKD4 regenerated plants.
id	TAIR_id	baseMean	log2FoldChange	lfcSE	stat	pvalue	padj	WT_leaf_1	WT_leaf_2	WT_leaf_3	WT_root_1	WT_root_3	LO_leaf_1	LO_leaf_2	LO_leaf_4	LO_root_1	LO_root_2	LO_root_4	RO_leaf_3	RO_leaf_4	RO_leaf_5	RO_root_3	RO_root_4	RO_root_5
WS2_G0000032	AT1G01200	80.9143	1.58308	0.530515	2.98405	0.00284461	0.0371317	17.59	18.2957	0	149.28	85.825	37.0765	43.6431	38.9176	179.255	112.987	251.172	20.496	35.136	22.114	108.48	134.786	120.488
WS2_G0000161	AT1G02340	697.284	-1.78485	0.318157	-5.60997	2.02367e-08	2.82444e-06	1609.48	1785.14	1864.3	60.7536	76.7908	579.1	323.315	623.655	98.4042	63.6626	41.5324	2098.4	1395.56	1051.26	58.623	53.1331	70.711
WS2_G0000174	AT1G02440	24.0839	2.7198	0.886265	3.06884	0.00214894	0.0306551	0	10.4547	0	38.188	37.6425	18.5383	19.5949	42.8094	35.1064	38.427	9.88866	18.544	23.058	21.2634	32.8727	30.4734	32.5643
WS2_G0000358	AT1G04180	308.955	-2.78459	0.407249	-6.83755	8.05591e-12	3.30946e-09	170.036	167.275	113.784	539.839	593.246	15.8899	25.8296	24.3235	553.723	515.036	613.097	160.064	114.192	51.0323	787.85	437.176	369.837
WS2_G0000362	AT1G04220	245.115	2.27261	0.643635	3.5309	0.000414155	0.00905361	5.86332	13.0684	4.3763	562.405	459.239	34.4282	40.9711	44.7553	824.468	509.301	370.331	6.83199	7.686	28.9183	445.973	388.731	419.614
WS2_G0000375	AT1G04360	289.969	-1.72788	0.219316	-7.87853	3.31261e-15	3.60627e-12	363.526	358.073	468.264	303.768	349.323	91.8085	129.148	136.212	447.34	351.005	278.86	279.135	262.422	201.577	317.77	287.934	303.313
WS2_G0000427	AT1G04800	184.282	2.41048	0.738361	3.26463	0.00109607	0.0187616	128.993	175.116	100.655	0	0	240.997	426.634	1490.55	1.06383	2.29415	1.4833	77.1039	75.762	410.81	0.547879	0.781369	0
WS2_G0000518	AT1G05575	1072.88	-2.60149	0.790499	-3.29095	0.000998508	0.0174063	618.581	661.26	363.233	1635.14	1430.42	18.5383	131.82	120.645	334.042	2856.79	606.175	855.95	1712.88	1674.71	2264.38	2190.57	763.865
WS2_G0000531	AT1G05675	545.107	-3.87821	0.487052	-7.96262	1.68432e-15	2.03737e-12	1474.63	1403.54	1470.44	112.828	129.49	52.0837	87.2862	156.643	36.1702	161.737	98.8866	1063.84	1697.51	923.684	174.225	160.571	63.2677
WS2_G0000675	AT1G06980	30.5166	2.06472	0.55432	3.72478	0.000195482	0.005128	20.5216	20.9094	26.2578	6.94327	13.5513	146.54	89.0676	43.7823	14.8936	16.059	15.8219	37.0879	17.568	15.3097	15.3406	7.03232	12.0953
WS2_G0000696	AT1G07160	54.5105	-4.39017	1.24559	-3.52456	0.000424189	0.00921744	61.5649	31.3641	26.2578	100.677	85.825	0	0	5.83765	9.04255	176.076	12.8553	57.5839	54.9	6.8043	131.491	142.209	24.1906
WS2_G0000724	AT1G07430	177.596	-1.84457	0.377842	-4.88186	1.05087e-06	7.91718e-05	340.073	324.096	393.867	154.488	177.673	62.6769	92.6303	139.131	215.957	125.605	105.809	270.351	216.306	93.5592	107.384	105.094	94.4364
WS2_G0000831	AT1G08320	455.218	-3.57882	1.2053	-2.96923	0.00298543	0.0384399	5.86332	10.4547	4.3763	996.36	1096.15	0	0.890676	0.972941	1020.21	1083.41	444.99	2.92799	0	0.850538	1002.62	837.237	1231.39
WS2_G0000847	AT2G19365	45.7798	1.88624	0.385695	4.89048	1.00588e-06	7.60451e-05	41.0433	44.4325	61.2682	0	0	160.665	139.836	232.533	2.12766	6.30891	3.95547	25.376	21.96	36.5731	0	0.781369	1.39561
WS2_G0000892	AT1G08920	2556.03	-1.76226	0.294938	-5.97504	2.3003e-09	4.39338e-07	1386.68	1492.41	1365.41	4046.19	3804.91	272.777	492.544	486.47	3237.23	5110.79	3902.07	1447.41	1678.84	2157.81	4918.86	5270.72	2381.38
WS2_G0001157	AT1G11210	3328.4	-2.42106	0.480517	-5.03844	4.69353e-07	4.03922e-05	2969.77	2686.86	2993.39	5967.74	5813.51	277.191	586.955	751.11	1274.47	6440.25	2362.9	2683.02	3899	3920.13	6039.82	5458.64	2458.14
WS2_G0001258	AT1G12030	211.164	-2.69149	0.642224	-4.19089	2.77867e-05	0.00112873	662.555	569.781	630.187	3.47164	18.0684	25.6004	168.338	94.3753	3.7234	5.73537	0.494433	692.959	511.668	185.417	8.21818	5.46958	3.72163
WS2_G0001392	AT1G13210	4491.18	-1.87142	0.385925	-4.84917	1.23977e-06	9.05819e-05	6179.94	5865.09	6244.98	3895.18	4291.25	886.305	1441.11	2671.7	2982.45	5886.21	3220.24	5725.2	7121.62	5702.01	5284.84	6548.26	2403.71
WS2_G0001402	AT1G13300	3776.73	2.50939	0.7688	3.26403	0.00109838	0.0187716	5.86332	5.22735	0	8778.03	9026.68	18.5383	24.0482	29.1882	7645.74	9302.2	6100.81	36.1119	24.156	19.5624	8389.67	6257.98	8540.68
WS2_G0001422	AT1G13520	176.6	3.03922	1.03934	2.92417	0.00345372	0.0424214	2.93166	7.84103	0	371.465	400.517	13.2416	15.1415	71.0247	275	544.287	203.212	2.92799	36.234	9.35592	403.239	453.194	192.594
WS2_G0001436	AT1G13610	104.654	2.08969	0.688557	3.03488	0.00240628	0.0330341	0	26.1368	0	112.828	137.019	66.208	34.7364	25.2965	173.404	154.855	395.547	33.1839	20.862	31.4699	137.518	218.393	211.668
WS2_G0001463	AT1G13830	70.6445	2.21392	0.546868	4.04836	5.15775e-05	0.00185313	14.6583	10.4547	13.1289	161.431	87.3307	45.9042	40.9711	89.5106	134.574	117.002	68.2318	47.8239	39.528	45.929	87.6606	85.1692	111.649
WS2_G0001540	AT1G14540	235.193	-3.15749	0.643589	-4.90607	9.29217e-07	7.12388e-05	272.645	279.663	367.609	267.316	242.418	11.4761	28.5016	63.2412	63.2979	385.99	102.842	340.623	549	318.101	309.552	306.687	89.3192
WS2_G0001579	AT1G14880	1516.21	2.23439	0.383428	5.82739	5.62996e-09	9.88558e-07	1093.51	893.877	989.044	15.6224	0	3138.26	3632.18	7234.79	2.12766	1.72061	3.95547	3439.42	2430.97	2888.43	6.02667	4.68821	0.930408
WS2_G0001592	AT1G15010	1669.92	-1.57778	0.537828	-2.93361	0.00335048	0.0415906	595.127	645.578	428.878	2199.28	1749.62	65.3253	258.296	236.425	1268.08	3693	2139.41	1171.2	2863.58	5488.52	2245.21	2171.03	1169.99
WS2_G0001655	AT1G15550	372.312	-1.76478	0.467763	-3.77281	0.00016142	0.00444885	715.325	710.92	595.177	243.015	188.213	63.5597	202.183	329.827	296.277	177.223	455.373	729.071	565.47	421.867	188.47	144.944	302.383
WS2_G0001788	AT1G16850	81.5019	3.12988	0.921391	3.39691	0.000681518	0.0130278	2.93166	2.61368	4.3763	145.809	138.525	22.0693	21.3762	39.8906	168.085	239.165	236.834	15.616	7.686	34.872	77.7988	122.284	105.601
WS2_G0001805	AT1G17020	340.018	1.64915	0.542204	3.04157	0.00235347	0.0326175	43.9749	36.5915	52.5156	685.648	775.436	54.732	60.566	298.693	604.255	536.831	579.476	105.408	87.84	43.3774	623.486	623.923	567.549
WS2_G0001820	AT1G17147	476.771	-3.43224	0.547631	-6.26744	3.67043e-10	9.51384e-08	1372.02	1372.18	1010.93	279.467	246.935	69.7391	114.007	164.427	128.191	387.137	95.4256	882.302	854.244	226.243	315.578	428.581	157.704
WS2_G0001848	AT1G17380	3752.85	-1.50709	0.525895	-2.86577	0.00416	0.0482299	911.747	1142.18	1400.42	6427.73	6195.96	175.672	525.499	513.713	3208.51	8059.92	5820.96	1192.67	3306.08	5425.58	7568.4	9052.16	2871.24
WS2_G0001879	AT1G17665	136.52	-2.53621	0.59331	-4.27468	1.91416e-05	0.000840262	38.1116	5.22735	21.8815	380.144	397.505	4.41387	1.78135	4.8647	143.617	225.974	236.834	6.83199	6.588	2.55161	327.084	248.085	269.353
WS2_G0002009	AT1G18860	98.1681	4.346	1.41749	3.06599	0.0021695	0.0308056	2.93166	0	0	218.713	200.258	0.882774	12.4695	57.4035	236.702	215.076	67.7374	3.90399	5.49	4.25269	192.853	183.622	266.562
WS2_G0002010	AT1G18870	327.893	-2.56112	0.329398	-7.77515	7.53564e-15	7.81192e-12	513.041	397.279	494.522	376.673	301.14	44.1387	103.318	90.4835	467.021	307.989	530.032	439.199	450.18	239.852	239.423	342.63	237.254
WS2_G0002022	AT1G18980	403.767	4.41508	1.4994	2.94457	0.00323403	0.0405762	0	0	0	921.719	835.664	3.5311	4.45338	30.1612	739.893	817.29	957.223	0	17.568	7.65484	754.429	986.869	787.59
WS2_G0002052	AT1G19250	66.9167	3.39282	0.933815	3.63329	0.000279831	0.00668548	2.93166	7.84103	0	131.922	66.2509	45.0215	23.1576	60.3223	179.255	151.987	101.853	0.975998	21.96	6.8043	103.001	149.632	84.6671
WS2_G0002065	AT1G19380	2547.59	-1.52763	0.528431	-2.89089	0.00384157	0.0457814	2201.68	1926.28	1562.34	2711.35	2321.79	270.129	953.914	750.137	1022.34	4615.25	2464.75	2411.69	5143.03	7408.18	3091.68	3125.47	1329.09
WS2_G0002093	AT1G19610	85.6184	3.46671	1.12815	3.07291	0.00211983	0.0303638	0	2.61368	4.3763	275.995	207.787	7.94496	16.9228	45.7282	80.851	151.987	75.1539	6.83199	3.294	5.10323	219.699	190.263	160.961
WS2_G0002126	AT1G19940	82.4222	2.43095	0.657986	3.69453	0.000220296	0.00557216	20.5216	5.22735	13.1289	91.9984	42.1596	83.8635	62.3473	60.3223	131.915	158.296	209.64	32.2079	18.666	61.2387	119.985	230.113	59.5461
WS2_G0002258	AT1G21100	10537.6	-2.12305	0.280211	-7.57662	3.54679e-14	2.20641e-11	457.339	360.687	472.641	21022.5	22565.9	94.4568	110.444	90.4835	18114.9	22281.9	18037.4	540.703	411.75	192.222	24566.9	24844.8	24973.5
WS2_G0002259	AT1G21130	2616.14	-2.99989	0.375976	-7.97893	1.47607e-15	1.8905e-12	3655.78	3842.1	3409.14	3171.34	2999.36	257.77	528.171	577.927	2237.77	4380.1	2222.97	2637.15	2967.89	1158.43	3671.88	4395.2	2361.38
WS2_G0002260	AT1G21130	1050.11	-1.6966	0.37598	-4.51248	6.40748e-06	0.000341937	1474.63	1374.79	1277.88	1416.43	1334.05	184.5	454.245	635.33	1166.49	1489.48	696.656	1070.67	1234.15	630.249	1194.92	1320.51	896.913
WS2_G0002261	AT1G21130	6838.83	-1.68783	0.352272	-4.79126	1.65735e-06	0.000115658	16616.7	16839.9	15382.7	1430.31	1555.39	2839	5332.48	6988.63	1078.19	1989.03	688.251	13789.9	15855.1	12121.9	1461.19	1431.86	859.697
WS2_G0002273	AT1G21240	215.897	2.65905	0.540778	4.91709	8.78409e-07	6.8708e-05	105.54	138.525	83.1497	0	0	313.385	414.164	1351.41	0.531915	0.573537	0	471.407	279.99	511.173	0	0.390684	0
WS2_G0002284	AT1G21320	30.9527	-2.47294	0.73838	-3.34914	0.000810624	0.0149069	67.4282	31.3641	26.2578	41.6596	57.2166	8.82774	8.01608	5.83765	7.44681	50.4713	23.7328	40.9919	30.744	9.35592	55.3358	43.366	18.143
WS2_G0002382	AT1G22150	13.1368	-3.58326	1.23237	-2.90762	0.00364187	0.0439792	29.3166	15.6821	30.6341	0	10.5399	3.5311	2.67203	0	14.3617	0.573537	14.3386	67.3439	21.96	11.9075	0	0	0.465204
WS2_G0002448	AT1G22810	301.519	-4.62608	1.19358	-3.8758	0.000106275	0.00323174	214.011	190.798	166.299	336.749	280.06	0	12.4695	10.7023	19.6808	1015.16	160.691	175.68	427.122	777.392	528.703	712.608	97.6928
WS2_G0002619	AT1G24470	26.6739	3.87724	1.32098	2.93512	0.0033342	0.0414357	0	2.61368	0	72.9044	22.5855	3.5311	22.2669	25.2965	26.0638	34.9858	19.2829	8.78398	8.784	5.10323	50.9527	65.635	84.6671
WS2_G0002730	AT1G26390	61.3185	6.71727	1.22301	5.49242	3.96463e-08	4.87695e-06	2.93166	2.61368	0	5.20745	31.6197	158.899	105.99	388.203	26.5957	23.515	4.94433	62.4639	119.682	61.2387	8.76606	16.0181	23.7254
WS2_G0002952	AT1G28360	73.747	-2.1728	0.724459	-2.9992	0.00270689	0.0357244	32.2483	2.61368	0	171.846	189.718	1.76555	0.890676	5.83765	89.8936	164.032	127.069	17.568	15.372	13.6086	148.475	160.181	112.579
WS2_G0003207	AT1G30740	7.43935	-4.94096	1.44712	-3.41435	0.000639354	0.0124181	0	10.4547	4.3763	20.8298	18.0684	0	0	0	10.1064	17.2061	13.3497	0	0	0.850538	11.5055	13.674	6.04765
WS2_G0003321	AT1G31690	25.1743	2.81192	0.626664	4.48712	7.21928e-06	0.00037785	20.5216	15.6821	8.7526	0	0	146.54	65.0193	113.834	0	0	0	10.736	17.568	28.9183	0	0.390684	0
WS2_G0003481	AT1G33030	52.305	4.11668	1.11083	3.70596	0.00021059	0.00542624	2.93166	0	4.3763	138.865	124.973	21.1866	28.5016	61.2953	56.9149	75.7069	44.0046	33.1839	14.274	10.2065	116.698	89.076	66.9894
WS2_G0003564	AT1G33840	33.3473	4.56193	1.39212	3.27698	0.00104925	0.01816	2.93166	0	0	41.6596	48.1824	10.5933	16.0322	55.4576	35.1064	100.369	10.3831	5.85599	13.176	17.0108	61.9103	69.1511	79.0847
WS2_G0004425	AT1G47603	87.1225	-1.5047	0.469373	-3.20576	0.00134707	0.0218903	70.3599	60.1145	96.2786	107.621	165.627	41.4904	31.1737	5.83765	119.149	127.325	151.791	34.1599	15.372	30.6194	120.533	161.743	141.887
WS2_G0004884	AT1G51850	181.114	1.77333	0.528405	3.356	0.000790791	0.0146411	23.4533	60.1145	21.8815	241.279	310.174	69.7391	130.039	171.238	281.383	403.196	85.0425	87.8398	111.996	88.4559	324.344	296.139	372.628
WS2_G0004885	AT1G51860	192.17	2.77471	0.565216	4.90911	9.14889e-07	7.04262e-05	46.9066	65.3419	91.9023	178.789	143.042	240.114	257.405	886.349	184.574	174.355	38.0714	185.44	121.878	205.83	135.326	144.553	167.008
WS2_G0004887	AT1G51890	316.918	2.06489	0.499612	4.13299	3.58068e-05	0.00138476	93.8132	88.865	61.2682	529.425	594.752	181.851	214.653	632.412	387.234	550.595	133.497	215.696	157.014	218.588	395.021	406.312	526.611
WS2_G0004904	AT1G52040	779.942	1.6667	0.537696	3.09971	0.00193713	0.0284037	668.419	590.691	682.703	1.73582	0	2385.25	891.567	2886.72	22.8723	4.5883	8.40537	1297.1	1099.1	2700.46	2.19152	9.76711	7.44326
WS2_G0004981	AT1G52700	650.793	-1.6989	0.383453	-4.43054	9.39961e-06	0.000477058	216.943	206.48	157.547	1536.2	1440.96	55.6148	80.1608	43.7823	442.021	856.864	1201.97	185.44	178.974	378.489	1610.22	1391.62	1080.2
WS2_G0005024	AT1G53080	137.488	-3.06144	0.723198	-4.2332	2.30392e-05	0.000987465	299.029	292.732	266.954	102.413	106.905	17.6555	23.1576	62.2682	17.0213	206.473	63.7819	209.84	243.756	144.591	128.752	130.098	21.8646
WS2_G0005033	AT1G53163	111.149	-1.54044	0.528356	-2.91554	0.0035507	0.0433621	11.7266	60.1145	65.6445	175.318	162.616	7.94496	25.8296	12.6482	194.681	227.121	139.925	48.7999	42.822	22.114	225.726	159.009	307.5
WS2_G0005035	AT1G53170	1532.62	-1.76833	0.296668	-5.96065	2.51243e-09	4.7568e-07	2664.88	2498.67	2844.6	673.497	664.014	442.27	1018.93	889.268	481.383	904.468	635.347	2798.19	4080.17	3648.81	768.674	586.026	455.435
WS2_G0005195	AT1G54575	1176.19	-1.66927	0.458704	-3.63911	0.000273585	0.00658934	2773.35	2903.79	3269.1	189.204	186.707	1000.18	888.004	924.294	129.255	86.0305	14.833	2776.71	2651.67	1963.89	94.783	50.789	92.5756
WS2_G0005298	AT1G55450	8686.18	-2.05963	0.470485	-4.37767	1.19957e-05	0.00058256	18196.8	16845.1	18997.5	2560.33	2421.17	2481.48	4540.67	5940.78	1027.66	3869.65	1071.44	14852.7	23224.9	24085.5	3041.28	3281.75	1226.28
WS2_G0005399	AT1G56240	250.507	-3.68778	0.930973	-3.96121	7.45711e-05	0.00244524	202.285	261.368	183.805	310.711	280.06	3.5311	19.5949	27.2423	40.4255	746.745	174.535	190.32	274.5	108.018	573.629	752.067	109.788
WS2_G0005437	AT1G56550	172.747	3.20881	0.968557	3.31299	0.000923059	0.0164871	0	2.61368	8.7526	449.577	362.874	26.4832	8.90676	54.4847	438.298	357.887	153.274	18.544	12.078	23.8151	351.738	296.139	371.233
WS2_G0005450	AT1G56650	456.339	-2.05021	0.431069	-4.75611	1.97362e-06	0.000133039	1175.6	1225.81	1225.36	0	0	213.631	417.727	244.208	0.531915	4.01476	0	1667	752.13	823.321	0.547879	5.0789	2.79122
WS2_G0005523	AT1G57560	73.5189	2.47459	0.657465	3.76383	0.000167329	0.00457075	2.93166	10.4547	4.3763	161.431	126.479	27.366	36.5177	40.8635	101.596	112.987	146.847	21.472	17.568	28.9183	148.475	162.915	98.6232
WS2_G0005563	AT1G57990	7282.32	-2.35444	0.577436	-4.07741	4.55406e-05	0.00167492	7343.81	7590.11	7544.74	6957.16	7075.29	489.939	1849.93	2055.82	1946.81	11910.6	4108.25	8491.18	14155.4	19647.4	10038.8	9147.48	3446.7
WS2_G0005710	AT1G60190	5157.75	-1.58824	0.431626	-3.67966	0.000233546	0.00584482	7035.99	6625.67	6949.57	1386.92	1608.09	1266.78	3292.83	2295.17	1014.36	2553.39	870.697	10192.3	18427.7	20341.5	1634.32	1511.95	674.546
WS2_G0005735	AT1G60470	1144.58	4.03338	1.3117	3.07492	0.00210556	0.0302404	0	2.61368	0	2562.07	2294.69	2.64832	9.79743	44.7553	3734.04	1831.3	2793.55	4.87999	8.784	5.95376	2395.87	1837.78	1929.2
WS2_G0005793	AT1G60989	212.687	1.97872	0.519519	3.80876	0.000139663	0.0039736	8.79498	28.7504	0	602.329	314.692	63.5597	64.1287	39.8906	335.638	466.859	432.629	35.1359	31.842	58.6871	431.181	407.093	294.474
WS2_G0005831	AT1G61340	2290.25	-2.10187	0.539106	-3.89881	9.66686e-05	0.00300681	504.246	619.441	643.316	4719.69	4774.58	67.9736	187.933	155.671	1495.74	7661.88	2606.65	554.367	1246.23	1187.35	5749.44	4919.89	1839.88
WS2_G0005937	AT1G62300	1212.62	-1.59573	0.369041	-4.32398	1.53237e-05	0.000705376	1996.46	1670.14	1956.21	1315.75	1294.9	308.971	518.373	1033.26	1284.57	1175.75	616.558	1711.9	1699.7	938.143	1066.72	1106.03	921.104
WS2_G0005997	AT1G62870	325.793	1.55124	0.540664	2.86914	0.00411588	0.0479481	29.3166	13.0684	4.3763	614.48	677.566	33.5454	72.1447	38.9176	724.468	410.079	971.561	18.544	38.43	17.0108	507.336	575.869	791.777
WS2_G0006089	AT1G63750	1045.12	-2.0497	0.396353	-5.1714	2.32348e-07	2.2286e-05	2016.98	1892.3	2218.78	335.013	338.783	293.081	526.389	660.627	142.021	439.903	189.862	1860.25	2607.75	3165.7	423.51	443.427	212.598
WS2_G0006137	AT1G64160	3233.37	4.35715	1.2592	3.46024	0.000539685	0.0109409	0	0	0	8319.78	8090.13	13.2416	12.4695	10.7023	2309.57	9046.97	5495.13	9.75998	8.784	8.50538	8732.09	7393.31	5516.85
WS2_G0006138	AT1G64170	161.787	1.79017	0.587892	3.04506	0.00232632	0.0323648	49.8382	33.9778	39.3867	295.089	195.741	30.0143	89.0676	307.449	203.723	195.576	334.237	92.7198	81.252	82.5022	247.641	239.099	233.067
WS2_G0006163	AT1G64380	711.173	-2.15546	0.381448	-5.65072	1.59774e-08	2.28866e-06	1632.94	1677.98	1549.21	157.959	111.422	154.485	431.978	504.956	90.9574	204.753	121.136	1538.17	1977.5	1602.41	152.31	105.485	76.2934
WS2_G0006277	AT1G65390	1116.14	-2.59093	0.834746	-3.10385	0.0019102	0.0281209	2060.96	1782.53	1859.93	338.485	347.817	142.127	400.804	403.77	54.2553	718.068	283.31	1142.89	3028.28	5061.55	476.107	773.555	100.019
WS2_G0006304	AT1G65610	114.325	2.31867	0.763747	3.03592	0.00239804	0.0329833	26.385	5.22735	13.1289	203.091	180.684	19.421	41.8618	161.508	293.085	236.297	57.3543	38.0639	27.45	46.7796	206.002	167.604	219.576
WS2_G0006314	AT1G65690	226.303	2.00193	0.533917	3.74952	0.000177173	0.00475073	61.5649	54.8872	52.5156	449.577	397.505	92.6913	122.913	463.12	220.745	360.181	112.236	139.568	161.406	142.04	368.722	380.917	266.562
WS2_G0006330	WS2_G0006330	101.59	-1.52792	0.518791	-2.94515	0.00322795	0.0405318	234.533	237.844	218.815	36.4522	16.5627	63.5597	92.6303	83.6729	66.4893	34.9858	163.657	215.696	108.702	57.8366	26.8461	37.115	31.6339
WS2_G0006395	AT1G66390	35.1522	-3.288	0.63831	-5.1511	2.58961e-07	2.45146e-05	134.856	91.4786	96.2786	0	0	9.71051	9.79743	13.6212	0	0	0	136.64	25.254	79.9506	0	0	0
WS2_G0006415	AT1G66570	201.258	-2.87413	0.467314	-6.15033	7.73239e-10	1.77218e-07	562.879	509.667	498.898	13.8865	42.1596	24.7177	58.7846	131.347	14.3617	24.0886	14.833	572.911	559.98	328.308	16.9842	26.1758	21.3994
WS2_G0006435	AT1G66760	2556.41	-1.82864	0.334567	-5.4657	4.61092e-08	5.54661e-06	1439.45	1672.75	1592.97	3245.98	3220.7	421.083	369.631	534.145	2511.7	5109.07	4078.58	1962.73	2422.19	3855.49	4437.82	4645.24	1939.44
WS2_G0006516	AT1G67520	166.924	1.50456	0.426177	3.53036	0.000414989	0.00905931	8.79498	18.2957	39.3867	319.391	316.197	38.842	54.3312	80.7541	258.511	320.607	253.644	32.2079	46.116	59.5376	334.206	373.104	283.774
WS2_G0006734	AT1G69325	135.966	3.6326	1.22331	2.96949	0.00298294	0.0384305	0	0	4.3763	260.373	201.764	14.1244	13.3601	15.5671	255.851	379.108	218.539	3.90399	15.372	14.4591	291.472	323.096	300.057
WS2_G0006803	AT1G69890	4354.64	-2.77023	0.488951	-5.66565	1.46467e-08	2.117e-06	1553.78	1359.11	1172.85	7748.69	7451.72	52.0837	226.232	321.07	4576.59	12760.6	6526.02	1409.34	2256.39	2390.01	9307.91	9938.23	4978.15
WS2_G0006978	AT1G71520	41.3583	-2.74425	0.752003	-3.64926	0.000263002	0.00637205	29.3166	65.3419	52.5156	50.3387	39.1482	5.29664	8.90676	7.78353	27.1277	105.531	9.39423	38.0639	64.782	30.6194	73.9636	67.9791	26.9818
WS2_G0007075	AT1G72520	12167.3	-2.16647	0.744866	-2.90854	0.00363123	0.0439206	10908.7	10499.1	10988.9	8793.65	9251.03	991.355	2840.37	3384.86	1439.89	16337.8	5655.33	9271.01	29204.6	54332.4	14203.8	15972.7	2768.89
WS2_G0007304	AT1G74590	242.025	2.71381	0.698161	3.88708	0.000101458	0.00312013	11.7266	10.4547	35.0104	411.389	526.995	30.8971	65.91	258.802	507.979	595.905	224.473	53.6799	104.31	43.3774	420.771	436.394	376.35
WS2_G0007350	AT1G75040	2017.43	2.12883	0.53785	3.95804	7.55684e-05	0.00247322	1325.11	1246.72	1470.44	105.885	94.8592	5331.07	3016.72	9328.56	53.1915	301.68	209.145	6524.55	2159.76	2458.9	287.089	245.35	137.235
WS2_G0007394	AT1G75450	315.867	-2.52078	0.244523	-10.309	6.41978e-25	3.49445e-21	674.282	690.01	538.285	93.7342	109.916	106.816	77.4888	148.86	157.979	107.251	97.4033	814.958	810.324	660.017	101.905	102.359	78.1543
WS2_G0007557	AT1G76930	9902.9	1.76437	0.268684	6.56672	5.14351e-11	1.74984e-08	196.421	206.48	266.954	25608.5	22130.8	849.228	473.84	935.969	18105.3	15657.6	23228	297.679	445.788	292.585	20791.5	21891.6	16971.1
WS2_G0007730	AT1G78410	215.634	-1.81931	0.493725	-3.68487	0.000228818	0.00574632	565.811	514.894	332.599	109.357	105.399	67.9736	139.836	193.615	55.8511	110.693	58.3431	461.647	540.216	170.108	88.7564	114.861	35.8207
WS2_G0007732	AT1G78430	191.057	2.12515	0.449889	4.72373	2.31557e-06	0.000150912	5.86332	23.5231	26.2578	286.41	344.806	50.3181	105.99	78.8082	371.808	287.342	513.222	70.2719	52.704	56.1355	298.046	328.956	347.507
WS2_G0007843	AT1G79450	95.5784	2.40156	0.806939	2.97613	0.00291909	0.0378768	2.93166	10.4547	4.3763	227.392	203.27	15.8899	9.79743	72.9706	201.596	203.606	119.158	12.688	9.882	15.3097	170.938	142.209	202.364
WS2_G0007950	AT1G80450	204.882	-2.28787	0.468831	-4.87994	1.06117e-06	7.9398e-05	181.763	290.118	253.825	361.05	331.254	18.5383	52.5499	77.8353	101.596	275.871	107.786	160.064	214.11	135.236	339.137	378.964	203.294
WS2_G0008030	AT2G01210	136	1.92494	0.606127	3.1758	0.00149425	0.0235776	5.86332	13.0684	0	234.335	271.026	24.7177	33.8457	24.3235	297.872	219.665	370.331	25.376	15.372	18.7118	248.737	259.414	249.349
WS2_G0008074	AT2G01610	1178.78	-1.87976	0.344009	-5.46426	4.6483e-08	5.56085e-06	548.221	493.985	516.404	2062.15	1760.16	151.837	169.228	102.159	2571.81	1504.39	3978.21	354.287	309.636	159.901	1715.41	2181.19	1460.28
WS2_G0008098	AT2G01818	339.817	-1.90828	0.518765	-3.67851	0.000234603	0.00585781	26.385	28.7504	4.3763	840.136	645.946	9.71051	5.34406	1.94588	497.872	575.258	835.098	16.592	9.882	10.2065	767.578	730.97	770.843
WS2_G0008105	AT2G01880	164.474	-1.62434	0.568905	-2.85521	0.00430088	0.0493309	38.1116	5.22735	8.7526	300.297	257.475	4.41387	8.90676	3.89176	554.787	306.269	502.839	26.3519	19.764	12.7581	243.258	250.819	252.141
WS2_G0008182	AT2G02580	40.487	4.71041	1.34061	3.51364	0.000442016	0.00953817	2.93166	0	0	62.4895	73.7794	11.4761	12.4695	67.1329	89.8936	85.457	39.5547	9.75998	2.196	3.40215	68.4849	69.9325	89.3192
WS2_G0008235	AT2G02990	68.427	-1.50403	0.488162	-3.081	0.0020631	0.0297483	158.31	198.639	153.171	38.188	27.1026	68.8564	58.7846	52.5388	25.5319	18.3532	7.4165	135.664	120.78	67.1925	2.73939	18.3622	11.6301
WS2_G0008291	AT2G03530	25.856	-2.29244	0.556701	-4.1179	3.82345e-05	0.00145538	20.5216	33.9778	56.8919	26.0373	28.6083	5.29664	8.01608	8.75647	14.8936	30.3975	20.7662	41.9679	28.548	39.9753	35.0642	27.7386	12.0953
WS2_G0008381	AT2G04090	59.8005	2.23125	0.651187	3.42644	0.00061155	0.0119634	5.86332	2.61368	35.0104	100.677	102.388	35.311	32.955	109.942	129.787	73.4127	86.0314	17.568	28.548	15.3097	71.2243	82.0437	87.9235
WS2_G0009016	AT1G63640	19.3676	2.82839	0.912202	3.10062	0.00193115	0.0283718	2.93166	5.22735	0	24.3015	40.6539	16.7727	30.283	19.4588	26.0638	20.0738	15.8219	14.64	16.47	17.8613	23.5588	20.7063	34.4251
WS2_G0009130	AT2G12462	103.385	1.58485	0.488324	3.24549	0.00117247	0.0196977	14.6583	10.4547	26.2578	173.582	186.707	42.3731	40.0804	62.2682	286.17	130.766	212.112	15.616	23.058	33.171	162.172	156.664	181.43
WS2_G0009274	AT2G13810	72.9073	2.76542	0.756612	3.65501	0.000257174	0.00629361	8.79498	13.0684	4.3763	123.243	127.985	16.7727	55.2219	115.78	78.7234	126.178	68.7262	61.4879	49.41	13.6086	112.863	125.019	138.166
WS2_G0009358	WS2_G0009358	96.5095	1.90657	0.341346	5.58543	2.33119e-08	3.11393e-06	79.1549	78.4103	78.7734	0	0	177.438	351.817	357.069	0	0	0	156.16	178.974	182.866	0	0	0
WS2_G0009367	AT2G14610	1257.07	6.00344	0.947242	6.33781	2.33053e-10	6.58996e-08	123.13	86.2513	70.0208	0	1.5057	957.81	2629.28	14369.4	0	1.72061	1.4833	1701.16	891.576	534.138	0.547879	0.390684	1.86082
WS2_G0009523	AT2G15880	1158.73	-2.00053	0.262711	-7.61495	2.63787e-14	1.79074e-11	325.414	263.981	437.63	3143.57	3383.31	63.5597	77.4888	113.834	1646.28	1481.45	1083.3	327.935	307.44	308.745	2666.53	1633.06	2434.88
WS2_G0009573	WS2_G0009573	12.3053	4.84655	1.45214	3.33753	0.000845259	0.0153493	0	0	0	1.73582	4.5171	16.7727	5.34406	29.1882	21.8085	7.45598	35.1048	1.952	1.098	8.50538	12.0533	19.9249	43.7292
WS2_G0009610	AT2G16660	764.129	2.396	0.635177	3.77218	0.000161826	0.00445441	214.011	331.937	231.944	654.403	644.44	256.004	579.83	3263.24	1191.49	613.111	1652.89	554.367	312.93	617.49	598.284	804.419	469.391
WS2_G0009657	AT2G17050	39.3498	-4.61582	1.46703	-3.14637	0.0016531	0.025277	5.86332	5.22735	0	118.036	61.7338	0	0	0	78.7234	86.6041	27.6883	0	0	0.850538	106.288	79.3089	98.6232
WS2_G0009841	AT2G18700	10346.8	-1.6315	0.291378	-5.59926	2.15269e-08	2.96648e-06	12233.8	12754.7	11505.3	10239.6	11264.2	1909.44	3994.68	5875.59	12759	9313.09	15230	13047.1	10974.5	11438.9	11385.5	9981.59	11988.3
WS2_G0009977	AT2G19900	21.9584	4.93697	1.68104	2.93686	0.00331552	0.0413692	0	0	0	15.6224	19.5741	0	8.90676	45.7282	159.043	24.0886	22.7439	0	1.098	3.40215	25.7503	15.2367	32.0991
WS2_G0010097	AT2G20880	110.795	-1.67257	0.571942	-2.92437	0.00345152	0.0424214	152.446	159.434	144.418	210.034	189.718	35.311	52.5499	55.4576	87.234	135.355	44.499	91.7438	47.214	11.057	191.21	75.7928	200.038
WS2_G0010113	AT2G21045	733.056	-2.26064	0.356086	-6.34858	2.17314e-10	6.22576e-08	1125.76	1021.95	870.884	1055.38	912.455	113.878	273.438	243.235	542.553	1111.51	380.714	746.639	797.148	602.181	920.984	740.737	1002.51
WS2_G0010133	AT2G21200	38.5883	1.87173	0.509776	3.67167	0.000240971	0.00598934	41.0433	18.2957	26.2578	5.20745	7.52851	70.6219	171.01	71.0247	26.0638	21.7944	12.8553	64.4159	58.194	41.6764	4.38303	5.86026	9.76928
WS2_G0010210	AT2G21850	86.0124	2.53641	0.878356	2.88768	0.00388092	0.046124	2.93166	2.61368	13.1289	128.451	188.213	12.3588	18.7042	65.187	184.043	188.12	136.464	5.85599	0	13.6086	159.433	152.367	190.734
WS2_G0010314	AT2G22760	299.627	-3.14933	1.09808	-2.86804	0.00413023	0.0480639	5.86332	10.4547	17.5052	539.839	536.03	0	1.78135	1.94588	209.043	1258.34	431.64	21.472	45.018	92.7086	703.476	1047.82	170.73
WS2_G0010330	AT2G22880	1459.25	-2.38088	0.538037	-4.42513	9.6386e-06	0.000484668	598.059	543.644	590.801	3100.17	2275.11	30.8971	166.556	135.239	875	3926.43	1575.76	836.43	1450.46	1327.69	3256.04	2682.44	1436.55
WS2_G0010345	AT2G23010	45.2996	-1.59821	0.49844	-3.20642	0.001344	0.021887	128.993	130.684	105.031	0	0	70.6219	27.611	22.3776	0.531915	1.14707	2.9666	116.144	101.016	59.5376	0.547879	1.95342	0.930408
WS2_G0010386	AT2G23320	3017.68	-1.86321	0.410645	-4.53727	5.69869e-06	0.000312538	3623.53	3413.46	3531.68	3714.65	2996.35	331.923	1021.61	1551.84	1868.62	3546.75	2279.83	3128.07	5626.15	5696.9	3533.27	3192.67	2243.21
WS2_G0010427	AT2G23700	421.861	1.70692	0.365528	4.66974	3.0158e-06	0.000183416	20.5216	33.9778	43.763	762.024	799.527	90.0429	107.772	113.834	919.681	530.522	1094.68	59.5359	57.096	87.6054	813.6	795.433	842.019
WS2_G0010561	AT2G24850	952.835	3.00494	0.529838	5.67143	1.41613e-08	2.08333e-06	299.029	258.754	336.975	414.861	436.653	1084.05	1448.24	4641.9	619.681	685.95	354.014	1293.2	1188.04	2188.43	390.638	453.585	104.206
WS2_G0010590	AT2G25090	286.113	1.82504	0.609346	2.99508	0.00274374	0.0360093	5.86332	20.9094	21.8815	659.611	576.684	27.366	30.283	111.888	566.489	733.554	368.847	43.9199	48.312	19.5624	559.384	454.366	615
WS2_G0010715	AT2G26150	419.145	3.49735	0.774633	4.51485	6.33624e-06	0.000338966	23.4533	7.84103	8.7526	10.4149	45.171	119.174	258.296	80.7541	15.9574	34.4122	7.91093	1198.53	3012.91	2219.9	46.0218	28.52	7.44326
WS2_G0010741	AT2G26400	35.3463	4.22756	0.896864	4.71372	2.4324e-06	0.000155767	2.93166	7.84103	8.7526	13.8865	3.0114	52.0837	38.2991	267.559	16.4894	12.6178	16.3163	77.1039	31.842	31.4699	8.21818	7.81369	4.65204
WS2_G0010958	AT2G28400	1730.81	-1.52083	0.453612	-3.35271	0.00080025	0.0147535	2037.5	1800.82	1592.97	1817.4	1714.99	235.701	739.261	918.456	844.149	2837.29	1247.46	2909.45	3007.42	2948.81	2118.65	1722.14	931.338
WS2_G0010970	AT2G28500	99.4361	-1.85019	0.446614	-4.14271	3.43226e-05	0.0013465	52.7699	36.5915	78.7734	189.204	183.696	5.29664	15.1415	25.2965	84.5745	169.767	188.874	59.5359	57.096	62.0893	144.64	164.478	172.591
WS2_G0010985	AT2G28630	2028.73	-2.10194	0.28131	-7.47195	7.90135e-14	4.41118e-11	5476.34	5810.2	5794.22	161.431	269.521	712.399	1412.61	1854.43	129.255	147.399	126.08	4757.99	4264.63	3058.53	170.39	155.102	187.942
WS2_G0011059	AT2G29350	1115.94	2.58587	0.585547	4.41616	1.00469e-05	0.000500575	609.786	700.465	643.316	1.73582	1.5057	1354.18	1848.15	8527.83	6.38298	0.573537	2.9666	1484.49	2092.79	1690.02	1.09576	1.95342	3.72163
WS2_G0011072	AT2G29460	353.362	1.96539	0.537293	3.65795	0.000254238	0.00625482	26.385	28.7504	17.5052	727.308	536.03	67.9736	59.6753	162.481	935.106	687.671	1156.97	81.0078	121.878	50.1817	588.422	548.13	211.668
WS2_G0011204	AT2G30630	7.14369	3.69112	1.27807	2.88804	0.00387656	0.0460974	0	0	0	17.3582	15.057	4.41387	8.01608	10.7023	8.51064	9.17659	10.8775	0.975998	6.588	2.55161	8.21818	10.1578	8.83887
WS2_G0011220	AT2G30766	86.4286	5.15654	0.972739	5.30105	1.15138e-07	1.21106e-05	17.59	0	4.3763	26.0373	15.057	317.799	117.569	354.15	10.6383	39.5741	21.7551	51.7279	383.202	46.7796	33.9685	18.3622	10.6997
WS2_G0011579	AT2G33850	2198.53	4.53771	1.22928	3.69135	0.000223063	0.00562326	0	0	0	5344.58	4529.15	14.1244	8.01608	19.4588	4326.59	3538.72	5664.72	3.90399	3.294	17.0108	4995.01	5017.56	3892.83
WS2_G0011704	AT2G34930	3278.9	-1.69918	0.503317	-3.37597	0.000735563	0.0138422	1720.89	1484.57	1684.88	3884.76	4218.98	329.275	595.862	580.846	2330.85	6971.92	3263.26	1746.06	4657.71	8450.94	4809.28	6786.58	2224.61
WS2_G0011705	AT2G34940	164.211	1.93187	0.334317	5.77856	7.53437e-09	1.26189e-06	79.1549	44.4325	13.1289	227.392	204.775	154.485	189.714	206.263	279.787	258.092	153.274	111.264	116.388	130.983	197.784	192.998	231.672
WS2_G0011826	AT2G36020	12.622	-1.75348	0.581282	-3.01657	0.00255653	0.0345506	41.0433	41.8188	52.5156	1.73582	0	15.8899	16.0322	7.78353	0.531915	0	3.95547	8.78398	13.176	9.35592	1.09576	0.390684	0.465204
WS2_G0011871	AT2G36400	185.33	-1.7354	0.478655	-3.62558	0.000288316	0.00683825	41.0433	107.161	122.536	380.144	388.471	15.0072	24.9389	40.8635	362.234	325.769	191.84	99.5518	47.214	32.3204	314.482	262.54	394.493
WS2_G0011966	AT2G37260	95.7043	-2.32565	0.43716	-5.31991	1.03818e-07	1.10265e-05	90.8815	109.774	56.8919	121.507	126.479	14.1244	18.7042	19.4588	170.745	190.988	89.4924	103.456	36.234	47.6301	123.273	159.399	147.935
WS2_G0012040	AT2G37980	108.812	-2.04035	0.43468	-4.6939	2.6804e-06	0.000165796	41.0433	33.9778	61.2682	173.582	213.81	4.41387	14.2508	13.6212	270.213	184.105	167.613	30.2559	26.352	13.6086	224.082	173.855	203.759
WS2_G0012064	AT2G38195	16.1914	6.45883	1.57944	4.08932	4.32641e-05	0.00160749	0	0	0	6.94327	0	9.71051	31.1737	115.78	0.531915	6.88244	12.3608	20.496	42.822	17.0108	1.64364	6.64163	3.25643
WS2_G0012065	AT2G38220	64.8835	2.81253	0.842242	3.33934	0.000839783	0.0153009	23.4533	15.6821	30.6341	17.3582	18.0684	10.5933	187.933	285.072	12.234	41.8682	45.4879	55.6319	178.974	117.374	11.5055	17.1901	33.9599
WS2_G0012093	AT2G38470	18419.6	-1.7846	0.557532	-3.20089	0.00137004	0.0221949	16757.4	18037	20520.5	17517.9	16481.4	1773.49	6139.43	8142.54	5386.7	22412.1	8242.7	23122.4	44661.1	53156.9	22105.3	21852.5	6824.08
WS2_G0012126	AT2G38780	1526.94	-2.07812	0.484455	-4.2896	1.78996e-05	0.000795363	1149.21	1364.34	1334.77	1918.08	1903.21	119.174	321.534	470.903	989.893	3211.23	1342.39	1445.45	2017.03	2450.4	2601.33	2386.3	932.734
WS2_G0012131	AT2G38830	28.9476	3.86366	1.3324	2.89977	0.00373438	0.0447243	0	0	0	100.677	69.2623	3.5311	8.90676	13.6212	44.1489	52.7654	14.833	9.75998	6.588	1.70108	73.4158	51.961	40.9379
WS2_G0012240	AT2G20630	48.8103	3.65923	1.14772	3.18826	0.0014313	0.0229482	2.93166	2.61368	4.3763	17.3582	40.6539	3.5311	42.7524	74.9164	23.9362	25.2356	31.1493	69.2959	157.014	141.189	14.2449	112.517	66.059
WS2_G0012611	AT2G43000	83.5951	1.86715	0.472623	3.9506	7.79546e-05	0.00254088	26.385	31.3641	26.2578	112.828	159.604	62.6769	81.9422	164.427	134.574	123.884	55.3765	62.4639	42.822	43.3774	90.4	98.0618	104.671
WS2_G0012625	AT2G43140	474.88	1.83621	0.579355	3.16941	0.00152747	0.0238892	29.3166	2.61368	13.1289	937.342	1013.34	20.3038	62.3473	76.8623	687.766	913.644	1357.71	62.4639	30.744	51.0323	1048.64	725.501	1040.2
WS2_G0012670	AT2G43510	164.855	1.68156	0.476373	3.52993	0.000415664	0.00905931	128.993	133.297	87.526	175.318	155.087	222.459	183.479	723.868	51.0638	91.7659	78.1205	134.688	202.032	108.869	75.0594	152.758	98.158
WS2_G0012677	AT2G43570	403.286	3.40447	0.569494	5.97807	2.25797e-09	4.35069e-07	93.8132	133.297	39.3867	421.804	308.669	431.676	405.258	2024.69	267.021	389.432	167.613	439.199	521.55	233.898	287.636	333.644	357.277
WS2_G0012754	AT2G44240	147.197	7.85925	1.45437	5.40388	6.52139e-08	7.51271e-06	2.93166	2.61368	4.3763	0	0	71.5047	316.19	1858.32	0	0	0	102.48	51.606	91.8581	0	0	0.465204
WS2_G0012768	AT2G44380	213.982	3.26839	1.14038	2.86605	0.00415631	0.0482299	5.86332	0	0	463.463	489.353	14.1244	23.1576	23.3506	354.787	609.096	103.337	21.472	30.744	15.3097	459.67	409.437	614.534
WS2_G0012776	AT2G44460	280.689	-3.9695	1.08859	-3.64647	0.000265865	0.00642472	1058.33	982.742	1295.39	1.73582	1.5057	27.366	182.589	2.91882	0.531915	0	0.494433	666.607	330.498	218.588	0	1.95342	0.465204
WS2_G0012826	AT2G44910	37.0083	-1.81861	0.446456	-4.07343	4.63259e-05	0.00169237	43.9749	81.0239	78.7734	41.6596	27.1026	17.6555	22.2669	17.5129	21.8085	25.2356	8.40537	60.5119	94.428	51.0323	10.9576	15.6274	11.1649
WS2_G0012860	AT2G45220	671.05	3.53293	0.550418	6.41863	1.37509e-10	4.2771e-08	32.2483	57.5009	35.0104	925.191	916.972	173.906	252.952	1033.26	1432.45	1646.05	816.804	85.8878	120.78	96.1108	929.203	1270.9	1582.62
WS2_G0012959	AT2G46150	112.987	2.17038	0.611971	3.54655	0.000390315	0.00866292	23.4533	7.84103	4.3763	192.676	177.673	40.6076	42.7524	84.6459	153.723	359.608	129.047	21.472	21.96	34.872	216.412	266.837	142.818
WS2_G0013053	AT2G46970	169.181	-2.46448	0.410222	-6.00768	1.88196e-09	3.79406e-07	351.799	415.574	538.285	50.3387	60.2281	81.2152	60.566	94.3753	90.9574	25.8092	87.5147	363.071	300.852	218.588	28.4897	43.7566	64.6633
WS2_G0013241	AT3G01420	1940.85	2.30523	0.759032	3.03706	0.00238894	0.0329414	2.93166	13.0684	0	4464.52	4250.59	11.4761	36.5177	42.8094	4153.19	4877.93	1949.06	6.83199	24.156	16.1602	3789.13	3622.82	5733.17
WS2_G0013400	AT3G02810	7.53205	-2.47735	0.788852	-3.14045	0.00168691	0.025613	46.9066	13.0684	26.2578	1.73582	0	7.06219	4.45338	3.89176	0.531915	3.44122	0.988866	1.952	5.49	7.65484	2.19152	1.95342	0.465204
WS2_G0013401	AT3G02820	97.4081	1.51675	0.43172	3.51327	0.000442624	0.00954182	20.5216	10.4547	39.3867	118.036	146.053	52.0837	74.8168	58.3765	152.66	181.811	183.929	35.1359	60.39	90.157	127.656	150.023	154.448
WS2_G0013481	AT3G03530	85.586	-1.65478	0.573999	-2.8829	0.0039403	0.0466515	161.241	130.684	78.7734	55.5462	85.825	32.6626	74.8168	10.7023	170.213	75.7069	108.775	133.712	101.016	41.6764	56.4315	83.2158	53.9637
WS2_G0013698	AT3G05390	72.2648	-2.28422	0.711964	-3.20833	0.00133507	0.0217741	49.8382	23.5231	65.6445	105.885	85.825	0.882774	22.2669	4.8647	80.851	216.797	55.871	30.2559	27.45	28.9183	150.119	180.887	98.6232
WS2_G0013699	AT3G05400	443.947	-2.37675	0.361589	-6.57307	4.92884e-11	1.72063e-08	1304.59	1327.75	1041.56	34.7164	27.1026	190.679	343.801	173.183	50	36.7064	48.9489	1388.85	949.77	442.28	47.1176	63.2909	76.7586
WS2_G0013886	AT3G06840	26.0613	4.03329	1.26146	3.19731	0.00138716	0.0224055	2.93166	0	0	27.7731	22.5855	17.6555	18.7042	20.4318	88.8298	26.9562	67.7374	4.87999	9.882	13.6086	37.8036	39.0684	44.1944
WS2_G0013984	AT3G07600	81.5733	2.35664	0.698618	3.37328	0.000742777	0.0139418	2.93166	15.6821	8.7526	145.809	179.178	30.0143	33.8457	79.7811	99.4681	216.797	48.4545	35.1359	54.9	37.4237	145.736	130.489	122.349
WS2_G0014057	AT3G08760	1971.96	-1.50444	0.248053	-6.06497	1.31981e-09	2.81727e-07	1902.65	1939.35	2148.76	2739.12	2817.17	464.339	632.38	1014.78	1884.04	2786.82	1731.01	1809.5	2222.35	2091.47	2680.22	2598.44	2060.85
WS2_G0014066	AT3G08860	5407.59	-2.0493	0.301607	-6.79461	1.08603e-11	4.14843e-09	14303.6	13910	16065.4	440.898	429.125	2946.7	4138.08	3612.53	415.957	392.299	184.918	14977.7	12629.2	6450.48	299.142	385.996	347.042
WS2_G0014069	WS2_G0014069	37.0971	-1.83095	0.420729	-4.35184	1.35002e-05	0.000638336	58.6332	47.0462	87.526	32.9805	42.1596	20.3038	14.2508	18.4859	50.5319	26.9562	21.2606	35.1359	21.96	39.1247	31.777	42.9753	39.5423
WS2_G0014087	AT3G09032	126.673	-2.36592	0.521431	-4.53736	5.69623e-06	0.000312538	20.5216	26.1368	17.5052	249.958	231.878	0.882774	7.12541	4.8647	241.489	298.813	241.778	9.75998	4.392	6.8043	275.035	277.386	239.115
WS2_G0014133	AT3G09440	13059.5	1.73341	0.277284	6.25139	4.06824e-10	1.04209e-07	9337.34	9126.95	9890.44	4584.3	4426.76	34242.8	30738.1	29297.2	6010.11	2711.68	4935.93	13540	26481.6	28308.4	3269.74	2613.68	2497.21
WS2_G0014188	AT3G09940	3321.21	2.84872	0.495888	5.74467	9.20979e-09	1.48537e-06	137.788	83.6376	118.16	5099.83	5745.76	561.444	475.621	1403.95	6677.13	10627.1	7065.45	250.832	486.414	867.549	6319.78	7867.6	2672.6
WS2_G0014279	AT3G10680	129.36	1.90613	0.50096	3.80496	0.000141828	0.00402087	2.93166	20.9094	13.1289	215.241	150.57	59.1458	42.7524	38.9176	228.191	290.783	221.012	20.496	47.214	26.3667	288.184	291.841	241.441
WS2_G0014283	AT3G10720	3994.44	-1.53541	0.433144	-3.54481	0.000392893	0.0087024	7326.22	6847.83	7321.55	1622.99	1763.18	1540.44	2595.43	3279.78	818.617	1776.24	334.731	6199.54	9981.91	11901.6	1693.49	1707.68	1194.18
WS2_G0014349	AT3G11340	237.134	5.12475	1.13158	4.52884	5.93095e-06	0.000323066	0	5.22735	0	407.917	332.76	69.7391	50.7685	96.3211	795.213	555.757	269.466	44.8959	130.662	39.9753	360.504	298.483	573.596
WS2_G0014353	AT3G11402	42.8207	1.97973	0.49598	3.99156	6.56414e-05	0.00222272	41.0433	18.2957	21.8815	12.1507	21.0798	75.9186	97.9743	148.86	9.57447	20.0738	8.8998	70.2719	64.782	40.8258	16.9842	23.0504	36.2859
WS2_G0014449	AT3G12220	92.0323	1.81665	0.45413	4.00029	6.32658e-05	0.00218302	23.4533	33.9778	8.7526	164.903	126.479	78.5669	45.4245	124.536	151.596	137.075	94.4368	66.3679	102.114	68.043	113.411	113.298	112.114
WS2_G0014523	AT3G12910	109.126	-3.34049	0.707529	-4.72135	2.3429e-06	0.000151371	196.421	297.959	214.439	159.695	93.3535	13.2416	15.1415	41.8365	20.7447	87.1776	51.4211	177.632	187.758	20.4129	126.56	111.345	40.0075
WS2_G0014623	AT3G13610	500.106	2.60895	0.759231	3.4363	0.00058971	0.0116408	5.86332	13.0684	0	1077.94	1052.49	22.0693	22.2669	85.6188	1238.83	1271.53	448.451	10.736	13.176	17.8613	832.776	903.262	1485.86
WS2_G0014628	AT3G13650	752.467	2.10036	0.565548	3.71385	0.000204131	0.00529743	14.6583	7.84103	8.7526	1918.08	1428.91	31.7799	62.3473	40.8635	1814.89	1736.67	2492.44	8.78398	30.744	32.3204	1037.13	1272.07	853.649
WS2_G0014672	AT3G13950	178.145	1.58376	0.494074	3.20551	0.00134822	0.0218903	134.856	109.774	78.7734	123.243	132.502	125.354	261.859	588.629	123.936	217.371	60.8153	242.048	284.382	225.393	99.714	120.721	99.0884
WS2_G0014683	AT3G14050	5757.46	-1.56948	0.286529	-5.47758	4.31177e-08	5.2447e-06	6980.29	7119.65	7155.25	4577.35	5096.8	1636.66	2498.35	3026.82	3582.98	6483.26	4589.82	5981.89	9058.5	13041.3	6132.41	6317.37	4598.08
WS2_G0014724	AT3G14395	22.1914	3.06783	1.06411	2.883	0.00393913	0.0466515	5.86332	5.22735	0	12.1507	0	28.2488	34.7364	38.9176	87.234	12.0443	82.5704	3.90399	1.098	10.2065	16.9842	19.9249	18.143
WS2_G0014730	AT3G14440	2678.11	-1.79287	0.441655	-4.05943	4.91922e-05	0.00177622	5470.48	5026.1	5649.8	1218.54	1415.36	563.21	2185.72	1910.86	720.745	1293.9	616.558	3711.72	5884.18	7005.88	1509.41	741.519	603.835
WS2_G0014759	AT3G14680	361.997	2.0506	0.565741	3.62462	0.000289388	0.0068562	2.93166	15.6821	13.1289	961.643	870.295	44.1387	32.0643	54.4847	721.808	820.158	345.114	23.424	26.352	16.1602	704.572	612.984	889.005
WS2_G0014820	WS2_G0014820	26.5288	4.18309	1.45694	2.87114	0.00408999	0.0477744	0	0	0	32.9805	49.6881	0.882774	29.3923	1.94588	14.8936	29.2504	15.3274	65.3919	50.508	91.8581	35.0642	20.3156	13.4909
WS2_G0014851	AT3G15450	28983	-1.58807	0.264614	-6.00145	1.95565e-09	3.87095e-07	6558.13	5509.63	5592.91	47318.4	42161.1	994.003	2191.06	2690.18	58616.5	68090.3	66012.3	5056.65	4204.24	5284.39	51516	52256.4	68658.5
WS2_G0014856	AT3G15500	478.535	-1.85303	0.326692	-5.67209	1.41066e-08	2.08333e-06	386.979	399.892	354.48	690.856	707.68	54.732	99.7557	162.481	643.617	892.424	520.144	281.087	471.042	520.529	676.083	609.468	663.846
WS2_G0014878	AT3G15650	985.155	-1.54012	0.399034	-3.85963	0.000113559	0.00339678	1152.14	995.81	1072.19	1445.94	1504.2	394.6	558.454	153.725	566.489	1034.09	734.728	827.646	1417.52	1043.61	1837.04	1266.99	742.465
WS2_G0014954	AT3G16360	41.2918	-4.50414	0.661378	-6.81023	9.74434e-12	3.86974e-09	85.0182	52.2735	70.0208	36.4522	48.1824	1.76555	5.34406	1.94588	11.7021	32.1181	38.0714	105.408	113.094	52.7333	23.0109	11.3298	13.4909
WS2_G0014992	AT3G16670	307.62	1.74246	0.554929	3.13997	0.00168967	0.0256209	343.004	488.757	126.913	1.73582	0	666.494	1056.34	1500.27	0	1.72061	0	320.127	148.23	570.711	2.19152	1.17205	1.86082
WS2_G0015228	AT3G18710	1839.08	-1.88661	0.295081	-6.39355	1.62074e-10	4.76871e-08	2365.85	2239.92	2441.98	1171.68	1318.99	467.87	834.563	603.223	971.276	1829.01	1348.32	2436.09	4396.39	4859.97	1527.49	1492.02	959.716
WS2_G0015425	AT3G20380	1103.16	-1.86973	0.395863	-4.72317	2.32193e-06	0.000150912	87.9498	78.4103	56.8919	2371.13	1897.18	27.366	17.8135	16.54	1246.28	2808.61	1447.21	66.3679	72.468	41.6764	2844.59	2177.67	3495.54
WS2_G0015687	AT3G22600	941.121	2.16913	0.475667	4.56019	5.11077e-06	0.000286058	93.8132	125.456	113.784	1869.48	1440.96	289.55	212.872	996.291	2613.3	1982.72	1141.65	172.752	321.714	227.094	1560.91	1485.77	1350.95
WS2_G0015724	AT3G22940	27.434	3.99666	1.3946	2.86581	0.00415943	0.0482299	0	0	0	52.0745	55.7109	0.882774	4.45338	23.3506	55.8511	44.1623	61.3097	1.952	4.392	0	59.7188	52.7424	49.7768
WS2_G0015758	AT3G23230	177.334	-2.49661	0.446899	-5.58651	2.31676e-08	3.11375e-06	134.856	138.525	109.408	253.429	240.912	7.94496	31.1737	29.1882	99.4681	239.165	226.45	184.464	363.438	283.229	244.354	269.572	159.1
WS2_G0015892	AT3G24463	285.147	1.64066	0.24966	6.57157	4.97864e-11	1.72063e-08	296.098	321.482	227.568	62.4895	48.1824	1122.89	921.85	609.061	61.1702	57.9272	77.1316	282.063	333.792	284.08	37.8036	42.9753	60.9417
WS2_G0015966	AT3G25180	19.1383	3.76473	1.23555	3.047	0.00231138	0.0321967	2.93166	5.22735	0	0	0	14.1244	21.3762	87.5647	0	0.573537	0	26.3519	62.586	104.616	0	0	0
WS2_G0016031	AT3G25770	4315.12	-2.00253	0.313932	-6.37886	1.78413e-10	5.17946e-08	11102.2	11006.2	10980.1	119.771	112.928	1854.71	3421.98	2981.09	172.872	113.56	91.9646	12173.6	12554.5	6444.52	96.4267	83.6064	46.9856
WS2_G0016123	AT3G26500	613.07	-1.65726	0.284118	-5.83299	5.44414e-09	9.63701e-07	1175.6	933.082	1199.11	423.54	403.528	258.653	298.376	491.335	427.128	551.169	265.511	971.118	982.71	608.985	483.777	455.929	492.651
WS2_G0016158	AT3G26770	1379.46	2.44634	0.75767	3.22877	0.00124323	0.020679	2.93166	5.22735	4.3763	3155.72	3402.88	12.3588	29.3923	27.2423	2237.77	3030.57	2388.61	16.592	20.862	25.5161	3160.71	2909.04	3021.03
WS2_G0016169	AT3G26830	588.901	2.70552	0.585793	4.61856	3.86416e-06	0.000224958	131.925	62.7282	113.784	942.549	1097.66	647.956	358.942	998.237	503.191	646.95	425.707	203.008	1281.37	223.691	1053.02	559.069	761.539
WS2_G0016178	AT3G26910	1100.08	-2.39881	0.210705	-11.3847	4.98544e-30	3.61827e-26	1993.53	2158.9	2126.88	689.12	748.334	296.612	325.987	569.17	719.681	605.655	601.231	1638.7	2362.89	1889.04	682.657	638.378	654.542
WS2_G0016198	AT3G27040	8.33528	4.65292	1.39996	3.3236	0.000888638	0.0159771	0	0	0	3.47164	1.5057	6.17942	12.4695	26.2694	1.59574	8.60305	4.94433	9.75998	8.784	31.4699	8.76606	6.25095	11.6301
WS2_G0016243	AT3G27400	546.673	1.75302	0.488842	3.58606	0.00033571	0.00775832	38.1116	44.4325	21.8815	1102.24	942.569	128.002	99.7557	133.293	1528.72	658.42	1893.18	142.496	54.9	46.7796	679.918	1098.6	680.128
WS2_G0016295	WS2_G0016295	2496.42	3.74042	1.22274	3.05905	0.00222037	0.031408	0	0	0	5184.89	3952.47	3.5311	10.6881	9.72941	6818.62	6018.7	5474.36	13.664	7.686	10.2065	4349.61	5135.15	5449.86
WS2_G0016355	AT3G28360	335.233	2.46439	0.648628	3.79939	0.000145055	0.00408928	11.7266	20.9094	13.1289	788.061	916.972	82.098	55.2219	119.672	670.745	452.521	521.627	78.0798	32.94	5.95376	727.583	494.606	707.11
WS2_G0016372	AT3G28510	671.913	3.61199	0.575583	6.27535	3.48854e-10	9.15132e-08	43.9749	94.0923	83.1497	840.136	841.687	231.287	456.026	2013.99	1018.08	1481.45	797.026	252.784	307.44	319.802	1153.83	829.032	658.729
WS2_G0016487	AT3G29250	193.514	3.9167	1.30223	3.00768	0.00263249	0.0351639	0	2.61368	0	295.089	313.186	9.71051	8.90676	34.0529	989.362	457.683	298.638	2.92799	1.098	6.8043	226.274	263.321	380.072
WS2_G0016531	AT3G29575	1006.04	-2.14192	0.250329	-8.55643	1.16421e-17	2.3044e-14	1480.49	1458.43	1496.7	968.587	927.512	225.107	301.939	478.687	1477.66	1238.27	837.075	1106.78	1335.17	947.499	1005.36	910.294	907.148
WS2_G0017256	AT3G43850	76.7301	-1.57634	0.450622	-3.49816	0.000468489	0.00990927	99.6765	88.865	91.9023	79.8476	85.825	30.0143	20.4855	43.7823	42.5532	111.266	29.1716	100.528	76.86	91.0075	95.8788	85.5599	131.188
WS2_G0017322	AT3G44300	1700.67	3.70645	0.854549	4.33732	1.44233e-05	0.000671023	73.2915	88.865	100.655	3485.52	3877.18	134.182	448.01	2843.91	2467.55	3751.51	1321.13	124.928	177.876	33.171	2919.1	2986	4078.44
WS2_G0017393	WS2_G0017393	31.5414	3.04001	0.797641	3.81125	0.000138266	0.00395075	26.385	7.84103	0	0	0	146.54	43.6431	107.023	0	0	0	45.8719	82.35	76.5484	0	0	0
WS2_G0017394	AT1G35460	143.734	4.78924	0.62175	7.70284	1.33078e-14	1.06578e-11	2.93166	10.4547	13.1289	124.979	111.422	340.751	145.18	215.993	240.957	98.6484	127.564	190.32	153.72	171.809	196.689	135.177	163.752
WS2_G0017502	AT3G45730	188.776	-1.75763	0.387299	-4.53817	5.67433e-06	0.000312538	93.8132	81.0239	70.0208	421.804	364.38	18.5383	17.8135	36.9718	304.787	458.256	197.279	53.6799	84.546	45.0785	322.153	293.404	345.647
WS2_G0017653	AT3G47040	401.645	4.45757	1.51958	2.93342	0.00335255	0.0415926	0	2.61368	0	883.531	837.17	2.64832	13.3601	60.3223	1019.68	1050.72	425.213	0.975998	5.49	0	775.249	739.175	1011.82
WS2_G0017654	AT3G47050	135.433	4.85386	1.18771	4.08674	4.3748e-05	0.00161994	2.93166	0	4.3763	241.279	275.543	15.8899	36.5177	134.266	283.511	333.799	175.029	12.688	1.098	11.057	251.476	253.554	269.353
WS2_G0017680	AT3G47180	70.1457	2.0243	0.656014	3.08576	0.0020303	0.0294117	17.59	0	0	112.828	67.7566	25.6004	26.7203	24.3235	140.957	162.311	111.247	11.712	17.568	11.057	179.156	144.553	139.096
WS2_G0017700	AT3G47460	263.827	1.59932	0.431672	3.70495	0.000211434	0.00542871	11.7266	2.61368	56.8919	399.238	420.091	47.6698	79.2702	53.5117	607.447	475.462	634.358	46.8479	74.664	51.8828	515.554	547.739	460.087
WS2_G0017773	AT3G48160	59.2613	1.56355	0.505429	3.09351	0.00197803	0.0287885	5.86332	15.6821	8.7526	93.7342	82.8136	34.4282	35.627	22.3776	138.298	112.987	128.058	21.472	26.352	27.2172	86.5649	76.9648	90.2496
WS2_G0017807	AT3G48360	6515.64	-2.89611	0.302275	-9.58104	9.60702e-22	2.98819e-18	1111.1	1118.65	1256	13704.3	13980.4	82.098	166.556	219.885	11413.8	15095.5	11317.1	1614.3	1035.41	812.264	13495.9	10239.4	14103.1
WS2_G0017862	AT3G48850	31.7902	2.69325	0.94314	2.85562	0.00429534	0.0493309	17.59	2.61368	0	22.5656	12.0456	22.9521	14.2508	101.186	31.9149	18.9267	11.8664	61.4879	151.524	33.171	9.31394	13.674	15.3517
WS2_G0018017	AT3G50260	943.589	-2.24351	0.392321	-5.71856	1.0743e-08	1.69498e-06	457.339	384.21	463.888	1701.1	1714.99	34.4282	104.209	137.185	1209.57	2231.06	1112.97	439.199	707.112	778.242	1835.94	1513.51	1216.04
WS2_G0018092	AT3G50900	95.543	-1.53622	0.486921	-3.15497	0.00160516	0.0247124	146.583	230.003	78.7734	78.1118	82.8136	30.0143	58.7846	70.0517	43.0851	130.766	45.9823	162.016	159.21	109.719	67.3891	86.7319	44.1944
WS2_G0018127	AT3G51230	54.2867	3.37821	1.07081	3.15481	0.00160603	0.0247124	2.93166	2.61368	0	50.3387	82.8136	26.4832	25.8296	12.6482	138.298	102.663	148.33	7.80798	19.764	20.4129	95.8788	97.6711	88.3887
WS2_G0018148	AT3G51440	221.664	2.12762	0.470369	4.52331	6.08813e-06	0.000329744	41.0433	49.6598	91.9023	298.561	292.106	162.43	157.65	460.201	388.298	352.152	172.557	183.488	107.604	117.374	278.87	232.457	381.932
WS2_G0018269	AT3G52520	270.801	-2.67116	0.322189	-8.29067	1.12612e-16	1.88608e-13	307.824	297.959	450.759	321.126	322.22	46.787	44.5338	73.9435	173.404	275.298	376.758	349.407	382.104	250.058	336.945	366.071	228.415
WS2_G0018452	AT3G54065	4.17997	-4.65432	1.49837	-3.10626	0.00189468	0.0279491	0	20.9094	26.2578	1.73582	0	0	0.890676	0.972941	0.531915	0	0	4.87999	7.686	6.8043	0	0.390684	0
WS2_G0018515	AT3G54700	5.9374	-3.40717	1.14668	-2.97133	0.00296514	0.0382238	26.385	5.22735	17.5052	3.47164	9.03421	0.882774	1.78135	1.94588	0	2.86768	2.9666	6.83199	10.98	4.25269	3.28727	3.51616	0
WS2_G0018628	AT3G55690	105.275	1.53648	0.418983	3.66715	0.000245267	0.00606153	35.1799	20.9094	21.8815	164.903	162.616	36.1937	87.2862	105.078	168.085	153.134	200.245	52.7039	42.822	34.0215	162.172	177.761	164.682
WS2_G0018644	AT3G55840	2070.35	-1.99282	0.528458	-3.771	0.000162593	0.00446987	680.145	750.125	879.637	3469.9	3755.22	62.6769	252.952	264.64	1364.36	6271.05	3102.57	849.118	891.576	1180.55	5238.82	4458.1	1724.51
WS2_G0018657	AT3G55970	122.74	5.87738	1.26544	4.64452	3.40864e-06	0.000203891	0	5.22735	0	308.976	343.3	42.3731	49.8779	267.559	262.766	114.707	244.25	88.8158	37.332	8.50538	114.507	76.9648	121.418
WS2_G0018791	AT3G57260	2024.26	1.89502	0.500442	3.7867	0.000152663	0.00425056	1366.15	1414	1483.57	284.674	156.593	3094.12	2919.64	9843.24	175	595.331	406.919	5978.96	2264.07	2973.48	469.532	631.737	355.416
WS2_G0018817	AT3G57520	12354.3	-1.61434	0.176669	-9.13766	6.38194e-20	1.54393e-16	19741.8	19147.8	22021.5	7264.4	8306.95	6345.38	5863.32	7684.29	16672.9	12586.8	12161.6	17056.5	17597.6	13416.4	7207.35	6987.78	9960.48
WS2_G0018841	AT3G57740	120.951	-1.79476	0.312394	-5.74518	9.18231e-09	1.48537e-06	120.198	94.0923	157.547	145.809	182.19	27.366	39.1897	38.9176	127.66	204.753	122.619	108.336	121.878	81.6516	169.295	184.403	130.257
WS2_G0019017	AT3G59440	69.9546	-1.51588	0.467765	-3.24069	0.00119241	0.0199664	32.2483	49.6598	4.3763	128.451	170.144	12.3588	13.3601	6.81059	75	100.369	114.214	26.3519	45.018	29.7688	101.358	150.413	129.327
WS2_G0019093	AT3G60140	361.201	5.80996	1.74719	3.32531	0.000883188	0.0159054	0	0	0	1213.34	1224.14	2.64832	42.7524	54.4847	732.979	665.876	301.604	0.975998	25.254	0	648.689	353.569	874.118
WS2_G0019216	AT1G10522	32.5089	6.20257	1.31585	4.71372	2.4323e-06	0.000155767	0	0	0	36.4522	31.6197	12.3588	27.611	91.4564	29.7872	55.0595	37.0825	23.424	24.156	20.4129	42.7346	41.4125	79.0847
WS2_G0019318	AT3G62090	408.279	-1.74701	0.364719	-4.79001	1.6677e-06	0.000116009	17.59	41.8188	52.5156	1124.81	1057	5.29664	13.3601	13.6212	733.51	651.538	696.162	24.4	26.352	24.6656	876.606	837.627	743.861
WS2_G0019327	AT3G62180	9.07422	-2.9663	0.783141	-3.78769	0.000152051	0.00424525	17.59	31.3641	52.5156	0	0	6.17942	3.5627	2.91882	0.531915	0.573537	0.494433	13.664	19.764	5.10323	0	0	0
WS2_G0019392	AT3G62780	46.3646	1.57914	0.509439	3.09975	0.00193682	0.0284037	23.4533	28.7504	8.7526	46.8671	21.0798	39.7248	67.6914	84.6459	43.617	64.2361	66.7485	52.7039	18.666	41.6764	51.5006	60.1654	67.9198
WS2_G0019423	AT3G63060	316.957	-1.71495	0.448618	-3.82274	0.000131975	0.00384157	249.191	305.8	393.867	446.105	469.779	62.6769	127.367	98.267	193.085	594.184	253.15	249.856	435.906	305.343	567.603	443.036	193.06
WS2_G0019459	AT3G63380	240.735	2.05507	0.550308	3.73439	0.000188167	0.00497809	46.9066	33.9778	21.8815	519.01	477.307	64.4425	74.8168	295.774	359.574	532.242	215.078	103.456	131.76	70.5946	421.319	355.913	368.442
WS2_G0019565	AT4G00660	152.883	-1.79094	0.274604	-6.52188	6.94305e-11	2.29047e-08	275.576	211.708	223.191	133.658	146.053	49.4353	104.209	51.5659	130.319	112.413	82.5704	267.423	234.972	273.873	109.576	103.141	89.3192
WS2_G0019608	AT4G00970	1527.01	-1.99416	0.338626	-5.88897	3.886e-09	7.17033e-07	3714.41	3447.44	3785.5	17.3582	19.5741	622.356	907.599	1218.12	7.97872	25.2356	9.88866	3416.97	4751.04	3944.79	30.6812	27.7386	12.5605
WS2_G0019638	AT4G01250	1915.65	-2.35272	0.476523	-4.93726	7.9228e-07	6.41275e-05	1374.95	1408.77	1641.11	2254.83	2166.7	124.471	342.91	398.906	824.468	3468.18	1602.46	1890.51	3387.33	4692.42	3005.12	2341.76	1641.24
WS2_G0019890	AT4G03330	20.68	3.93153	1.28545	3.05849	0.00222456	0.0314107	0	0	4.3763	31.2447	37.6425	14.1244	23.1576	15.5671	34.0425	37.8534	12.8553	14.64	10.98	7.65484	22.463	27.7386	57.2201
WS2_G0020075	AT4G04480	3.60159	-5.3738	1.62145	-3.3142	0.000919041	0.0164288	11.7266	23.5231	4.3763	0	0	0	0	0.972941	2.65957	2.29415	0	6.83199	6.588	0.850538	0.547879	0.390684	0.465204
WS2_G0020179	AT4G05170	89.2998	-1.96096	0.420586	-4.66245	3.12467e-06	0.000189508	243.328	243.072	218.815	22.5656	30.114	67.9736	46.3151	67.1329	64.3617	33.2651	14.3386	154.208	103.212	124.179	35.6121	17.9715	31.6339
WS2_G0020650	AT4G08770	1956.89	4.56495	1.27925	3.56845	0.000359102	0.00812757	0	2.61368	4.3763	4893.27	4812.22	83.8635	55.2219	12.6482	3144.68	4169.61	3625.18	3.90399	29.646	1.70108	4573.14	3709.16	4145.9
WS2_G0020776	AT4G09770	96.0983	5.7627	1.27311	4.52647	5.99758e-06	0.000325649	2.93166	0	0	190.94	171.65	24.7177	36.5177	127.455	190.957	206.473	130.53	37.0879	23.058	22.114	155.05	133.223	180.964
WS2_G0020784	AT4G09820	17.1248	-7.76308	1.64285	-4.72538	2.29688e-06	0.00015018	49.8382	67.9556	96.2786	0	0	0.882774	0	0	1.59574	0.573537	0	64.4159	4.392	3.40215	0	0.390684	1.39561
WS2_G0020863	AT4G10500	355.366	2.50511	0.560253	4.47139	7.77121e-06	0.000404791	70.3599	88.865	105.031	331.541	310.174	342.516	286.798	864.944	1000	334.372	694.679	394.303	63.684	171.809	304.073	305.906	372.163
WS2_G0020940	AT4G11170	99.3751	3.22992	0.876262	3.68602	0.00022779	0.00573374	8.79498	10.4547	0	189.204	195.741	8.82774	43.6431	144.968	143.085	219.091	71.6928	29.2799	55.998	33.171	191.758	195.733	147.935
WS2_G0021104	AT4G12490	27.2042	7.22621	1.38233	5.22754	1.71778e-07	1.70006e-05	0	0	0	1.73582	0	50.3181	114.007	102.159	3.7234	4.01476	0	52.7039	72.468	50.1817	1.09576	8.20437	1.86082
WS2_G0021106	AT4G12500	28.8355	4.91394	1.1262	4.36329	1.28122e-05	0.000614451	0	7.84103	0	0	0	67.9736	38.2991	166.373	0.531915	1.14707	0	94.6718	57.096	45.929	2.19152	1.17205	6.97806
WS2_G0021279	AT4G13890	104.16	4.31057	0.824333	5.22917	1.70277e-07	1.6929e-05	14.6583	2.61368	4.3763	79.8476	75.2851	31.7799	81.0515	323.989	215.957	170.34	205.19	60.5119	27.45	59.5376	105.741	130.489	181.895
WS2_G0021308	AT4G14090	275.649	-3.42566	0.599918	-5.71021	1.12836e-08	1.76043e-06	756.369	786.716	1028.43	22.5656	31.6197	56.4975	107.772	74.9164	32.9787	24.0886	55.3765	1267.82	139.446	204.129	31.2291	31.6454	34.4251
WS2_G0021328	AT4G14200	265.941	1.62313	0.377362	4.30125	1.69839e-05	0.000763195	17.59	33.9778	43.763	369.729	415.574	85.6291	88.1769	110.915	675.532	419.829	865.258	38.0639	49.41	47.6301	338.589	481.714	439.618
WS2_G0021344	AT4G14305	45.3055	4.00154	1.25449	3.18977	0.00142385	0.0228625	0	0	0	91.9984	94.8592	6.17942	8.90676	13.6212	119.149	105.531	64.2763	1.952	14.274	6.8043	92.0436	73.8393	76.7586
WS2_G0021359	AT4G14390	148.877	2.20338	0.491317	4.48464	7.30379e-06	0.000381356	26.385	52.2735	8.7526	199.619	182.19	75.0358	114.897	236.425	312.766	190.414	189.862	145.424	101.016	74.8473	209.29	182.84	228.88
WS2_G0021389	AT4G14630	607.087	4.43012	1.37984	3.21059	0.00132462	0.0216687	0	5.22735	0	1699.37	1328.03	8.82774	8.01608	113.834	811.702	1802.05	474.656	5.85599	15.372	6.8043	1199.31	1522.11	1319.32
WS2_G0021467	AT4G15210	1352.97	-1.62376	0.558906	-2.90525	0.00366965	0.0442165	3389	3486.64	3859.9	71.1685	46.6767	1225.29	885.332	1372.82	151.596	57.3537	149.813	4696.5	2705.47	645.558	36.16	76.5741	144.678
WS2_G0021521	AT4G15610	2448.18	2.00666	0.469104	4.27764	1.88884e-05	0.000832505	17.59	31.3641	26.2578	6120.49	5132.94	68.8564	49.8779	184.859	4414.36	5899.97	4531.48	37.0879	64.782	45.0785	5132.53	4662.43	5199.12
WS2_G0021590	AT4G16140	100.586	3.13773	0.626365	5.00943	5.4592e-07	4.64309e-05	0	18.2957	0	105.885	106.905	48.5526	60.566	81.727	171.277	218.518	274.905	45.8719	47.214	76.5484	127.656	183.231	142.818
WS2_G0021612	AT4G16260	3082.71	4.50128	0.850815	5.29055	1.21947e-07	1.27041e-05	11.7266	7.84103	26.2578	7385.91	6721.45	476.698	133.601	385.285	4114.36	7148.56	4677.34	58.5599	472.14	49.3312	6575.64	6189.61	7971.73
WS2_G0021678	AT4G16780	4256.25	-2.44175	0.2901	-8.41692	3.86527e-17	7.01321e-14	8680.65	8711.38	9107.08	1433.79	1412.35	769.779	1584.51	2523.81	1439.89	1266.94	1254.38	8504.85	10563.9	11008.5	1429.96	1154.08	1510.52
WS2_G0021725	AT4G17230	7231.18	-1.85761	0.480686	-3.86449	0.000111321	0.00334777	6235.64	5797.13	6538.19	7488.32	8099.17	951.63	1845.48	2327.27	3745.21	12177.3	5437.28	6086.32	12252.6	19239.2	9863.46	11027.1	3818.86
WS2_G0021833	AT4G18170	269.142	-1.71536	0.393368	-4.36071	1.29643e-05	0.000619016	334.209	282.277	420.125	362.786	311.68	112.995	68.582	133.293	147.34	400.329	239.306	326.959	219.6	136.086	425.154	401.623	253.071
WS2_G0021837	AT4G18197	2044.7	-1.60003	0.415445	-3.85136	0.000117462	0.00348908	3010.82	3050.16	2673.92	1784.42	1861.05	670.025	1081.28	1130.56	554.255	2493.74	1088.74	2552.24	3541.05	3043.22	2636.39	2412.87	1175.11
WS2_G0021839	AT4G18205	2021.88	-2.4375	0.551876	-4.41674	1.00199e-05	0.000500373	4793.27	4618.36	4284.4	749.873	670.037	457.277	843.47	1227.85	119.681	930.851	387.636	3949.86	5114.48	3685.38	1163.69	1050.16	325.643
WS2_G0021857	AT4G18340	4001.22	-1.5353	0.255263	-6.01457	1.80363e-09	3.70475e-07	867.772	799.785	875.26	6771.43	6450.42	161.548	283.235	432.959	6922.87	8291.62	8812.78	1073.6	1104.59	1453.57	8302.56	7963.71	7453.03
WS2_G0021870	AT4G18430	152.566	5.71512	1.30247	4.38791	1.14443e-05	0.000558693	0	0	0	333.277	249.946	10.5933	14.2508	69.0788	344.149	419.256	208.651	7.80798	15.372	18.7118	336.945	288.325	277.262
WS2_G0021983	AT4G19460	132.237	1.70886	0.446223	3.82961	0.000128347	0.003751	14.6583	18.2957	26.2578	298.561	248.441	54.732	88.1769	43.7823	253.723	195.003	350.059	29.2799	46.116	47.6301	168.747	171.51	193.06
WS2_G0022018	AT4G19810	128.103	3.68238	1.10156	3.34286	0.000829189	0.0151586	2.93166	2.61368	0	239.543	213.81	15.8899	24.9389	39.8906	393.085	243.18	304.571	13.664	39.528	13.6086	147.379	281.683	201.433
WS2_G0022037	AT4G19970	8.44415	4.77178	1.62792	2.93122	0.00337639	0.0417917	2.93166	0	0	3.47164	1.5057	1.76555	14.2508	78.8082	0.531915	4.01476	0.988866	4.87999	19.764	5.10323	0.547879	3.12547	1.86082
WS2_G0022115	AT4G20860	6667.12	-1.62943	0.505047	-3.2263	0.00125404	0.0207952	5705.01	5507.01	7080.86	6870.37	7212.31	1193.51	2751.3	1967.29	2055.85	10090.2	2902.32	8640.51	15370.9	15969.7	8289.41	8637.64	3096.86
WS2_G0022181	AT4G21390	1069.44	-1.72888	0.438594	-3.94186	8.08524e-05	0.00261187	642.034	726.602	673.95	1555.29	2037.21	114.761	245.827	255.883	733.51	2396.81	843.998	621.711	807.03	540.092	2381.08	2566.8	1037.87
WS2_G0022232	AT4G21830	786.907	4.73312	1.39395	3.39547	0.000685098	0.0130733	0	0	4.3763	1596.95	1296.41	17.6555	12.4695	62.2682	2087.77	2968.05	767.855	10.736	45.018	25.5161	1427.77	2336.29	718.275
WS2_G0022233	AT4G21840	410.315	3.09105	0.735316	4.2037	2.62582e-05	0.00108938	32.2483	5.22735	4.3763	781.118	662.509	60.0286	68.582	239.343	671.808	1389.68	451.418	39.0399	30.744	58.6871	883.729	1276.76	320.06
WS2_G0022371	AT4G22960	29.8087	3.6756	1.26485	2.90595	0.00366138	0.044154	0	0	0	64.2253	51.1938	8.82774	8.90676	4.8647	71.2766	89.4718	46.4767	0.975998	4.392	10.2065	44.3782	48.0542	53.4985
WS2_G0022395	AT4G23190	1483.34	-1.87926	0.570751	-3.29262	0.000992594	0.0173449	1665.18	1555.14	1470.44	1195.98	1273.82	254.239	342.02	679.113	516.489	2159.37	643.752	1426.91	3132.59	4618.42	1806.36	1987.02	489.86
WS2_G0022454	AT4G23680	4927.39	-1.59944	0.254655	-6.28081	3.36817e-10	8.94331e-08	2374.65	3000.5	3518.55	9027.99	8591.53	963.106	766.872	1203.53	10685.1	7443.36	8016.25	2886.03	2092.79	1322.59	7713.04	6968.25	7191.59
WS2_G0022468	AT4G23810	5062.33	-2.65585	0.598607	-4.43671	9.13437e-06	0.000465767	10568.6	9780.37	10748.2	2232.26	2007.1	444.035	1849.93	2640.56	620.213	3410.82	892.452	10168.9	14514.5	9922.37	2638.04	2731.27	889.935
WS2_G0022592	AT4G24890	170.303	-1.71224	0.30693	-5.5786	2.42463e-08	3.19948e-06	328.346	358.073	328.223	98.9416	78.2965	116.526	110.444	82.7	163.83	144.531	218.539	254.736	189.954	93.5592	98.0703	104.313	126.07
WS2_G0022606	AT4G25000	233.543	1.73445	0.531885	3.26095	0.00111038	0.0189022	155.378	138.525	113.784	138.865	194.235	176.555	219.997	964.184	207.447	235.724	224.967	249.856	102.114	91.8581	229.561	294.576	232.602
WS2_G0022612	AT4G25070	285.464	2.73371	0.5041	5.42295	5.86244e-08	6.89961e-06	23.4533	57.5009	30.6341	407.917	511.938	120.057	180.807	454.363	494.149	481.198	238.811	174.704	90.036	119.075	452	432.878	583.366
WS2_G0022870	AT4G27410	3093.94	-1.79793	0.406183	-4.4264	9.58205e-06	0.00048294	8721.69	7927.28	8100.53	298.561	280.06	930.444	2277.46	3910.25	589.893	307.989	204.201	6646.55	6553.96	5183.18	258.051	212.923	193.99
WS2_G0022936	AT4G27970	676.617	3.93672	1.24675	3.15757	0.0015909	0.0245664	0	0	0	1527.52	1680.36	13.2416	8.90676	4.8647	1142.55	1309.96	1840.77	1.952	17.568	6.8043	1406.95	1548.28	992.745
WS2_G0022951	AT4G28085	376.372	-1.85006	0.526055	-3.51685	0.000436705	0.00943828	184.695	172.503	87.526	689.12	523.984	26.4832	34.7364	63.2412	327.128	1062.19	435.101	142.496	255.834	333.411	828.941	924.359	306.569
WS2_G0023017	AT4G28703	76.0634	-2.17789	0.660624	-3.29671	0.000978247	0.0171631	29.3166	20.9094	0	135.394	138.525	0.882774	1.78135	9.72941	109.574	179.517	130.53	21.472	25.254	17.0108	172.034	201.593	99.5536
WS2_G0023315	AT4G31380	32.9761	-5.85554	1.38682	-4.2223	2.41827e-05	0.00102239	2.93166	10.4547	17.5052	65.9611	76.7908	0	0	0	106.915	60.2214	36.5881	0.975998	10.98	9.35592	56.4315	34.7709	70.711
WS2_G0023333	AT4G31550	5729.5	-1.86746	0.227862	-8.19557	2.49409e-16	3.62026e-13	7475.74	6719.76	8096.16	6301.02	6101.1	1449.51	2238.27	2420.68	3357.45	6320.38	4198.23	6899.33	9221	7545.12	6969.02	6277.91	5810.86
WS2_G0023419	AT4G32280	99.6028	-1.71774	0.308252	-5.57253	2.51071e-08	3.29311e-06	234.533	263.981	262.578	20.8298	15.057	52.0837	78.3795	101.186	21.8085	20.6473	17.7996	193.248	171.288	164.154	13.697	23.8317	38.1467
WS2_G0023505	AT4G33020	26.2583	-1.94322	0.534865	-3.6331	0.000280033	0.00668548	76.2232	52.2735	74.3971	15.6224	21.0798	13.2416	16.0322	23.3506	13.8298	14.912	3.46103	25.376	39.528	13.6086	10.4097	12.1112	20.9342
WS2_G0023550	AT4G33467	11.2101	-6.05257	1.39788	-4.32983	1.49227e-05	0.000689836	41.0433	20.9094	61.2682	1.73582	10.5399	0	0.890676	0.972941	16.4894	6.88244	0.494433	11.712	9.882	4.25269	0	1.17205	2.32602
WS2_G0023764	AT4G35380	398.914	4.41165	1.29646	3.40284	0.000666898	0.0127933	0	0	0	900.89	913.961	3.5311	16.0322	18.4859	637.234	1020.9	388.13	1.952	9.882	18.7118	1028.37	1037.27	786.195
WS2_G0023772	AT4G35480	2469.07	-1.749	0.429412	-4.073	4.64108e-05	0.00169263	1034.88	1035.02	1225.36	3804.91	3146.92	250.708	276.11	453.39	1932.45	5539.79	4879.56	1322.48	2345.33	2851	4961.04	5187.51	1727.77
WS2_G0023808	AT4G35770	3745.42	-1.54063	0.303754	-5.07197	3.93722e-07	3.50032e-05	4113.12	3761.08	4061.21	5511.22	4955.26	1302.97	919.178	1880.69	4299.47	5570.19	2697.63	3512.62	2646.18	2105.93	4599.44	4352.22	7383.72
WS2_G0023883	AT4G36500	5849.7	-1.81393	0.483616	-3.75078	0.000176286	0.00473277	8748.08	8050.12	7115.87	5627.52	4598.41	1197.04	2815.43	2789.42	1784.04	8283.02	2697.13	8151.54	11874.9	9901.11	6817.8	6484.58	2508.84
WS2_G0023904	AT4G36670	4642.19	-1.92488	0.433501	-4.44031	8.98281e-06	0.000459114	5092.3	4309.95	4385.05	5370.62	5086.26	382.241	960.149	2289.33	6617.55	4955.93	11168.8	4383.21	4262.43	3807.01	5261.83	5786.03	4798.58
WS2_G0023907	AT4G36700	5.64104	4.91148	1.45649	3.37214	0.000745875	0.0139879	0	0	0	0	3.0114	11.4761	17.8135	24.3235	0.531915	4.5883	1.97773	19.52	3.294	8.50538	0	0.390684	0.465204
WS2_G0023911	AT4G36740	38.1889	-3.53137	1.20569	-2.92893	0.00340126	0.0420531	5.86332	2.61368	26.2578	41.6596	57.2166	0.882774	0.890676	0.972941	175	73.4127	57.3543	15.616	7.686	0	61.9103	39.0684	82.8063
WS2_G0023929	AT4G36900	769.114	-1.75587	0.226648	-7.74714	9.39861e-15	8.86607e-12	911.747	1006.26	971.539	708.214	691.117	218.045	262.749	375.555	723.936	1178.62	855.37	843.262	1025.53	900.72	824.558	950.144	627.56
WS2_G0023943	AT4G37010	496.2	2.32591	0.62714	3.70876	0.000208279	0.00539222	5.86332	20.9094	8.7526	919.984	945.58	38.842	41.8618	105.078	1237.23	1707.99	437.079	55.6319	31.842	35.7226	928.107	843.097	1071.83
WS2_G0023981	AT4G37340	102.207	3.73548	1.29995	2.87356	0.0040587	0.0476388	0	0	0	220.449	242.418	7.94496	8.90676	6.81059	239.362	231.135	88.5036	3.90399	12.078	0	221.343	182.059	272.61
WS2_G0023983	AT4G37370	352.513	-1.73668	0.420881	-4.12629	3.68663e-05	0.00141568	416.296	426.029	459.512	423.54	403.528	69.7391	71.2541	250.046	303.723	443.918	418.291	450.911	388.692	201.577	424.058	509.452	332.156
WS2_G0024027	AT4G37770	92.2666	-1.99781	0.639465	-3.12419	0.00178297	0.0266588	93.8132	101.933	87.526	53.8104	16.5627	26.4832	11.5788	33.08	5.31915	44.1623	20.7662	179.584	241.56	581.768	23.0109	26.1758	21.3994
WS2_G0024051	AT4G37990	40.9392	4.15561	1.08141	3.84278	0.000121651	0.00358902	8.79498	7.84103	4.3763	8.67909	15.057	60.0286	59.6753	263.667	2.65957	4.01476	0	66.3679	176.778	15.3097	0	0.390684	2.32602
WS2_G0024169	AT4G39070	27.2172	-1.86853	0.576318	-3.24219	0.00118616	0.0198817	43.9749	41.8188	35.0104	29.5089	30.114	3.5311	12.4695	17.5129	27.1277	33.2651	21.7551	47.8239	25.254	17.0108	17.5321	17.5808	41.4031
WS2_G0024294	AT5G01015	68.7957	1.55215	0.386198	4.01905	5.84326e-05	0.00204542	85.0182	54.8872	52.5156	10.4149	3.0114	145.658	258.296	164.427	6.38298	2.86768	5.43877	100.528	122.976	142.89	4.93091	7.423	1.86082
WS2_G0024355	AT5G01560	151.283	-2.69082	0.646916	-4.15946	3.18999e-05	0.00127361	167.105	117.615	140.042	210.034	283.072	8.82774	12.4695	44.7553	143.617	387.137	69.7151	93.6958	95.526	30.6194	258.051	348.1	161.426
WS2_G0024393	AT5G01900	265.355	4.76238	0.955679	4.98324	6.25288e-07	5.23631e-05	0	13.0684	0	489.501	414.068	37.9593	64.1287	301.612	411.702	594.184	702.59	25.376	32.94	62.9398	504.596	683.307	173.056
WS2_G0024405	AT5G02020	2020.42	-2.03207	0.31416	-6.46825	9.9142e-11	3.17444e-08	4441.47	4239.38	4406.94	1107.45	1227.15	615.293	924.522	1660.81	1386.17	1135.6	666.496	3569.23	3442.23	2594.14	996.592	798.168	1135.56
WS2_G0024423	AT5G02170	122.013	-5.43506	1.32792	-4.09292	4.25968e-05	0.0015854	11.7266	7.84103	0	192.676	243.924	0	0	0	322.34	328.063	282.321	0.975998	1.098	0.850538	188.47	317.626	176.312
WS2_G0024468	AT5G02580	53.5489	-3.94747	1.17498	-3.3596	0.00078056	0.0145258	26.385	0	0	114.564	78.2965	0.882774	0.890676	0	114.894	145.678	107.292	0.975998	1.098	0.850538	100.81	90.2481	127.466
WS2_G0024782	AT5G05340	489.569	2.33696	0.676809	3.45291	0.000554571	0.0111287	5.86332	5.22735	43.763	1017.19	992.257	131.533	15.1415	103.132	569.681	758.789	686.768	39.0399	57.096	25.5161	1228.89	1441.63	1201.16
WS2_G0024935	AT5G06730	919.845	3.9877	1.27474	3.12825	0.00175848	0.0263324	0	0	4.3763	2461.39	2178.75	22.9521	10.6881	21.4047	1037.23	2431.22	1519.39	1.952	6.588	4.25269	2732.82	2424.2	780.147
WS2_G0025027	AT5G07572	12.0641	-1.58865	0.530394	-2.99522	0.00274245	0.0360093	17.59	20.9094	26.2578	6.94327	4.5171	5.29664	6.23473	9.72941	6.91489	5.73537	9.39423	19.52	18.666	23.8151	9.31394	8.20437	6.04765
WS2_G0025037	AT5G07650	69.8979	5.85024	1.35772	4.30888	1.64085e-05	0.000741209	0	0	0	140.601	152.076	10.5933	10.6881	81.727	130.319	163.458	46.9712	10.736	12.078	8.50538	121.081	139.865	159.565
WS2_G0025071	AT5G07990	121.856	-2.48449	0.530046	-4.68732	2.76808e-06	0.000170735	351.799	308.414	319.47	26.0373	22.5855	55.6148	65.91	53.5117	19.6808	14.912	10.3831	522.159	137.25	76.5484	37.8036	30.8641	18.6082
WS2_G0025115	AT5G08360	84.9524	1.83017	0.550042	3.32733	0.000876837	0.0158041	23.4533	5.22735	0	166.639	124.973	52.9664	27.611	30.1612	176.596	141.09	212.606	26.3519	21.96	25.5161	117.794	124.238	167.008
WS2_G0025118	AT5G08391	8.03456	-2.82453	0.991525	-2.84867	0.00439018	0.0498891	2.93166	13.0684	17.5052	1.73582	15.057	0.882774	2.67203	0.972941	7.44681	16.059	16.3163	0	0	0.850538	11.5055	15.6274	13.9561
WS2_G0025201	AT5G09530	4079.87	3.82001	0.991514	3.85271	0.000116819	0.00347473	0	5.22735	8.7526	7930.95	9302.22	24.7177	44.5338	113.834	13114.4	9842.47	6164.1	4.87999	36.234	18.7118	7499.91	7034.66	8212.24
WS2_G0025332	AT5G10660	40.4711	5.5677	1.31641	4.22946	2.34256e-05	0.000998134	0	0	0	55.5462	85.825	6.17942	24.0482	54.4847	62.234	85.457	37.0825	11.712	13.176	6.8043	73.9636	69.1511	102.345
WS2_G0025391	AT5G11210	48.8198	3.39256	0.871019	3.89493	9.82262e-05	0.00303422	14.6583	2.61368	4.3763	38.188	54.2052	20.3038	45.4245	165.4	55.8511	71.1186	19.2829	55.6319	37.332	79.1	69.0327	64.8536	32.5643
WS2_G0025434	WS2_G0025434	8.93149	6.23424	2.15177	2.89726	0.00376434	0.0450583	0	0	0	0	0	40.6076	10.6881	82.7	0	0	5.43877	1.952	0	8.50538	0.547879	0	1.39561
WS2_G0025479	AT5G12020	12.272	4.24052	1.35841	3.12169	0.00179819	0.0268164	2.93166	0	0	6.94327	9.03421	23.8349	23.1576	18.4859	2.12766	0.573537	2.47217	21.472	72.468	18.7118	4.38303	1.56274	0.465204
WS2_G0025537	AT5G12920	52.2607	2.2185	0.528593	4.197	2.70473e-05	0.00110904	23.4533	2.61368	4.3763	59.0178	63.2395	31.7799	64.1287	50.5929	63.8298	76.2804	80.5926	50.7519	49.41	46.7796	66.8412	88.6853	66.059
WS2_G0025552	AT5G13080	530.887	3.14862	0.852993	3.69126	0.000223143	0.00562326	2.93166	10.4547	0	1308.81	1038.93	13.2416	25.8296	96.3211	996.276	1327.16	1010.62	9.75998	20.862	6.8043	1300.66	1076.73	779.682
WS2_G0025627	AT5G13790	26.2207	-2.27671	0.758873	-3.00013	0.00269868	0.0356976	23.4533	2.61368	48.1393	39.9238	18.0684	6.17942	7.12541	0.972941	38.8298	32.6916	81.0871	8.78398	9.882	5.10323	33.4206	40.6312	48.8464
WS2_G0025669	AT5G14160	105.472	2.45517	0.755276	3.25069	0.00115125	0.0194462	2.93166	0	17.5052	267.316	263.498	21.1866	35.627	33.08	177.128	84.8835	226.945	14.64	5.49	17.0108	220.795	164.478	240.51
WS2_G0025858	AT5G15870	2375.73	-1.63743	0.218674	-7.488	6.99331e-14	4.00698e-11	3532.65	4087.79	3759.24	1336.58	1325.02	757.42	1153.43	1748.37	1666.49	1900.7	1651.9	3711.72	4619.28	3973.71	1729.11	1766.28	1667.76
WS2_G0025861	AT5G15900	44.9578	1.95462	0.574073	3.40483	0.000662058	0.0127566	5.86332	15.6821	13.1289	46.8671	48.1824	43.2559	61.4566	29.1882	79.2553	66.5303	86.0314	23.424	13.176	39.1247	43.2824	75.4021	74.4326
WS2_G0026215	AT5G19230	2059.8	-1.58556	0.336502	-4.71189	2.4543e-06	0.000156099	800.344	797.171	888.389	3096.7	2772	151.837	314.409	361.934	2807.98	4071.54	3329.02	1105.81	2582.49	2662.18	3126.74	3771.28	2376.73
WS2_G0026240	AT5G19470	2481.41	-3.36039	0.436254	-7.70283	1.33087e-14	1.06578e-11	9261.12	9296.84	7991.13	1.73582	10.5399	451.097	1492.77	641.168	1.06383	0.573537	3.46103	6204.42	3458.7	3357.07	3.83515	2.34411	6.04765
WS2_G0026288	AT5G19880	39.2679	6.18206	1.34352	4.60138	4.19695e-06	0.000241747	0	0	0	59.0178	81.3079	8.82774	31.1737	89.5106	23.9362	64.2361	59.332	12.688	14.274	21.2634	75.0594	80.8717	46.0552
WS2_G0026399	AT5G20960	3068.59	1.62362	0.457346	3.55009	0.000385096	0.00859087	79.1549	101.933	52.5156	5677.86	6110.14	121.823	175.463	432.959	7692.02	6912.84	4395.02	148.352	271.206	92.7086	7412.8	5870.81	6618.46
WS2_G0026497	AT5G22500	460.242	2.74852	0.90862	3.02494	0.00248681	0.0339109	2.93166	5.22735	0	852.287	811.573	7.06219	19.5949	36.9718	1334.57	981.895	1021	16.592	9.882	6.8043	882.633	976.32	858.766
WS2_G0026516	AT5G22690	835.24	-2.25059	0.459777	-4.89496	9.83266e-07	7.45946e-05	1266.48	1280.7	910.271	631.838	760.379	183.617	224.45	319.125	329.787	1102.34	457.351	847.166	1253.92	1929.87	1007.55	1292.77	401.471
WS2_G0026550	AT5G22920	4463.9	-1.71963	0.224399	-7.66326	1.81269e-14	1.31559e-11	4456.13	4451.09	4507.59	4261.43	4215.96	861.587	1362.73	1849.56	6907.98	6402.97	9127.73	4446.65	3741.98	4182.09	4653.68	4503.03	5954.15
WS2_G0026602	AT5G23400	180.498	1.81116	0.589381	3.07298	0.00211932	0.0303638	5.86332	10.4547	17.5052	336.749	254.464	37.0765	28.5016	46.7012	396.277	302.828	528.055	15.616	48.312	17.0108	285.993	435.613	301.452
WS2_G0026604	AT3G24255	49.9771	-1.57268	0.43031	-3.65475	0.000257429	0.00629361	82.0865	122.843	126.913	60.7536	49.6881	47.6698	42.7524	20.4318	36.1702	21.7944	12.3608	49.7759	61.488	32.3204	36.16	25.0038	21.3994
WS2_G0026751	AT5G24770	15054.6	-3.3089	0.338564	-9.77335	1.46532e-22	5.3174e-19	3699.76	3954.49	4962.73	28524.7	23928.6	431.676	578.049	262.694	31884.6	24224.5	47616.9	3047.07	2266.27	1323.44	19848.6	33172.2	26202.1
WS2_G0026752	AT5G24780	5959.3	-2.19913	0.469438	-4.6846	2.80512e-06	0.000172045	495.451	520.121	743.971	12813.8	10372.8	211.866	103.318	67.1329	13001.6	10585.8	16707.4	757.375	361.242	149.695	8985.21	13925.6	11505.9
WS2_G0026829	AT5G25470	20.6508	2.89939	0.899517	3.22328	0.00126732	0.0209472	2.93166	2.61368	4.3763	27.7731	33.1254	23.8349	16.9228	30.1612	25	29.2504	21.7551	28.3039	13.176	24.6656	21.3673	28.1293	17.6777
WS2_G0026909	AT5G26220	518.718	-1.94262	0.427665	-4.54238	5.56235e-06	0.000308165	1351.5	1534.23	1137.84	59.0178	51.1938	233.935	603.878	209.182	21.2766	5.73537	12.8553	1668.96	1151.8	712.751	25.7503	21.097	17.2125
WS2_G0027033	AT5G27420	4470.25	-1.69108	0.539036	-3.13722	0.00170556	0.0257883	4148.3	4194.95	3956.18	5804.58	6381.16	329.275	1602.33	1877.78	1775.53	7918.25	3133.72	5600.28	7264.36	5143.2	7211.18	6659.21	2994.05
WS2_G0027120	AT5G28000	35.9945	-3.90342	0.636035	-6.13711	8.40377e-10	1.86709e-07	114.335	120.229	113.784	0	0	14.1244	8.90676	0	5.85106	6.30891	1.4833	84.9118	41.724	55.285	19.1758	16.0181	9.76928
WS2_G0027204	AT5G28610	2162.68	-3.18268	0.549827	-5.78852	7.1009e-09	1.19851e-06	131.925	120.229	175.052	5696.96	5251.89	7.06219	21.3762	18.4859	1360.11	6881.3	2334.22	194.224	370.026	206.681	6379.5	4890.98	2725.63
WS2_G0027213	AT5G28630	2416.49	-2.54798	0.44771	-5.69115	1.26189e-08	1.92133e-06	1149.21	1189.22	1264.75	4251.02	4854.38	139.478	232.466	244.208	1338.3	7217.39	2422.23	1010.16	1387.87	942.396	5440.44	5022.25	2974.51
WS2_G0027788	WS2_G0027788	569.723	-1.58614	0.29314	-5.41087	6.27196e-08	7.30264e-06	1477.56	1691.05	1343.52	3.47164	24.0912	384.889	522.827	596.413	13.8298	17.2061	8.8998	1124.35	1194.62	1242.64	7.12243	10.9392	21.8646
WS2_G0027821	AT5G35960	84.6874	2.82643	0.900157	3.13992	0.00168992	0.0256209	2.93166	2.61368	4.3763	140.601	170.144	22.0693	30.283	14.5941	189.894	130.193	252.161	5.85599	9.882	13.6086	127.108	177.761	145.609
WS2_G0027827	AT5G36000	55.4253	-1.63012	0.449403	-3.62729	0.000286415	0.00681495	67.4282	107.161	109.408	19.094	36.1368	26.4832	34.7364	30.1612	22.8723	44.7359	18.7885	80.0318	107.604	130.983	26.8461	57.4306	22.3298
WS2_G0028019	AT5G37980	64.4252	-3.14151	0.6446	-4.87358	1.09595e-06	8.14405e-05	64.4966	94.0923	135.665	69.4327	39.1482	18.5383	13.3601	0.972941	124.468	64.8097	195.796	77.1039	28.548	28.9183	40.543	62.1188	37.2163
WS2_G0028042	AT5G38130	16.6402	3.17244	0.733545	4.3248	1.5267e-05	0.000704256	2.93166	5.22735	17.5052	0	0	75.0358	77.4888	54.4847	0	0	0.494433	14.64	25.254	9.35592	0	0	0.465204
WS2_G0028137	AT5G38900	108.835	2.23764	0.542759	4.12271	3.74443e-05	0.00143282	38.1116	18.2957	26.2578	154.488	173.156	75.9186	73.0354	240.316	97.8723	161.737	91.9646	71.2479	162.504	89.3065	114.507	165.65	95.832
WS2_G0028259	AT5G40010	115.274	3.27	0.998676	3.27433	0.00105912	0.0182727	5.86332	2.61368	0	248.222	272.532	7.06219	24.9389	58.3765	213.298	307.416	115.203	19.52	9.882	11.057	229.013	201.593	233.067
WS2_G0028313	AT5G40460	98.6868	-1.88504	0.506474	-3.7219	0.000197731	0.00518074	99.6765	83.6376	26.2578	114.564	114.433	17.6555	27.611	12.6482	82.4468	169.767	150.308	63.4399	152.622	167.556	182.444	121.894	90.7148
WS2_G0028391	AT5G41100	1421.3	-2.1454	0.365609	-5.86801	4.41062e-09	7.87151e-07	2145.98	2070.03	2245.04	1213.34	1192.52	293.964	494.325	672.302	707.447	1529.05	825.209	1543.05	2391.44	3194.62	1353.26	1563.91	726.649
WS2_G0028443	AT5G41590	313.591	-2.02393	0.432712	-4.67731	2.9066e-06	0.00017727	923.473	838.99	813.992	98.9416	97.8706	113.878	204.855	315.233	122.34	55.0595	118.664	755.423	497.394	226.243	53.1442	33.2082	62.3373
WS2_G0028717	AT5G43890	245.755	-2.64156	0.692328	-3.81548	0.000135916	0.00391793	43.9749	23.5231	21.8815	564.141	635.406	1.76555	11.5788	0.972941	237.234	770.26	236.339	35.1359	50.508	68.8936	644.306	499.295	332.621
WS2_G0028759	AT5G44260	206.224	-2.2921	0.452039	-5.07059	3.96591e-07	3.50855e-05	612.717	480.916	577.672	36.4522	63.2395	63.5597	76.5981	201.399	121.808	96.9277	40.0491	383.567	309.636	220.289	74.5115	51.5703	94.9016
WS2_G0028769	AT5G44316	4.09676	-4.80644	1.64993	-2.91312	0.00357843	0.0436488	2.93166	0	13.1289	13.8865	4.5171	0	0	0	4.25532	5.16183	4.4499	0	0	1.70108	8.76606	8.98574	1.86082
WS2_G0028784	AT5G44430	42.6473	6.2754	1.87543	3.3461	0.000819559	0.0150118	2.93166	2.61368	0	0	0	423.731	28.5016	13.6212	0	2.86768	0.988866	53.6799	184.464	11.057	0.547879	0	0
WS2_G0028787	AT5G44460	124.175	5.0436	1.33955	3.76515	0.000166447	0.00455282	0	0	0	274.259	243.924	3.5311	9.79743	45.7282	334.574	344.696	160.196	0.975998	1.098	2.55161	233.396	185.966	270.283
WS2_G0028852	AT5G44990	26.1892	4.48677	1.46688	3.05871	0.00222292	0.031408	0	0	0	72.9044	69.2623	1.76555	6.23473	32.107	24.4681	65.3832	20.7662	1.952	8.784	1.70108	65.7455	52.7424	21.3994
WS2_G0028853	AT5G45000	73.6848	1.768	0.494879	3.57258	0.000353482	0.00805902	38.1116	47.0462	48.1393	50.3387	60.2281	53.8492	134.492	264.64	54.2553	52.7654	24.7217	86.8638	65.88	91.8581	62.4582	59.7747	57.2201
WS2_G0028860	WS2_G0028860	50.1066	2.59679	0.861701	3.01357	0.00258195	0.0347669	29.3166	36.5915	35.0104	1.73582	1.5057	43.2559	73.9261	493.281	0.531915	1.72061	4.94433	40.9919	34.038	49.3312	3.28727	2.34411	0
WS2_G0028906	AT5G45460	42.3107	1.59426	0.527367	3.02306	0.00250233	0.0340733	20.5216	2.61368	13.1289	78.1118	60.2281	37.0765	25.8296	42.8094	66.4893	60.7949	64.7708	24.4	14.274	16.1602	45.4739	67.9791	78.6195
WS2_G0029049	AT5G46770	4.82555	-4.93244	1.42612	-3.45865	0.000542897	0.0109958	17.59	10.4547	0	0	3.0114	0.882774	0	0	9.04255	10.8972	5.9332	0.975998	3.294	0	6.57455	5.46958	7.90847
WS2_G0029234	AT5G48410	34.5727	5.35887	1.37259	3.9042	9.45357e-05	0.00296066	0	0	0	45.1313	78.2965	11.4761	4.45338	57.4035	72.3404	82.0158	39.0602	1.952	2.196	4.25269	60.8146	73.4487	54.8941
WS2_G0029318	AT4G08410	103.787	2.37028	0.673406	3.51984	0.000431814	0.00935512	14.6583	28.7504	52.5156	15.6224	18.0684	120.057	57.8939	305.503	97.8723	25.8092	20.7662	229.36	326.106	289.183	43.2824	39.8498	79.0847
WS2_G0029368	WS2_G0029368	21.5962	-4.54591	1.30006	-3.49669	0.000471064	0.00993844	11.7266	28.7504	0	32.9805	49.6881	0	0	1.94588	24.4681	28.1033	39.5547	16.592	3.294	0.850538	45.4739	46.4914	37.2163
WS2_G0029388	AT5G49680	212.299	2.04544	0.364959	5.60457	2.08778e-08	2.89536e-06	38.1116	20.9094	56.8919	321.126	361.368	110.347	146.962	197.507	448.936	357.314	222.001	81.0078	91.134	96.1108	340.233	351.616	367.511
WS2_G0029462	AT5G50360	19.1643	-2.26033	0.608896	-3.71217	0.000205492	0.00532639	43.9749	36.5915	35.0104	0	6.02281	3.5311	4.45338	16.54	31.9149	17.7796	20.7662	37.0879	21.96	17.0108	8.21818	15.6274	9.30408
WS2_G0029509	AT5G50820	40.6068	4.74902	1.2941	3.66974	0.000242796	0.00602096	0	0	0	116.3	73.7794	8.82774	18.7042	20.4318	100.532	60.7949	81.5815	3.90399	0	10.2065	88.2085	36.3336	70.711
WS2_G0029520	AT5G50930	101.902	-1.52967	0.348328	-4.39145	1.12595e-05	0.000552987	131.925	94.0923	78.7734	185.733	168.639	32.6626	43.6431	30.1612	91.4893	150.84	70.704	77.1039	96.624	56.1355	166.555	139.084	118.162
WS2_G0029718	AT5G52720	176.55	4.12031	1.25063	3.29458	0.0009857	0.0172591	0	0	4.3763	456.52	371.908	10.5933	16.0322	34.0529	227.66	540.272	272.433	12.688	21.96	17.0108	403.239	332.082	280.518
WS2_G0029761	AT5G53110	304.165	1.76377	0.586832	3.00558	0.00265075	0.0352996	26.385	20.9094	4.3763	612.744	626.372	30.8971	26.7203	128.428	531.383	596.478	583.926	25.376	57.096	33.171	623.486	577.822	665.242
WS2_G0029860	AT5G54060	126.64	-4.09113	0.885498	-4.62015	3.83465e-06	0.000223839	340.073	389.438	564.543	5.20745	4.5171	0.882774	29.3923	45.7282	6.91489	6.88244	6.92207	613.903	38.43	80.8011	4.93091	5.46958	8.83887
WS2_G0029940	AT5G54700	11.5232	3.32012	1.07228	3.09631	0.00195948	0.0286669	0	5.22735	4.3763	1.73582	6.02281	15.0072	45.4245	34.0529	2.12766	1.72061	0	11.712	24.156	40.8258	0.547879	1.56274	1.39561
WS2_G0030113	AT5G56320	138.694	3.17068	1.07103	2.9604	0.00307242	0.0393628	0	2.61368	4.3763	225.656	192.73	7.94496	25.8296	23.3506	426.064	302.254	364.397	16.592	10.98	4.25269	253.668	223.081	274.005
WS2_G0030219	AT5G57220	1105.68	-3.5433	0.458406	-7.72961	1.07875e-14	9.39502e-12	2488.98	2190.26	2363.2	774.175	880.835	98.8707	183.479	322.043	710.638	949.777	906.791	2270.17	2157.57	491.611	746.759	791.526	469.856
WS2_G0030251	AT5G57550	48.4269	3.0597	0.903566	3.38625	0.000708551	0.0134501	8.79498	13.0684	17.5052	6.94327	12.0456	35.311	43.6431	244.208	3.7234	17.2061	9.39423	43.9199	54.9	260.265	25.2024	18.7528	8.37367
WS2_G0030440	AT5G59220	466.266	-1.51712	0.394459	-3.84607	0.000120027	0.00355073	208.148	318.868	315.094	649.196	769.413	52.0837	96.193	145.941	1629.25	899.306	584.42	238.144	232.776	148.844	644.853	561.804	432.174
WS2_G0030452	AT5G59340	324.091	-1.72431	0.424207	-4.06479	4.80766e-05	0.00173882	727.052	658.646	923.4	50.3387	31.6197	135.947	307.283	254.911	7.97872	19.5003	2.47217	714.431	820.206	800.356	26.8461	13.674	14.8865
WS2_G0030544	AT5G60250	127.614	2.10464	0.457512	4.60019	4.22106e-06	0.000241856	14.6583	15.6821	35.0104	151.016	195.741	84.7463	59.6753	119.672	146.808	189.841	273.916	57.5839	42.822	39.9753	214.221	319.189	208.877
WS2_G0030671	AT5G61430	59.1561	-2.05556	0.51584	-3.98488	6.75153e-05	0.00226853	58.6332	31.3641	83.1497	76.376	75.2851	10.5933	8.90676	21.4047	70.7447	61.3685	52.9044	78.0798	54.9	21.2634	126.56	67.5884	106.532
WS2_G0030678	AT5G61490	49.4514	1.97261	0.678768	2.90616	0.00365899	0.044154	11.7266	7.84103	4.3763	81.5835	79.8022	26.4832	11.5788	60.3223	62.7659	98.6484	102.348	17.568	15.372	11.057	96.4267	74.6207	78.1543
WS2_G0030710	AT5G61800	21.9885	1.93114	0.584489	3.30398	0.000953221	0.016901	17.59	2.61368	8.7526	19.094	36.1368	42.3731	30.283	35.9988	12.766	20.6473	21.7551	23.424	16.47	30.6194	19.7236	16.0181	19.5386
WS2_G0030778	AT5G62470	1390.22	-1.83908	0.245356	-7.49556	6.60148e-14	3.8847e-11	2629.7	2762.65	2958.38	69.4327	72.2737	480.229	816.75	1037.15	59.5745	56.7802	46.4767	3095.87	4783.98	4569.94	67.3891	72.6673	54.4289
WS2_G0030779	AT5G62480	165.692	1.99116	0.537111	3.70716	0.000209597	0.00541346	5.86332	26.1368	8.7526	300.297	269.521	45.0215	48.9872	77.8353	326.064	427.285	180.468	34.1599	82.35	59.5376	298.046	327.784	298.661
WS2_G0030898	AT5G63590	1108.83	2.90547	0.882863	3.29096	0.000998467	0.0174063	2.93166	5.22735	0	2011.81	2089.91	26.4832	16.9228	27.2423	3706.38	2184.6	2884.52	2.92799	15.372	17.8613	1968.53	1915.92	1973.4
WS2_G0031026	AT5G64750	504.136	-2.40723	0.712852	-3.3769	0.000733069	0.0138311	43.9749	20.9094	74.3971	782.854	758.873	2.64832	13.3601	9.72941	1326.06	1223.93	2132.49	16.592	60.39	202.428	745.115	660.647	495.907
WS2_G0031190	AT5G66110	17.6536	-1.87564	0.565602	-3.31618	0.000912561	0.0163398	23.4533	33.9778	4.3763	36.4522	30.114	8.82774	5.34406	3.89176	19.1489	17.2061	14.833	7.80798	7.686	15.3097	19.1758	22.269	30.2383
WS2_G0031297	AT5G67080	559.952	-2.35685	0.605013	-3.89554	9.79801e-05	0.00303422	158.31	135.911	100.655	951.228	1099.16	10.5933	34.7364	32.107	455.851	1852.52	550.304	138.592	487.512	225.393	1469.96	1320.9	495.442

## Sheet: LO_root
id	TAIR_id	baseMean	log2FoldChange	lfcSE	stat	pvalue	padj	WT_leaf_1	WT_leaf_2	WT_leaf_3	WT_root_1	WT_root_3	LO_leaf_1	LO_leaf_2	LO_leaf_4	LO_root_1	LO_root_2	LO_root_4	RO_leaf_3	RO_leaf_4	RO_leaf_5	RO_root_3	RO_root_4	RO_root_5
WS2_G0000016	AT1G01060	9251.66	1.61763	0.270799	5.97352	2.32189e-09	1.26867e-06	14907.5	13653.8	15391.5	741.194	730.265	24246.3	19659.9	19093	3298.94	1321.43	2152.27	14585.3	13189.2	11889.7	857.978	828.251	731.766
WS2_G0000031	AT1G01190	2557.73	1.78073	0.382015	4.66142	3.14035e-06	0.000370472	1424.79	1542.07	1120.33	1958	1788.77	1169.68	1755.52	931.104	4987.23	3532.99	10789.5	938.91	1309.91	1193.3	2973.89	3638.83	2426.5
WS2_G0000147	AT1G02220	279.844	-1.69536	0.387962	-4.36992	1.24293e-05	0.00105335	79.1549	75.7966	105.031	829.721	870.295	62.6769	69.4727	140.103	195.745	414.094	177.996	92.7198	91.134	124.179	604.31	426.237	398.68
WS2_G0000217	AT1G02850	503.293	-2.18435	0.38252	-5.71042	1.12695e-08	4.87478e-06	366.458	412.961	428.878	1314.01	1299.42	254.239	286.798	784.19	277.128	377.961	207.662	450.911	430.416	386.995	484.873	419.986	373.094
WS2_G0000580	AT1G06090	235.613	1.98	0.448578	4.41395	1.01501e-05	0.000908386	35.1799	23.5231	43.763	135.394	143.042	49.4353	47.2058	41.8365	873.404	540.845	233.867	44.8959	23.058	60.3882	546.783	635.253	527.541
WS2_G0000683	AT1G07050	23.9446	-2.86822	0.932632	-3.07541	0.00210216	0.0382869	11.7266	28.7504	61.2682	5.20745	7.52851	40.6076	73.9261	56.4306	0	0.573537	1.97773	32.2079	39.528	28.9183	6.57455	6.25095	5.58245
WS2_G0000725	AT1G07440	1921.96	-2.08144	0.568795	-3.65938	0.000252824	0.00975722	3775.98	3933.58	3693.6	24.3015	18.0684	3663.51	3451.37	3539.56	0.531915	0.573537	13.3497	3721.48	3451.01	3363.88	5.47879	8.59506	8.37367
WS2_G0001005	AT1G09890	104.542	1.58227	0.329958	4.79536	1.62379e-06	0.000223162	55.7016	49.6598	43.763	67.6969	55.7109	90.0429	81.9422	73.9435	265.425	164.032	123.608	66.3679	68.076	96.9613	161.624	155.883	156.774
WS2_G0001155	AT1G11190	89.2019	1.59253	0.434289	3.66698	0.000245431	0.00950724	58.6332	28.7504	30.6341	65.9611	49.6881	37.9593	56.1126	43.7823	258.511	150.267	113.225	31.2319	29.646	63.7903	133.135	190.654	174.451
WS2_G0002096	AT1G19640	930.925	2.9237	0.945119	3.09347	0.00197829	0.0369584	1882.13	1960.26	2083.12	0	6.02281	1748.78	1873.98	1570.33	31.9149	10.3237	29.666	1545.98	1542.69	1518.21	1.64364	18.3622	2.32602
WS2_G0002116	AT1G19840	77.3378	2.33681	0.632184	3.69642	0.000218665	0.00883859	126.061	177.73	135.665	17.3582	9.03421	120.057	127.367	138.158	75.5319	21.7944	100.37	71.2479	47.214	42.5269	18.6279	32.0361	53.9637
WS2_G0002233	AT1G20860	10.7165	2.65124	0.771687	3.43565	0.000591136	0.017287	0	0	0	5.20745	7.52851	0	0	0	56.383	41.8682	22.7439	1.952	0	0.850538	16.4364	17.5808	11.6301
WS2_G0002774	AT1G26790	90.9122	2.74742	0.841062	3.2666	0.00108846	0.0250379	87.9498	120.229	122.536	5.20745	4.5171	488.174	222.669	176.102	64.8936	18.9267	13.8441	67.3439	79.056	39.1247	15.3406	7.03232	12.5605
WS2_G0002805	AT1G27045	211.415	3.10689	0.885768	3.50757	0.000452221	0.0145573	439.749	394.665	455.135	6.94327	1.5057	428.145	289.47	314.26	35.1064	9.75013	60.8153	406.015	365.634	346.169	2.73939	15.6274	22.3298
WS2_G0003069	AT1G29395	381.791	1.65579	0.449894	3.68039	0.000232878	0.00919246	794.48	642.964	573.295	76.376	51.1938	301.026	273.438	393.068	172.34	113.56	314.954	718.335	1015.65	751.025	48.7612	111.345	138.631
WS2_G0003376	AT1G32120	55.2599	2.32477	0.53395	4.35391	1.33733e-05	0.00111964	123.13	57.5009	74.3971	12.1507	6.02281	69.7391	58.7846	62.2682	59.0425	29.2504	45.4879	79.0558	65.88	70.5946	34.5164	44.1473	47.4508
WS2_G0004394	AT1G47395	84.1176	-2.27462	0.64278	-3.53872	0.000402076	0.0134433	52.7699	31.3641	39.3867	307.24	191.224	70.6219	71.2541	18.4859	15.9574	106.104	32.6326	57.5839	42.822	54.4344	142.996	96.499	98.6232
WS2_G0004395	AT1G47400	106.798	-2.29308	0.592951	-3.86724	0.000110073	0.00540295	67.4282	96.706	52.5156	296.825	230.372	104.167	114.007	61.2953	17.0213	116.428	28.1827	80.0318	82.35	132.684	120.533	92.2015	122.814
WS2_G0004662	AT1G49720	797.906	-1.53875	0.307522	-5.0037	5.62392e-07	0.000100663	457.339	311.027	323.846	2008.34	2082.38	210.983	218.216	302.585	467.021	1061.04	584.42	400.159	289.872	294.286	1629.39	1265.04	1658.45
WS2_G0004903	AT1G52030	173.548	3.33339	0.79729	4.1809	2.90364e-05	0.00206466	73.2915	94.0923	83.1497	26.0373	37.6425	146.54	60.566	314.26	542.021	147.973	274.41	181.536	258.03	60.3882	47.6655	257.07	345.647
WS2_G0005190	AT1G54530	18.2826	1.71477	0.578638	2.96347	0.00304192	0.0494205	8.79498	2.61368	4.3763	13.8865	10.5399	8.82774	6.23473	7.78353	43.617	34.4122	41.5324	7.80798	21.96	5.95376	29.0376	40.6312	22.795
WS2_G0005264	AT1G55180	71.562	2.08689	0.575664	3.62519	0.000288754	0.0105739	14.6583	36.5915	52.5156	38.188	22.5855	68.8564	45.4245	34.0529	223.936	107.251	54.3877	34.1599	27.45	51.0323	116.698	144.553	144.213
WS2_G0006117	AT1G63990	21.4119	1.97507	0.637986	3.09579	0.00196293	0.03685	2.93166	28.7504	8.7526	3.47164	16.5627	16.7727	16.9228	8.75647	38.8298	48.7506	33.6215	21.472	13.176	9.35592	30.6812	38.6777	26.5166
WS2_G0006193	AT1G64590	771.911	2.32046	0.384897	6.02879	1.65197e-09	1.00882e-06	2.93166	2.61368	0	649.196	542.052	0.882774	6.23473	2.91882	3810.11	1484.89	3628.15	0.975998	0	0	1054.67	984.134	952.738
WS2_G0006362	AT1G66130	2321.57	1.71936	0.43675	3.93671	8.26047e-05	0.00434208	5062.98	4610.52	4306.28	26.0373	6.02281	4202	4447.14	4093.16	76.0638	45.883	31.6437	4197.77	4034.05	4240.78	20.2715	28.9106	37.2163
WS2_G0006439	AT1G66810	38.899	2.09386	0.599573	3.49225	0.000478969	0.0151071	35.1799	13.0684	0	15.6224	28.6083	11.4761	22.2669	16.54	100	68.2509	116.686	6.83199	2.196	15.3097	54.24	82.4344	72.5718
WS2_G0006581	AT1G68050	109.326	-2.66371	0.781079	-3.41029	0.00064893	0.0182712	2.93166	15.6821	17.5052	397.502	450.205	4.41387	0.890676	26.2694	45.2128	113.56	42.0268	6.83199	25.254	8.50538	245.45	202.765	253.536
WS2_G0006610	AT1G68290	121.821	-1.77324	0.572817	-3.09565	0.00196383	0.03685	111.403	67.9556	78.7734	550.254	299.635	81.2152	55.2219	49.62	161.17	74.5598	136.958	122	86.742	39.1247	26.2982	30.4734	99.5536
WS2_G0006794	AT1G69820	48.9526	2.91472	0.576504	5.05585	4.2847e-07	8.08756e-05	32.2483	33.9778	17.5052	6.94327	18.0684	19.421	11.5788	16.54	136.17	99.2219	52.4099	23.424	7.686	14.4591	98.6182	140.646	103.275
WS2_G0006802	AT1G69880	61.7395	-2.9228	0.473594	-6.17152	6.76386e-10	5.01565e-07	0	0	17.5052	399.238	316.197	7.06219	4.45338	7.78353	32.9787	47.6036	60.8153	16.592	7.686	4.25269	26.2982	50.3983	50.7072
WS2_G0006843	AT1G70260	1142.82	2.24626	0.414537	5.41872	6.00264e-08	1.78047e-05	2714.72	2433.33	2617.03	17.3582	45.171	918.968	2098.43	2064.58	200.532	105.531	144.869	1787.05	2215.76	1858.43	70.6764	57.4306	78.1543
WS2_G0006943	AT1G71140	427.575	-1.53758	0.245733	-6.25711	3.92177e-10	3.66413e-07	876.567	679.556	735.219	208.298	195.741	658.549	622.582	631.439	57.9787	64.8097	85.537	791.534	712.602	677.879	113.411	98.4524	58.6157
WS2_G0007152	AT1G73220	32.7781	4.05437	0.921305	4.40068	1.07913e-05	0.000945397	5.86332	26.1368	4.3763	1.73582	9.03421	62.6769	26.7203	30.1612	165.425	39.0005	70.2095	43.9199	26.352	12.7581	6.02667	10.5485	16.2821
WS2_G0007163	AT1G73325	550.658	5.32645	1.55438	3.42674	0.000610866	0.0176649	1187.32	1126.49	1120.33	0	0	1521.9	1037.64	683.004	10.6383	5.16183	19.7773	1162.41	1039.81	438.878	2.73939	5.0789	0
WS2_G0007767	AT1G78750	71.7122	-3.36946	0.926596	-3.63638	0.000276497	0.0102912	178.831	112.388	122.536	13.8865	1.5057	160.665	94.4116	127.455	0.531915	1.72061	0	145.424	130.662	125.029	2.73939	0.390684	0.930408
WS2_G0007939	AT1G80340	21.9469	2.61159	0.841539	3.10335	0.00191342	0.0362472	5.86332	15.6821	8.7526	8.67909	9.03421	9.71051	40.0804	20.4318	84.0425	19.5003	58.8376	9.75998	30.744	7.65484	13.697	10.1578	20.469
WS2_G0008417	AT2G04450	271.413	1.94656	0.520391	3.74057	0.000183606	0.00781192	246.26	214.321	240.697	13.8865	25.5969	412.255	577.158	977.806	50	65.9568	114.214	690.031	391.986	455.888	26.2982	53.5238	58.1505
WS2_G0009304	AT2G14070	14.5734	4.94612	1.51183	3.27161	0.00106939	0.0248796	23.4533	23.5231	26.2578	0	0	12.3588	12.4695	27.2423	5.31915	9.75013	12.3608	29.2799	18.666	22.114	8.76606	7.81369	8.37367
WS2_G0009307	AT2G14095	49.8157	1.91069	0.506812	3.77002	0.000163232	0.00712013	14.6583	13.0684	26.2578	19.094	33.1254	27.366	32.955	33.08	152.128	102.09	42.5213	24.4	20.862	21.2634	73.4158	110.564	100.019
WS2_G0010333	AT2G22905	31.4056	2.20563	0.615981	3.58069	0.000342689	0.0119125	26.385	33.9778	30.6341	10.4149	6.02281	23.8349	46.3151	32.107	32.4468	28.6768	50.9266	52.7039	45.018	58.6871	18.6279	27.3479	9.76928
WS2_G0010535	AT2G24650	10.1061	4.78101	1.60976	2.97001	0.00297786	0.0487998	0	0	0	1.73582	0	1.76555	5.34406	0	23.4043	10.3237	33.127	0	1.098	0	28.4897	39.0684	27.447
WS2_G0011034	AT2G29090	83.5994	-3.17616	0.930544	-3.41323	0.000641982	0.0181155	126.061	122.843	249.449	6.94327	9.03421	90.0429	167.447	267.559	1.06383	1.14707	0.494433	110.288	164.7	99.5129	0.547879	3.12547	0.930408
WS2_G0011473	AT2G32990	704.487	1.52362	0.486126	3.13421	0.0017232	0.0339136	102.608	115.002	179.428	840.136	810.067	141.244	283.235	201.399	2891.49	708.892	3515.91	73.1999	131.76	113.122	555.001	699.716	614.069
WS2_G0011881	AT2G36500	71.3685	2.13073	0.558169	3.81735	0.000134894	0.00624951	117.266	117.615	122.536	10.4149	4.5171	110.347	108.662	107.023	43.617	26.9562	25.2161	133.712	79.056	124.179	20.8194	29.692	31.6339
WS2_G0012018	AT2G37770	240.747	-2.79407	0.68525	-4.07745	4.55333e-05	0.00289115	407.501	405.12	498.898	15.6224	43.6653	378.71	364.286	703.436	9.57447	3.44122	0	534.847	419.436	303.642	0.547879	1.17205	2.79122
WS2_G0012027	AT2G37870	62.0366	2.18512	0.737832	2.96154	0.00306106	0.0496538	17.59	47.0462	4.3763	45.1313	48.1824	9.71051	10.6881	27.2423	426.064	125.605	85.0425	2.92799	13.176	8.50538	65.7455	66.4163	51.1724
WS2_G0012149	AT2G39010	3962.03	2.29185	0.511508	4.48058	7.44411e-06	0.000750301	7173.78	6837.37	6139.95	128.451	87.3307	7823.14	7284.84	7488.73	636.17	270.136	676.385	6338.13	7389.54	8142.2	81.0861	437.176	420.079
WS2_G0012180	AT2G39330	4491.01	2.15742	0.593489	3.63515	0.000277818	0.010319	6933.38	7496.02	7881.72	456.52	450.205	8974.28	8223.61	5595.38	2880.32	576.405	2610.61	7910.46	7683.8	6267.61	205.455	1275.58	925.756
WS2_G0012209	AT2G39560	50.0267	1.6425	0.549367	2.9898	0.00279162	0.0466678	58.6332	36.5915	56.8919	15.6224	15.057	115.643	105.99	78.8082	52.6596	18.3532	72.1873	70.2719	47.214	51.8828	19.7236	14.4553	20.469
WS2_G0012274	AT2G40080	77.0668	-3.14733	0.434208	-7.24844	4.21594e-13	1.02468e-09	73.2915	159.434	65.6445	149.28	183.696	38.842	53.4406	91.4564	12.766	27.5298	16.3163	87.8398	105.408	93.5592	41.0909	47.2728	63.2677
WS2_G0012526	AT2G42260	39.1205	1.58686	0.399984	3.96731	7.26889e-05	0.00405399	26.385	5.22735	17.5052	31.2447	25.5969	14.1244	17.8135	21.4047	100	54.486	100.37	23.424	27.45	30.6194	52.0485	55.4772	61.8721
WS2_G0012716	AT2G43920	252.731	-1.81548	0.387825	-4.68119	2.85221e-06	0.000342315	369.389	373.756	236.32	466.935	486.342	263.067	277	235.452	120.745	209.341	76.6372	233.264	236.07	238.151	235.588	94.1549	144.213
WS2_G0012990	AT2G46420	389.93	-3.99864	0.831521	-4.80883	1.51819e-06	0.000214895	650.829	739.67	708.961	17.3582	6.02281	811.269	820.313	906.781	0.531915	0.573537	0.988866	738.831	622.566	596.227	1.09576	5.86026	0.930408
WS2_G0013127	AT2G47670	348.334	1.72522	0.269701	6.39678	1.58684e-10	1.64737e-07	422.159	548.872	485.769	86.7909	66.2509	549.968	570.923	449.499	314.894	256.945	184.424	475.311	449.082	375.087	198.332	271.526	215.855
WS2_G0013351	AT3G02380	6201.64	2.68726	0.429949	6.25019	4.09961e-10	3.66413e-07	10888.2	10300.5	11277.7	20.8298	36.1368	17392.4	14695.3	13771	270.745	75.7069	208.156	10029.4	8874.03	7434.55	44.3782	51.1796	57.6853
WS2_G0013581	AT3G04420	131.715	-1.73022	0.363923	-4.75436	1.99073e-06	0.000258335	214.011	271.822	293.212	78.1118	93.3535	220.693	162.994	166.373	20.2128	19.5003	37.5769	226.432	164.7	154.798	53.1442	25.0038	37.2163
WS2_G0013891	AT3G06880	146.85	2.73875	0.894688	3.06112	0.00220509	0.0396106	252.123	284.891	196.934	3.47164	3.0114	247.177	311.737	316.206	17.0213	5.73537	41.5324	229.36	245.952	308.745	10.9576	16.0181	5.58245
WS2_G0014128	AT3G09390	8030.43	-1.53779	0.325136	-4.72969	2.24865e-06	0.00028487	14344.6	14631.4	11535.9	4775.24	4438.81	12985.6	13135.7	12472.1	1115.43	2691.61	953.762	12200	10937.2	10749.9	3656.54	3215.33	2678.18
WS2_G0014296	AT3G10840	739.311	1.94323	0.50441	3.85248	0.000116927	0.00561981	1237.16	1327.75	1295.39	6.94327	7.52851	1721.41	1529.29	1527.52	28.7234	20.0738	34.1159	1245.37	1234.15	1283.46	25.7503	19.9249	23.7254
WS2_G0014301	AT3G10880	21.6029	1.81089	0.540992	3.34736	0.000815851	0.0212275	2.93166	2.61368	8.7526	17.3582	16.5627	6.17942	9.79743	5.83765	68.0851	34.4122	75.6483	3.90399	4.392	11.057	36.16	37.5057	26.0514
WS2_G0014632	AT3G13672	109.939	1.61094	0.496973	3.24151	0.00118896	0.0266305	208.148	250.913	214.439	8.67909	15.057	180.969	124.695	171.238	48.4042	18.9267	42.5213	198.128	186.66	140.339	17.5321	17.1901	25.121
WS2_G0014724	AT3G14395	22.1914	3.36138	0.999198	3.36407	0.000768012	0.0204964	5.86332	5.22735	0	12.1507	0	28.2488	34.7364	38.9176	87.234	12.0443	82.5704	3.90399	1.098	10.2065	16.9842	19.9249	18.143
WS2_G0015202	AT3G18485	660.183	-3.19176	0.742765	-4.29714	1.73019e-05	0.0013764	1049.53	1050.7	1185.98	13.8865	6.02281	1450.4	1551.56	1188.93	1.06383	0.573537	1.4833	1027.73	1414.22	1266.45	4.93091	5.46958	4.18684
WS2_G0015317	AT3G19430	78.1074	2.93497	0.803444	3.65299	0.000259206	0.00987504	0	0	0	24.3015	30.114	0	0	0.972941	397.872	184.105	43.0157	0.975998	0	0	295.855	171.51	179.104
WS2_G0015473	AT3G20810	174.34	-1.64733	0.369237	-4.46143	8.14137e-06	0.000789904	5.86332	20.9094	4.3763	498.18	636.912	28.2488	10.6881	10.7023	147.872	180.664	215.078	8.78398	27.45	14.4591	433.92	373.104	346.577
WS2_G0015567	AT3G21560	417.253	-5.40383	1.14286	-4.72832	2.26386e-06	0.00028487	1111.1	893.877	1094.08	3.47164	25.5969	631.183	627.036	571.116	0.531915	0	0.494433	1129.23	506.178	491.611	2.73939	2.73479	2.32602
WS2_G0015711	AT3G22840	494.089	-3.30679	0.543361	-6.08581	1.15904e-09	7.29246e-07	1204.91	927.855	1282.26	24.3015	18.0684	696.509	863.956	693.707	3.19149	1.14707	1.97773	886.206	1001.38	790.15	0	3.90684	0
WS2_G0016075	AT3G26130	58.3041	1.55581	0.39581	3.93071	8.46962e-05	0.00442959	17.59	5.22735	30.6341	43.3955	37.6425	27.366	38.2991	33.08	167.553	91.1924	97.8978	18.544	16.47	28.0677	91.4958	130.879	115.836
WS2_G0016090	AT3G26230	100.289	-5.05955	1.43853	-3.51716	0.000436193	0.0142177	167.105	175.116	135.665	6.94327	0	115.643	209.309	334.692	0	0	0	184.464	188.856	186.268	0	0.390684	0.465204
WS2_G0016834	AT3G32040	26.6629	1.59768	0.465949	3.42887	0.000606091	0.017625	0	0	0	22.5656	25.5969	0	0.890676	0	88.8298	78.001	52.4099	0	0	0	50.9527	55.8679	78.1543
WS2_G0017478	AT3G45530	20.8488	2.11956	0.705995	3.00223	0.00268014	0.045501	5.86332	5.22735	17.5052	3.47164	10.5399	49.4353	24.0482	27.2423	35.1064	15.4855	42.5213	27.3279	19.764	13.6086	19.1758	14.846	23.2602
WS2_G0017581	AT3G46490	114.369	2.61085	0.839882	3.10859	0.00187981	0.0359114	216.943	198.639	240.697	1.73582	4.5171	176.555	256.515	165.4	11.1702	13.1914	34.1159	165.92	230.58	196.474	6.57455	16.4087	8.83887
WS2_G0017827	WS2_G0017827	10.1061	-3.03339	0.909116	-3.33663	0.000848007	0.0217396	8.79498	5.22735	17.5052	10.4149	18.0684	26.4832	6.23473	11.6753	1.06383	1.14707	2.9666	18.544	14.274	11.057	3.83515	11.7205	2.79122
WS2_G0017835	AT3G48580	21.534	-2.16809	0.677326	-3.20096	0.00136972	0.0289715	0	5.22735	0	98.9416	91.8478	2.64832	8.01608	9.72941	17.5532	26.3827	19.7773	7.80798	2.196	8.50538	7.12243	20.3156	40.0075
WS2_G0017850	AT3G48740	8236.1	1.87424	0.458714	4.08587	4.39125e-05	0.00281406	15954.1	15561.8	15225.2	109.357	117.445	18060.7	15932.4	15040.7	742.553	375.667	129.542	14582.4	13803	13849.3	196.141	125.019	208.411
WS2_G0017883	AT3G49070	44.2615	2.74689	0.447537	6.1378	8.3673e-10	5.9907e-07	14.6583	31.3641	4.3763	17.3582	13.5513	20.3038	16.9228	21.4047	137.234	94.6336	77.626	22.448	15.372	14.4591	78.3467	83.9971	88.3887
WS2_G0018128	AT3G51240	1051.3	-2.49272	0.402219	-6.19742	5.73963e-10	4.41377e-07	2418.62	2362.76	2227.54	62.4895	51.1938	1767.31	2080.62	1697.78	6.91489	10.8972	12.3608	2709.37	1212.19	1232.43	6.57455	7.03232	6.04765
WS2_G0018393	AT3G53530	132.492	-2.86189	0.458262	-6.2451	4.23538e-10	3.66413e-07	202.285	193.412	214.439	46.8671	39.1482	181.851	244.936	234.479	7.44681	8.02952	2.47217	181.536	281.088	317.251	46.5697	20.3156	30.2383
WS2_G0018412	AT3G53720	860.658	1.5243	0.387974	3.92887	8.53468e-05	0.00444124	1583.1	1816.5	1487.94	24.3015	7.52851	1995.07	1532.85	1654	45.7447	57.3537	30.6549	1409.34	1425.2	1433.16	46.0218	38.6777	43.7292
WS2_G0018530	AT3G54830	2466.02	4.93957	1.4441	3.42052	0.000625016	0.0178749	5230.08	5086.21	4897.08	1.73582	0	3253.02	4012.49	3775.01	32.9787	32.1181	9.88866	4886.82	5267.1	5372	21.9152	18.7528	25.121
WS2_G0018613	AT3G55580	23.9567	5.48253	1.51495	3.61894	0.000295814	0.0107565	20.5216	49.6598	8.7526	0	0	58.2631	45.4245	71.0247	20.7447	9.75013	9.39423	27.3279	36.234	33.171	5.47879	5.46958	6.04765
WS2_G0018631	AT3G55720	70.8376	1.71328	0.569342	3.00922	0.00261917	0.0446485	0	2.61368	4.3763	79.8476	63.2395	1.76555	1.78135	4.8647	354.255	94.0601	254.633	0	2.196	0.850538	72.8679	122.675	144.213
WS2_G0019236	AT3G61400	86.7951	1.86198	0.595414	3.12721	0.00176477	0.0344209	0	2.61368	0	57.282	105.399	0	0	0	421.277	169.767	297.649	0	0	0	103.549	232.848	85.1323
WS2_G0019506	AT4G00220	72.0515	1.84268	0.417443	4.41422	1.01376e-05	0.000908386	5.86332	7.84103	30.6341	50.3387	40.6539	9.71051	31.1737	16.54	196.277	146.252	145.858	17.568	14.274	26.3667	145.188	196.124	144.213
WS2_G0020073	AT4G04460	133.282	2.26899	0.379686	5.97596	2.28744e-09	1.26867e-06	137.788	156.821	91.9023	26.0373	55.7109	104.167	104.209	171.238	246.277	162.885	187.885	158.112	91.134	131.833	120.533	167.604	151.656
WS2_G0020577	AT4G08300	1210.87	2.51954	0.293934	8.57176	1.01914e-17	7.05346e-14	1234.23	1471.5	1067.82	270.788	252.958	2167.21	1799.17	1388.39	1484.57	1240.56	1777.98	1254.16	1442.77	1165.24	719.913	598.919	1248.61
WS2_G0020840	AT4G10310	868.059	1.5867	0.328808	4.82562	1.39572e-06	0.000204687	146.583	146.366	161.923	807.155	877.824	210.983	192.386	174.156	4060.64	2021.72	1510	155.184	197.64	176.912	1422.84	969.288	1525.4
WS2_G0020931	AT4G11100	1213.91	1.84136	0.590569	3.11794	0.0018212	0.0352081	2078.55	2151.05	2446.35	6.94327	9.03421	2322.58	2841.26	2176.47	19.1489	23.515	43.5101	2095.47	1989.58	2353.44	10.4097	39.4591	29.7731
WS2_G0021526	AT4G15660	49.7124	2.41534	0.793111	3.0454	0.00232371	0.0411666	58.6332	47.0462	87.526	13.8865	13.5513	22.9521	16.9228	63.2412	55.8511	41.8682	121.631	55.6319	58.194	68.8936	7.12243	46.1008	66.059
WS2_G0021527	AT4G15680	40.1254	2.92264	0.837103	3.49138	0.000480537	0.0151071	17.59	26.1368	26.2578	20.8298	6.02281	0.882774	8.90676	12.6482	96.2766	54.486	151.297	28.3039	19.764	30.6194	17.5321	46.8821	117.697
WS2_G0021529	AT4G15700	52.2986	2.62772	0.871852	3.01395	0.00257871	0.0441247	23.4533	31.3641	26.2578	20.8298	18.0684	8.82774	16.0322	52.5388	98.4042	73.4127	188.379	51.7279	37.332	43.3774	9.31394	44.1473	145.609
WS2_G0021658	AT4G16620	48.4449	1.76576	0.454147	3.88808	0.000101042	0.00509209	29.3166	26.1368	4.3763	26.0373	33.1254	28.2488	14.2508	10.7023	122.872	69.9715	109.764	25.376	26.352	13.6086	82.1818	105.875	95.3668
WS2_G0021871	AT4G18440	8439.66	2.17214	0.427662	5.07912	3.79194e-07	7.29e-05	16484.7	16934	16643.1	692.591	697.14	13275.2	12858.7	10624.5	3478.72	907.335	5008.61	14654.6	14098.3	14406.4	799.355	1056.41	854.58
WS2_G0022543	AT4G24430	92.7779	1.59616	0.418185	3.81689	0.000135146	0.00624951	38.1116	28.7504	43.763	43.3955	70.768	28.2488	32.955	47.6741	232.979	130.193	156.735	24.4	31.842	63.7903	161.076	238.317	204.225
WS2_G0022822	AT4G26950	198.341	-1.932	0.564314	-3.42363	0.000617899	0.0177595	343.004	321.482	262.578	43.3955	36.1368	709.75	506.795	320.098	18.0851	5.16183	7.91093	326.959	282.186	171.809	1.09576	9.76711	5.58245
WS2_G0022831	AT4G27030	2174.9	-1.68614	0.421354	-4.00172	6.28842e-05	0.00362685	3775.98	3839.49	4065.58	3.47164	30.114	5443.18	5113.37	4382.13	4.25532	5.16183	6.92207	3447.23	3507.01	3333.26	6.57455	3.51616	6.04765
WS2_G0022902	AT4G27660	30.2177	1.84673	0.571135	3.23344	0.00122311	0.0272483	2.93166	41.8188	26.2578	8.67909	21.0798	37.9593	23.1576	21.4047	64.8936	46.4565	51.4211	17.568	16.47	25.5161	37.2558	45.7101	25.121
WS2_G0022919	AT4G27820	1019.77	-1.56471	0.22292	-7.01914	2.2324e-12	3.86262e-09	1738.48	1902.76	1693.63	126.715	138.525	2279.32	2182.16	2013.01	37.7659	57.9272	39.5547	1784.12	1648.1	1437.41	108.48	71.8859	76.2934
WS2_G0022968	AT4G28250	2168.21	2.35658	0.594172	3.96616	7.30412e-05	0.00405496	140.72	209.094	280.083	1770.53	1431.92	144.775	236.92	248.1	10218.1	1612.79	12770.2	157.136	196.542	84.2032	1500.64	2782.84	3075
WS2_G0023151	AT4G29930	436.896	1.63316	0.53646	3.04433	0.002332	0.041243	14.6583	18.2957	26.2578	447.841	534.524	15.0072	10.6881	17.5129	2057.45	717.495	1796.28	7.80798	34.038	40.8258	613.624	773.946	300.987
WS2_G0023560	AT4G33550	157.108	1.58378	0.350612	4.51717	6.2671e-06	0.000647382	93.8132	73.1829	87.526	152.752	118.95	80.3324	118.46	68.1059	602.659	335.519	281.827	44.8959	59.292	71.4452	151.762	192.607	137.7
WS2_G0023608	AT4G33980	368.127	-1.69684	0.448939	-3.77967	0.000157035	0.00690788	0	2.61368	4.3763	1234.17	1279.85	7.06219	12.4695	10.7023	219.149	696.274	248.205	3.90399	3.294	3.40215	1055.21	741.519	735.953
WS2_G0023649	AT4G34320	53.3008	1.80971	0.542252	3.3374	0.000845659	0.0217307	8.79498	18.2957	17.5052	31.2447	31.6197	7.94496	30.283	11.6753	118.085	140.517	72.1873	20.496	40.626	17.8613	95.8788	154.711	88.3887
WS2_G0023700	AT4G34760	150.868	1.70477	0.479715	3.55373	0.000379815	0.012928	143.651	177.73	231.944	53.8104	49.6881	306.323	310.846	246.154	199.468	89.4718	216.562	110.288	43.92	32.3204	96.4267	108.22	147.935
WS2_G0023892	AT4G36570	80.4652	3.13901	0.63908	4.91177	9.02586e-07	0.000146409	102.608	49.6598	52.5156	20.8298	24.0912	33.5454	40.0804	25.2965	122.34	64.8097	406.919	38.0639	61.488	41.6764	76.1552	105.485	102.345
WS2_G0023990	AT4G37430	535.741	1.62947	0.354679	4.5942	4.3442e-06	0.000482345	879.498	765.807	827.121	137.13	78.2965	730.054	1032.29	1078.02	323.404	180.091	491.961	710.527	770.796	761.231	99.1661	139.865	102.345
WS2_G0023996	AT4G37470	1153.2	-1.80697	0.399072	-4.52792	5.95671e-06	0.000624643	2427.42	2631.97	1658.62	29.5089	36.1368	1828.22	1941.67	2411.92	8.51064	11.4707	8.40537	2077.9	2317.88	2135.7	18.6279	19.9249	40.4727
WS2_G0024019	AT4G37700	93.2028	2.27328	0.435365	5.22155	1.77432e-07	4.23184e-05	32.2483	52.2735	30.6341	59.0178	54.2052	30.0143	17.8135	17.5129	436.702	175.502	208.156	40.9919	41.724	44.228	83.8255	102.359	157.239
WS2_G0024228	AT4G39630	41.6366	1.67064	0.563642	2.96401	0.00303655	0.0494008	14.6583	28.7504	0	31.2447	36.1368	14.1244	5.34406	26.2694	104.255	69.398	148.33	16.592	24.156	11.057	64.1018	56.6492	56.7549
WS2_G0024541	AT5G03260	836.335	1.59831	0.313052	5.10558	3.2979e-07	6.52136e-05	354.731	339.778	332.599	598.857	495.376	354.875	388.335	536.09	2473.94	1411.47	1082.81	319.151	293.166	473.75	1494.61	1821.37	1446.78
WS2_G0024554	WS2_G0024554	9.88961	-2.29839	0.694482	-3.3095	0.000934637	0.0231298	11.7266	10.4547	0	20.8298	13.5513	9.71051	8.01608	13.6212	2.65957	1.14707	6.42763	9.75998	14.274	11.9075	16.4364	10.1578	7.44326
WS2_G0024649	AT5G04120	233.17	2.74531	0.575335	4.77166	1.82712e-06	0.000242507	0	0	0	154.488	159.604	0.882774	0	0	1853.72	370.505	934.973	0	0	0	140.805	151.195	197.712
WS2_G0024657	AT5G04200	338.781	1.96967	0.410407	4.79931	1.59213e-06	0.000220382	128.993	135.911	157.547	178.789	167.133	156.251	144.289	148.86	1106.91	638.92	286.277	96.6238	118.584	178.613	603.763	739.565	772.239
WS2_G0024995	AT5G07310	20.9593	-1.70349	0.351652	-4.84427	1.27081e-06	0.000188841	2.93166	0	0	76.376	90.3421	3.5311	0	3.89176	26.0638	29.2504	21.7551	1.952	0	0.850538	31.2291	37.8964	30.2383
WS2_G0025129	AT5G08480	19.1624	2.18469	0.733972	2.97653	0.00291535	0.0481937	14.6583	23.5231	35.0104	5.20745	3.0114	22.0693	20.4855	22.3776	24.4681	13.7649	16.8107	27.3279	36.234	26.3667	7.6703	13.2833	13.4909
WS2_G0025148	AT5G08640	61.8564	-2.18762	0.503126	-4.34805	1.37354e-05	0.00113621	93.8132	94.0923	78.7734	19.094	16.5627	113.878	177.245	162.481	3.19149	4.5883	3.95547	87.8398	96.624	91.0075	3.83515	0.390684	4.18684
WS2_G0025643	AT5G13930	4500.23	-4.791	0.516709	-9.27215	1.82429e-20	3.78778e-16	9659.82	8787.18	10844.5	604.065	734.782	5721.26	11271.5	6723.99	24.4681	13.7649	34.1159	12207.8	4834.49	4985	6.02667	22.269	28.8426
WS2_G0025906	AT5G16350	48.1952	1.91582	0.550653	3.47918	0.000502944	0.0154553	58.6332	7.84103	43.763	22.5656	21.0798	37.9593	52.5499	35.0259	69.1489	49.3242	128.058	40.9919	39.528	48.4807	39.4473	62.1188	62.8025
WS2_G0026151	AT5G18670	7580.98	1.93844	0.344996	5.61875	1.92343e-08	7.74866e-06	8437.32	8413.42	9142.09	2931.8	2854.81	11032	9140.12	8567.72	12115.4	4647.94	16505.2	8279.39	7440.04	6749.87	3802.28	3925.6	4891.62
WS2_G0026253	AT5G19580	197.956	5.33981	1.61128	3.31402	0.000919656	0.0230274	571.674	467.848	442.006	0	0	280.722	253.843	271.45	3.19149	4.01476	28.6771	311.343	432.612	295.137	2.73939	0	0
WS2_G0026379	AT5G20820	34.5181	2.77324	0.82602	3.35735	0.000786938	0.0207614	17.59	10.4547	17.5052	20.8298	12.0456	10.5933	15.1415	11.6753	146.277	24.0886	165.141	1.952	9.882	18.7118	26.8461	19.9249	58.1505
WS2_G0026486	AT5G22390	2483.19	1.6609	0.392249	4.23429	2.29277e-05	0.00169412	4834.31	4641.89	4993.36	22.5656	24.0912	3769.44	5303.98	4518.34	83.5106	35.5593	101.853	4428.1	4597.32	4785.13	27.3939	22.6597	24.6558
WS2_G0026715	AT5G24420	1316.54	1.74422	0.452827	3.85184	0.000117235	0.0056216	2380.51	2211.17	2468.23	114.564	176.167	1814.98	2421.75	1991.61	427.659	255.224	779.721	1907.1	2337.64	2661.33	144.092	224.253	65.1286
WS2_G0026720	AT5G24470	549.12	-1.65195	0.288297	-5.73003	1.00414e-08	4.53238e-06	108.471	122.843	205.686	1485.86	1653.26	68.8564	77.4888	91.4564	395.745	667.023	436.09	124.928	102.114	103.766	1357.1	848.957	1485.4
WS2_G0026786	AT5G25130	1037.01	1.68964	0.35175	4.80353	1.55891e-06	0.0002187	1855.74	1795.59	1693.63	22.5656	25.5969	1560.74	1935.44	2265.98	86.7021	95.7807	51.9155	2021.29	2064.24	2014.92	37.8036	42.1939	59.0809
WS2_G0026909	AT5G26220	518.718	-2.04593	0.531553	-3.84897	0.000118614	0.0056486	1351.5	1534.23	1137.84	59.0178	51.1938	233.935	603.878	209.182	21.2766	5.73537	12.8553	1668.96	1151.8	712.751	25.7503	21.097	17.2125
WS2_G0027053	AT5G28520	311.348	2.19398	0.538476	4.07442	4.61292e-05	0.00291119	0	0	0	272.523	280.06	3.5311	3.5627	0	2326.6	581.566	884.541	0	0	0	327.632	340.286	272.61
WS2_G0027056	AT5G28510	405.584	1.85637	0.374436	4.95776	7.13102e-07	0.000123385	0	0	4.3763	440.898	451.71	0	0.890676	0	2389.36	992.793	1465.99	0	2.196	0	350.642	475.072	320.991
WS2_G0028020	AT5G37990	789.246	1.55408	0.462571	3.35966	0.000780396	0.020694	2.93166	0	0	1032.81	879.33	0.882774	7.12541	0.972941	3030.85	1453.92	3936.68	6.83199	1.098	0.850538	782.371	1109.15	1171.38
WS2_G0028165	AT5G39150	133.829	-1.6763	0.319234	-5.25101	1.51268e-07	3.87751e-05	0	2.61368	0	553.726	513.444	0.882774	1.78135	0	155.319	170.914	174.535	0	0	0	320.509	227.378	153.983
WS2_G0028546	AT5G42450	45.7027	1.76061	0.458977	3.83594	0.000125086	0.00588925	58.6332	67.9556	39.3867	5.20745	19.5741	68.8564	68.582	62.2682	51.5957	31.5445	46.4767	53.6799	55.998	49.3312	27.3939	28.1293	42.3336
WS2_G0028601	AT5G42900	223.053	-1.79998	0.348123	-5.17051	2.33452e-07	5.04913e-05	5.86332	0	21.8815	718.629	817.596	7.06219	10.6881	8.75647	147.872	323.475	190.851	14.64	6.588	7.65484	513.91	436.785	559.64
WS2_G0028665	AT5G43440	249.863	-1.62364	0.515165	-3.15168	0.00162334	0.0324715	524.767	663.873	459.512	17.3582	16.5627	204.804	285.907	437.823	1.59574	8.02952	6.92207	588.527	512.766	471.198	17.5321	13.2833	17.2125
WS2_G0029115	AT5G47330	48.9836	3.19064	1.07157	2.97754	0.00290576	0.0481119	64.4966	39.2051	91.9023	5.20745	1.5057	58.2631	58.7846	123.563	22.3404	22.9415	44.499	66.3679	75.762	68.043	1.64364	35.1616	53.0332
WS2_G0029298	AT5G48920	135.081	2.0982	0.568553	3.69042	0.000223886	0.00897403	35.1799	52.2735	113.784	86.7909	31.6197	48.5526	48.9872	101.186	423.404	203.606	130.036	36.1119	58.194	69.7441	259.147	278.167	319.595
WS2_G0029325	AT5G49150	17.2802	3.3816	0.809675	4.17649	2.96038e-05	0.00209783	0	0	0	5.20745	6.02281	10.5933	2.67203	6.81059	60.1064	33.2651	82.5704	8.78398	4.392	2.55161	14.2449	32.8175	23.7254
WS2_G0029462	AT5G50360	19.1643	2.88892	0.91525	3.15643	0.00159716	0.0320853	43.9749	36.5915	35.0104	0	6.02281	3.5311	4.45338	16.54	31.9149	17.7796	20.7662	37.0879	21.96	17.0108	8.21818	15.6274	9.30408
WS2_G0029506	AT5G50800	375.077	2.34572	0.759187	3.08977	0.00200308	0.037132	779.822	849.444	805.239	5.20745	1.5057	681.501	779.341	710.247	23.4043	9.75013	15.8219	654.895	570.96	474.6	5.47879	3.51616	5.58245
WS2_G0029904	AT5G54370	199.013	2.31021	0.711302	3.24786	0.00116277	0.0262705	0	0	0	100.677	126.479	0	5.34406	0.972941	984.042	563.213	143.386	0.975998	0	0	621.843	422.72	413.566
WS2_G0029967	AT5G54950	14.0458	-3.06204	0.923373	-3.31615	0.00091268	0.0229697	29.3166	28.7504	13.1289	10.4149	4.5171	15.8899	26.7203	16.54	0.531915	0	1.97773	23.424	23.058	39.1247	1.64364	2.34411	1.39561
WS2_G0030452	AT5G59340	324.091	-2.0501	0.544583	-3.76453	0.000166859	0.00722507	727.052	658.646	923.4	50.3387	31.6197	135.947	307.283	254.911	7.97872	19.5003	2.47217	714.431	820.206	800.356	26.8461	13.674	14.8865
WS2_G0030655	AT5G61290	25.1868	2.45922	0.684072	3.59498	0.000324417	0.0114361	20.5216	23.5231	17.5052	6.94327	7.52851	25.6004	32.955	34.0529	31.383	20.6473	67.2429	12.688	32.94	22.9645	20.2715	30.4734	20.9342
WS2_G0030884	AT5G63450	135.179	1.75202	0.56682	3.09096	0.00199513	0.0370206	64.4966	141.138	105.031	67.6969	102.388	34.4282	50.7685	29.1882	406.915	137.075	316.437	125.904	265.716	171.809	52.5964	168.776	57.6853
WS2_G0031206	AT5G66270	123.816	2.66659	0.869914	3.06535	0.00217418	0.0392203	170.036	243.072	245.073	1.73582	3.0114	236.583	252.952	273.396	14.3617	12.6178	18.7885	216.672	185.562	202.428	10.9576	12.5019	5.11724
WS2_G0031312	AT5G67230	278.666	1.60898	0.307445	5.2334	1.66423e-07	4.16319e-05	395.774	355.46	406.996	71.1685	63.2395	474.932	391.897	408.635	242.553	133.634	237.328	445.055	408.456	406.557	102.453	126.191	66.9894
WS2_G0031396	ATCG00300	129.178	-1.61572	0.505493	-3.19632	0.00139193	0.029222	351.799	196.026	175.052	24.3015	19.5741	203.921	260.077	230.587	2.65957	11.4707	7.4165	199.104	217.404	270.471	13.1491	7.423	5.58245
WS2_G0031654	AT2G07825	14.5677	-1.91201	0.567178	-3.3711	0.000748699	0.0201103	5.86332	2.61368	26.2578	24.3015	28.6083	7.06219	12.4695	8.75647	9.04255	4.5883	7.4165	33.1839	16.47	15.3097	14.2449	17.9715	13.4909

## Sheet: RO_leaf
id	TAIR_id	baseMean	log2FoldChange	lfcSE	stat	pvalue	padj	WT_leaf_1	WT_leaf_2	WT_leaf_3	WT_root_1	WT_root_3	LO_leaf_1	LO_leaf_2	LO_leaf_4	LO_root_1	LO_root_2	LO_root_4	RO_leaf_3	RO_leaf_4	RO_leaf_5	RO_root_3	RO_root_4	RO_root_5
WS2_G0000638	AT1G06620	1328.18	1.74453	0.421957	4.13437	3.55929e-05	0.00442836	175.9	180.344	201.31	2119.43	2019.15	160.665	238.701	297.72	2443.62	3262.28	2973.03	233.264	545.706	1085.29	2306.57	2922.32	1413.75
WS2_G0000735	AT1G07500	110.894	1.9625	0.508632	3.8584	0.000114133	0.0107113	90.8815	133.297	52.5156	26.0373	16.5627	84.7463	108.662	65.187	38.8298	67.1038	24.2272	170.8	417.24	504.369	33.4206	38.2871	13.0257
WS2_G0001076	AT1G10560	851.41	1.63859	0.446528	3.66962	0.000242915	0.0181752	647.897	606.373	673.95	763.76	855.238	76.8013	391.007	248.1	456.383	1026.63	423.235	1702.14	2269.56	2030.23	1071.1	572.353	659.194
WS2_G0001154	WS2_G0001154	748.416	3.11067	0.628378	4.95032	7.40899e-07	0.000217995	14.6583	2.61368	4.3763	1360.88	1303.94	7.94496	30.283	10.7023	1527.66	1662.68	1942.13	46.8479	65.88	77.3989	1455.17	1980.38	1229.53
WS2_G0001321	AT1G12610	3114.52	4.29934	1.09839	3.91423	9.06927e-05	0.0089757	255.055	169.889	249.449	3952.46	3542.92	11.4761	184.37	81.727	589.893	11731.1	3182.67	795.438	2796.6	9680.82	6827.67	7857.44	1037.87
WS2_G0001402	AT1G13300	3776.73	2.66179	0.767994	3.4659	0.000528469	0.0310982	5.86332	5.22735	0	8778.03	9026.68	18.5383	24.0482	29.1882	7645.74	9302.2	6100.81	36.1119	24.156	19.5624	8389.67	6257.98	8540.68
WS2_G0001463	AT1G13830	70.6445	1.81522	0.550824	3.29547	0.000982576	0.0480668	14.6583	10.4547	13.1289	161.431	87.3307	45.9042	40.9711	89.5106	134.574	117.002	68.2318	47.8239	39.528	45.929	87.6606	85.1692	111.649
WS2_G0001502	AT1G14200	1504.13	2.22006	0.182395	12.1717	4.39758e-34	4.78743e-30	1040.74	961.832	993.42	394.031	367.391	1416.85	1864.18	1510.98	636.702	525.36	535.471	3757.59	5440.59	4760.46	475.559	348.881	540.102
WS2_G0001579	AT1G14880	1516.21	1.55731	0.383553	4.06022	4.90275e-05	0.00555448	1093.51	893.877	989.044	15.6224	0	3138.26	3632.18	7234.79	2.12766	1.72061	3.95547	3439.42	2430.97	2888.43	6.02667	4.68821	0.930408
WS2_G0001592	AT1G15010	1669.92	2.51048	0.534854	4.69376	2.68225e-06	0.000561546	595.127	645.578	428.878	2199.28	1749.62	65.3253	258.296	236.425	1268.08	3693	2139.41	1171.2	2863.58	5488.52	2245.21	2171.03	1169.99
WS2_G0001602	AT1G15100	530.439	-1.95465	0.413558	-4.72641	2.28526e-06	0.000512983	688.94	927.855	822.745	319.391	415.574	1250.89	875.534	764.732	512.766	303.401	444.99	395.279	133.956	100.363	288.732	292.232	480.09
WS2_G0001737	AT1G16370	884.638	2.08739	0.498076	4.19091	2.77835e-05	0.00355842	428.023	467.848	411.372	748.138	730.265	125.354	226.232	199.453	828.723	1534.21	1104.07	584.623	1628.33	3344.31	1023.44	1269.72	384.724
WS2_G0001875	AT1G17620	6410.43	1.59527	0.479062	3.33	0.000868473	0.044388	1348.56	1309.45	1391.66	10399.3	10357.7	911.023	1433.1	1138.34	6749.47	17417.2	10775.2	1615.28	2993.15	7625.92	13263.6	15004.6	5243.78
WS2_G0001879	AT1G17665	136.52	-2.03383	0.555085	-3.664	0.000248306	0.0184518	38.1116	5.22735	21.8815	380.144	397.505	4.41387	1.78135	4.8647	143.617	225.974	236.834	6.83199	6.588	2.55161	327.084	248.085	269.353
WS2_G0001947	AT1G18300	11320.6	3.73088	0.706566	5.2803	1.2897e-07	5.20011e-05	1635.87	1573.43	1592.97	16991.9	17969	640.894	4377.67	1859.29	4162.77	24526.7	9091.14	9005.53	19429.1	35326.2	20830.4	15182.8	8254.58
WS2_G0001995	AT1G18740	13310.8	2.36703	0.467751	5.06045	4.18268e-07	0.000146886	3834.61	4027.67	3820.51	19790.1	19798.5	1488.36	4832.81	2713.53	7784.57	27817.1	12913.6	11528.5	21031.1	27710.5	25078.1	21289.6	10824.8
WS2_G0002045	AT1G19180	15667.1	1.70104	0.474006	3.58865	0.000332401	0.0226877	4523.55	4511.2	5400.36	26972.9	25410.2	596.755	2598.99	2110.31	15781.4	34798.2	18239.6	8371.14	17329.7	21228.6	31728.2	32980.4	13759.3
WS2_G0002048	AT1G19210	2270.25	5.75689	1.00175	5.74684	9.09258e-09	5.49924e-06	114.335	57.5009	39.3867	3926.42	3788.34	7.06219	229.794	37.9447	493.085	5486.45	1999.49	1824.14	4878.41	4760.46	5078.29	4010.37	1862.68
WS2_G0002273	AT1G21240	215.897	1.94023	0.541415	3.58364	0.000338845	0.0227706	105.54	138.525	83.1497	0	0	313.385	414.164	1351.41	0.531915	0.573537	0	471.407	279.99	511.173	0	0.390684	0
WS2_G0002351	AT1G21910	897.31	2.42398	0.476164	5.09064	3.56864e-07	0.000131695	301.961	352.846	288.836	1208.13	1020.87	268.363	556.672	478.687	501.064	1540.52	687.757	886.206	1203.41	2978.58	1260.67	1154.47	565.223
WS2_G0002579	AT1G24130	118.985	2.02349	0.611195	3.31071	0.000930602	0.0462603	2.93166	10.4547	17.5052	194.412	164.121	7.06219	14.2508	5.83765	412.234	215.076	170.085	31.2319	50.508	35.7226	221.343	184.794	285.17
WS2_G0002730	AT1G26390	61.3185	5.29208	1.22522	4.31929	1.56535e-05	0.00231853	2.93166	2.61368	0	5.20745	31.6197	158.899	105.99	388.203	26.5957	23.515	4.94433	62.4639	119.682	61.2387	8.76606	16.0181	23.7254
WS2_G0002776	AT1G26800	745.972	2.014	0.217188	9.27309	1.8083e-20	9.84304e-17	451.476	439.097	512.027	418.332	301.14	466.987	698.29	780.299	597.872	442.197	592.825	1731.42	2056.55	1860.98	387.898	401.233	542.893
WS2_G0002883	AT1G27730	17649.8	2.12121	0.466575	4.54633	5.45885e-06	0.00103353	7279.32	6442.71	8551.29	24959.3	23413.7	1615.48	7546.7	5698.51	10942	28899.4	13956.9	20639.4	34545.3	41709.5	28334.1	22299.5	13214.1
WS2_G0002966	AT1G28480	2325.89	2.71918	0.794411	3.42289	0.000619587	0.0351309	404.569	614.214	411.372	3756.31	3187.57	101.519	439.994	585.71	907.447	6846.88	1970.32	1259.04	2973.38	5189.13	4815.86	4835.11	1241.63
WS2_G0003057	AT1G29290	60.8546	4.79576	1.35221	3.54661	0.000390218	0.0249156	0	0	0	157.959	141.536	0.882774	6.23473	11.6753	46.8085	136.502	74.165	7.80798	8.784	32.3204	190.662	141.037	78.1543
WS2_G0003136	AT1G30135	921.094	3.53808	0.904276	3.91261	9.13056e-05	0.00899546	52.7699	62.7282	70.0208	2140.26	1409.34	5.29664	38.2991	40.8635	301.596	2714.55	1345.85	160.064	650.016	1341.3	2367.93	2375.75	581.97
WS2_G0003287	WS2_G0003287	63.3488	5.35627	1.39209	3.84763	0.000119265	0.0110972	2.93166	0	0	60.7536	76.7908	5.29664	3.5627	45.7282	59.0425	41.8682	145.858	46.8479	28.548	66.3419	117.246	140.256	235.858
WS2_G0003439	AT1G32640	22690.7	1.52521	0.32862	4.64127	3.46271e-06	0.000698089	13620.5	12976.9	14209.8	25511.3	26191.7	5757.45	13179.3	7800.07	17594.1	31262.4	22755.3	26198.7	40262.5	50990.6	30849.4	30546	16035.1
WS2_G0003468	AT1G32928	512.527	2.69397	0.502522	5.36091	8.28046e-08	3.60581e-05	108.471	209.094	83.1497	765.496	673.048	36.1937	206.637	110.915	373.936	949.204	609.142	630.495	894.87	1091.24	850.856	582.901	537.311
WS2_G0003489	AT1G33102	7.11628	5.64492	1.49882	3.76623	0.000165731	0.0136017	0	0	0	0	0	17.6555	5.34406	8.75647	0	0	0	20.496	48.312	20.4129	0	0	0
WS2_G0003553	AT1G33760	392.718	3.95538	0.849195	4.6578	3.19602e-06	0.000662733	93.8132	67.9556	122.536	218.713	158.099	34.4282	150.524	171.238	70.2128	466.286	155.252	315.247	1173.76	2906.29	235.588	261.368	74.8978
WS2_G0003670	AT1G35140	2754.48	3.92884	1.01758	3.86097	0.000112937	0.010645	419.228	308.414	315.094	4119.1	3636.27	74.153	231.576	407.662	731.915	7392.32	2368.83	457.743	2986.56	12438.3	5350.58	4680.4	908.078
WS2_G0004368	AT1G47130	596.267	4.22401	1.15878	3.64522	0.000267168	0.019455	0	10.4547	0	1721.93	1219.62	3.5311	10.6881	7.78353	250	2067.6	946.84	13.664	91.134	114.823	1746.09	1317.39	615
WS2_G0004507	AT1G48330	99.2384	-1.61372	0.43735	-3.68978	0.000224448	0.0170871	296.098	245.685	315.094	15.6224	6.02281	126.237	150.524	172.211	22.8723	9.17659	15.8219	151.28	92.232	36.5731	14.2449	8.98574	8.37367
WS2_G0005133	AT1G54020	37.0863	5.384	1.55599	3.46018	0.000539806	0.0314482	0	2.61368	0	29.5089	9.03421	8.82774	5.34406	17.5129	92.5532	46.4565	114.709	49.7759	94.428	0.850538	13.697	112.126	33.0295
WS2_G0005137	AT1G54050	75.4517	4.94152	0.627966	7.86908	3.5725e-15	8.73349e-12	14.6583	13.0684	4.3763	20.8298	16.5627	24.7177	28.5016	17.5129	12.766	36.7064	10.8775	217.648	528.138	296.838	16.9842	11.3298	11.1649
WS2_G0005431	AT1G56540	1754.35	1.66417	0.466827	3.56486	0.000364047	0.0238747	1782.45	1981.17	1982.46	26.0373	52.6995	1270.31	2260.54	1951.72	25.5319	53.3389	66.2541	2771.83	5146.32	10291.5	53.6921	82.0437	26.0514
WS2_G0005451	AT1G56660	19864.6	3.31822	0.736734	4.50396	6.66986e-06	0.0011767	2650.22	2961.29	4192.5	24035.9	32207	1819.4	4756.21	3480.21	10665.4	56887.4	20158.5	8824.97	22240	66711.9	32917.7	34162.6	9027.28
WS2_G0005531	AT1G57630	74.8492	1.83038	0.547605	3.34253	0.000830196	0.0432437	41.0433	52.2735	48.1393	48.6029	33.1254	67.0908	127.367	164.427	17.5532	51.0448	19.2829	113.216	194.346	195.624	49.3091	37.8964	12.0953
WS2_G0005669	AT1G59860	262.607	3.74535	0.476037	7.86778	3.61004e-15	8.73349e-12	58.6332	101.933	91.9023	22.5656	33.1254	120.057	257.405	119.672	24.4681	68.2509	47.4656	818.862	1599.79	963.659	66.2933	48.8355	21.3994
WS2_G0005808	AT1G61120	52.3616	2.44277	0.669836	3.64682	0.000265505	0.0193988	20.5216	36.5915	30.6341	0	0	57.3803	36.5177	215.02	6.38298	2.86768	1.4833	131.76	178.974	166.705	1.64364	2.73479	0.930408
WS2_G0005823	AT1G61255	7.28897	-5.2776	1.4585	-3.61851	0.000296302	0.020744	2.93166	15.6821	0	20.8298	4.5171	7.06219	12.4695	7.78353	5.85106	12.6178	9.88866	0	0	0	10.9576	8.20437	5.11724
WS2_G0006027	AT1G63090	1569.81	2.31289	0.483257	4.78604	1.701e-06	0.000443936	639.102	658.646	726.466	1563.97	1544.85	770.662	828.329	797.811	677.659	2709.96	1071.44	1445.45	3095.26	5513.19	2004.69	1843.25	795.964
WS2_G0006085	AT1G63720	1035.8	1.60392	0.369535	4.34036	1.4225e-05	0.00216589	381.116	462.621	393.867	1838.23	1718.01	115.643	238.701	271.45	1014.36	1679.89	985.405	645.135	1292.35	1826.96	2063.86	1379.9	1301.18
WS2_G0006099	AT1G63840	1241.73	1.84906	0.317923	5.81604	6.02569e-09	4.36759e-06	348.868	431.256	310.717	2204.49	1781.24	375.179	532.624	507.875	1154.26	2537.9	1295.91	848.142	1436.18	1657.7	2282.46	1903.41	1501.21
WS2_G0006358	AT1G66080	307.333	2.18354	0.375775	5.81077	6.2185e-09	4.36759e-06	208.148	175.116	153.171	196.147	168.639	241.88	285.907	278.261	111.17	262.106	142.397	406.015	1018.94	1019.79	219.152	211.751	126.07
WS2_G0006366	AT1G66160	4512.39	2.5787	0.733897	3.51371	0.000441894	0.027179	2160.63	2208.56	2310.69	3374.43	3356.21	512.009	2713	1177.26	671.276	6267.04	1567.85	7464.43	14034.6	18405.6	4590.68	4398.32	1497.96
WS2_G0006396	AT1G66400	634.109	1.65673	0.327023	5.06611	4.0603e-07	0.000144926	328.346	423.415	323.846	703.006	612.82	177.438	565.579	293.828	528.723	913.644	666.496	975.998	1222.07	1200.96	658.003	627.439	558.245
WS2_G0006615	AT1G68330	113.629	2.03418	0.619542	3.28337	0.00102574	0.0494104	20.5216	0	0	232.6	221.338	15.0072	14.2508	12.6482	157.447	217.371	282.321	21.472	30.744	37.4237	225.726	244.178	198.642
WS2_G0006824	AT1G70090	2099.02	2.42269	0.57761	4.19433	2.73681e-05	0.00352595	495.451	533.19	503.275	2975.19	3276.41	374.296	716.103	481.606	1077.13	5228.94	2741.63	790.558	2327.76	5095.57	3929.94	3750.96	1385.38
WS2_G0006856	AT1G70380	266.684	3.65674	0.799291	4.57498	4.76273e-06	0.000923576	5.86332	2.61368	26.2578	513.802	456.227	3.5311	40.9711	10.7023	210.638	813.275	481.084	103.456	154.818	136.086	660.742	649.317	264.236
WS2_G0007118	AT1G72920	1016.34	2.05028	0.317116	6.46539	1.01039e-10	1.15785e-07	744.642	838.99	687.079	512.066	474.296	488.174	1426.86	807.541	254.787	341.828	295.671	2336.54	3363.17	3714.3	420.771	320.752	250.28
WS2_G0007183	AT1G73540	12815.6	2.60922	0.441152	5.91455	3.32781e-09	2.68357e-06	4464.92	4618.36	4380.68	15768.2	16118.5	1804.39	7850.42	3969.6	7285.1	18679	10420.7	17300.5	27900.2	36954.2	18222.5	12282.3	9846.04
WS2_G0007273	AT1G74310	941.948	2.72371	0.449879	6.05431	1.41021e-09	1.26508e-06	469.066	352.846	455.135	413.125	427.619	1094.64	906.708	639.222	557.979	451.947	479.6	636.351	4132.87	3659.86	531.99	378.964	425.196
WS2_G0007288	AT1G74450	7312.13	2.59835	0.545783	4.76077	1.9286e-06	0.000485266	2527.09	2331.4	2406.97	9236.29	9901.49	882.774	2358.51	1682.21	2276.6	13556.7	5961.38	6651.43	14299.2	23047.9	11724.1	10986	4476.19
WS2_G0007339	AT1G74930	6063.77	2.94838	0.696487	4.23322	2.30371e-05	0.0031746	2339.47	2383.67	2161.89	5591.07	5294.05	232.17	4088.2	1430.22	2230.85	6747.09	3975.74	13235.5	20681.9	19229	5747.25	4606.56	3109.42
WS2_G0007517	AT1G76600	2882.11	3.05036	0.58723	5.19449	2.05278e-07	7.98129e-05	979.175	886.036	932.152	2744.33	2472.36	213.631	1318.2	1011.86	1162.77	4467.85	1383.92	3380.86	7246.8	12545.4	3308.09	3204.39	1738
WS2_G0007522	AT1G76650	4978.31	2.81068	0.786001	3.57593	0.000348989	0.0231662	1099.37	922.627	919.023	7833.75	7650.47	134.182	668.007	592.521	1602.13	15130.5	3616.28	2068.14	5608.58	12958.8	10560.4	9766.33	3500.19
WS2_G0007637	AT1G77640	395.186	4.52073	1.19074	3.79659	0.000146701	0.0127256	0	15.6821	0	860.966	662.509	3.5311	17.8135	44.7553	367.553	1372.47	527.066	31.2319	66.978	294.286	887.564	1120.09	445.665
WS2_G0007732	AT1G78430	191.057	1.73369	0.453421	3.82357	0.000131534	0.0118342	5.86332	23.5231	26.2578	286.41	344.806	50.3181	105.99	78.8082	371.808	287.342	513.222	70.2719	52.704	56.1355	298.046	328.956	347.507
WS2_G0007992	AT1G80840	13169.9	2.89396	0.730337	3.9625	7.41685e-05	0.00765341	3318.64	3771.53	3973.68	17705.3	16865.4	324.861	3035.42	2361.33	3840.42	27472.4	8427.61	9532.57	28273.5	44430.4	22567.1	20937.2	7051.56
WS2_G0008041	AT2G01300	396.575	1.65293	0.463584	3.56555	0.0003631	0.0238747	120.198	138.525	144.418	650.932	423.102	31.7799	117.569	89.5106	372.34	863.747	653.641	294.751	340.38	630.249	750.046	771.211	349.368
WS2_G0008222	AT2G05635	58.3509	6.08496	1.28192	4.74674	2.06722e-06	0.000490239	0	0	0	79.8476	75.2851	0.882774	0.890676	0	64.3617	18.3532	61.8042	38.0639	20.862	61.2387	219.699	139.474	211.203
WS2_G0008588	AT2G05940	6822.68	1.78192	0.490345	3.63402	0.000279039	0.0199197	2486.05	2276.51	2582.02	11635.2	10693.5	1863.54	3090.65	2595.81	2306.38	13326.1	6529.49	4842.9	9059.59	11352.1	13760	12735.9	4849.75
WS2_G0009092	AT3G17910	95.6585	6.52213	1.05393	6.18841	6.07755e-10	6.30126e-07	2.93166	0	4.3763	62.4895	48.1824	5.29664	11.5788	7.78353	30.3191	41.8682	66.7485	243.024	185.562	153.947	250.381	248.866	262.84
WS2_G0009322	AT2G14247	69.8339	2.06973	0.611531	3.38451	0.000713044	0.0388128	43.9749	52.2735	21.8815	38.188	21.0798	108.581	103.318	83.6729	16.4894	67.1038	38.5658	248.88	69.174	187.118	48.2133	26.5665	12.0953
WS2_G0009367	AT2G14610	1257.07	3.48172	0.947529	3.67453	0.00023829	0.0178907	123.13	86.2513	70.0208	0	1.5057	957.81	2629.28	14369.4	0	1.72061	1.4833	1701.16	891.576	534.138	0.547879	0.390684	1.86082
WS2_G0009463	WS2_G0009463	82.3916	4.58337	0.877215	5.22491	1.74242e-07	6.89775e-05	11.7266	0	13.1289	19.094	22.5855	1.76555	4.45338	13.6212	3.19149	11.4707	40.0491	234.24	177.876	146.293	289.28	203.937	207.946
WS2_G0010047	AT2G20560	1688.98	2.31989	0.269787	8.59896	8.04399e-18	2.91903e-14	1067.12	1233.65	1089.7	380.144	462.25	2066.57	1778.68	1612.16	328.191	414.667	261.061	3282.28	7194.09	6459.83	447.069	360.211	274.936
WS2_G0010290	AT2G22500	7640.85	2.01239	0.538954	3.73388	0.000188552	0.014983	4479.58	4485.07	3820.51	7391.11	7262	847.463	3419.3	2217.33	2695.74	12972.8	5232.09	9297.36	18029.2	24258.2	9664.58	9926.51	3895.62
WS2_G0010561	AT2G24850	952.835	2.38565	0.529997	4.50125	6.75549e-06	0.0011767	299.029	258.754	336.975	414.861	436.653	1084.05	1448.24	4641.9	619.681	685.95	354.014	1293.2	1188.04	2188.43	390.638	453.585	104.206
WS2_G0010616	AT2G25250	2098.96	2.6879	0.401997	6.68636	2.28784e-11	2.93018e-08	642.034	616.827	722.09	3285.9	2839.75	377.827	693.837	669.383	1138.3	2798.29	2161.66	1977.37	4281.1	6497.26	3226.46	2080.39	1673.8
WS2_G0010641	AT2G25460	3001.79	3.94582	0.934148	4.22398	2.40024e-05	0.00326627	196.421	240.458	166.299	5207.45	5812.01	37.9593	136.273	228.641	1163.3	11214.9	1682.06	477.263	2124.63	6700.54	6580.03	7387.84	1674.27
WS2_G0010715	AT2G26150	419.145	7.30794	0.77215	9.46441	2.95226e-21	2.14265e-17	23.4533	7.84103	8.7526	10.4149	45.171	119.174	258.296	80.7541	15.9574	34.4122	7.91093	1198.53	3012.91	2219.9	46.0218	28.52	7.44326
WS2_G0010814	AT2G27080	6781.15	3.7712	0.670614	5.6235	1.87132e-08	1.04472e-05	442.681	321.482	402.62	12355.6	11392.1	168.61	728.573	360.961	4473.4	21442.3	8872.6	2011.53	4538.03	9376.33	16656.6	15618.8	6117.43
WS2_G0010835	WS2_G0010835	51.2042	2.96138	0.783561	3.77938	0.000157217	0.0133714	0	10.4547	17.5052	74.6402	144.547	2.64832	25.8296	7.78353	39.8936	83.1629	43.5101	48.7999	59.292	95.2602	101.358	53.9144	61.8721
WS2_G0010840	AT2G27310	3430	2.21513	0.55991	3.95623	7.61411e-05	0.00781991	1251.82	1262.41	1168.47	4612.07	4857.39	180.969	586.065	603.223	1322.87	7601.09	3345.34	2443.9	5905.04	8752.03	6464.42	5218.37	2734.47
WS2_G0010864	AT2G27500	3011.37	1.56071	0.415834	3.7532	0.000174592	0.0140792	1961.28	2025.6	1733.02	3424.77	2738.87	1166.14	1535.53	1625.78	1422.87	4736.27	2357.46	2944.59	5911.63	8020.57	3680.1	4132.27	1776.61
WS2_G0011072	AT2G29460	353.362	1.76616	0.538648	3.27888	0.0010422	0.049982	26.385	28.7504	17.5052	727.308	536.03	67.9736	59.6753	162.481	935.106	687.671	1156.97	81.0078	121.878	50.1817	588.422	548.13	211.668
WS2_G0011077	AT2G29500	114.848	1.80126	0.427471	4.21376	2.51149e-05	0.00337547	49.8382	44.4325	52.5156	183.997	114.433	78.5669	61.4566	62.2682	160.106	177.223	92.459	96.6238	286.578	126.73	144.092	116.424	104.671
WS2_G0011138	AT2G30020	16038.3	3.08723	0.675005	4.57364	4.79328e-06	0.000923576	5148	5412.92	4625.75	16707.2	17871.2	1013.42	6651.57	3126.06	4472.87	24865.1	8490.9	20657	44061.6	64350.8	20569.6	16534.2	8093.62
WS2_G0011139	AT2G30040	3419.64	2.81393	0.509488	5.52306	3.33146e-08	1.76917e-05	1029.01	1029.79	936.528	3850.04	4265.65	734.468	1751.96	796.839	1526.06	6471.22	2797.01	2866.51	6974.49	11225.4	5169.24	4233.85	2475.82
WS2_G0011173	AT2G30360	2400.18	1.8292	0.363534	5.03171	4.86119e-07	0.000155651	768.095	739.67	652.069	3506.35	3529.36	364.586	779.341	449.499	3561.17	5167.57	3127.29	1211.21	2371.68	4096.19	3729.96	3818.16	2930.78
WS2_G0011220	AT2G30766	86.4286	4.44218	0.973665	4.56233	5.05896e-06	0.000966216	17.59	0	4.3763	26.0373	15.057	317.799	117.569	354.15	10.6383	39.5741	21.7551	51.7279	383.202	46.7796	33.9685	18.3622	10.6997
WS2_G0011226	AT2G30830	32.7916	4.51304	1.33845	3.37183	0.000746693	0.0401976	0	0	4.3763	17.3582	28.6083	8.82774	5.34406	4.8647	42.0213	117.002	91.4702	13.664	34.038	31.4699	77.7988	67.5884	13.0257
WS2_G0011374	AT2G32100	757.884	-1.5438	0.462312	-3.3393	0.000839897	0.0435407	1386.68	1466.27	1676.12	71.1685	34.6311	1859.12	2046.77	2409	84.5745	51.0448	90.4813	1013.09	359.046	181.165	65.7455	54.6958	34.4251
WS2_G0011476	AT2G33020	39.9298	2.64474	0.62449	4.23504	2.28512e-05	0.00316904	5.86332	10.4547	8.7526	52.0745	63.2395	19.421	15.1415	14.5941	68.0851	45.883	57.3543	67.3439	63.684	27.2172	69.0327	53.9144	36.7511
WS2_G0011667	AT2G34600	1532.55	3.20299	0.93673	3.41933	0.000627764	0.0353186	263.85	263.981	293.212	2008.34	1611.1	13.2416	177.245	179.994	722.34	3910.95	2313.95	456.767	1709.59	5392.41	2606.26	3375.51	754.561
WS2_G0011786	AT2G35658	112.181	2.47133	0.68957	3.58387	0.000338535	0.0227706	58.6332	52.2735	21.8815	116.3	124.973	13.2416	49.8779	42.8094	34.5745	181.238	82.0759	81.0078	245.952	420.166	170.39	153.539	58.1505
WS2_G0011818	AT2G35930	6339.81	3.23442	0.681457	4.74632	2.07146e-06	0.000490239	1096.44	1113.43	1256	10458.3	10237.3	150.072	763.309	575.008	2670.74	13997.7	5635.06	3328.15	9690.94	19595.5	12613.3	10483.6	4111.94
WS2_G0011826	AT2G36020	12.622	-2.10888	0.595813	-3.5395	0.000400891	0.0253739	41.0433	41.8188	52.5156	1.73582	0	15.8899	16.0322	7.78353	0.531915	0	3.95547	8.78398	13.176	9.35592	1.09576	0.390684	0.465204
WS2_G0011847	AT2G36220	5751.86	1.69176	0.498772	3.39185	0.000694213	0.0379777	1292.86	1045.47	1396.04	12199.3	11494.5	328.392	863.065	603.223	3102.66	15152.3	5704.77	2222.35	4676.38	5161.06	14661.2	11949.5	5928.56
WS2_G0011911	AT2G36780	77.348	3.13995	0.660146	4.75644	1.97037e-06	0.000485266	64.4966	18.2957	17.5052	6.94327	19.5741	41.4904	130.039	85.6188	4.78723	12.6178	2.47217	225.456	241.56	428.671	8.76606	4.29753	2.32602
WS2_G0012064	AT2G38195	16.1914	5.49377	1.58359	3.46919	0.000522021	0.0308858	0	0	0	6.94327	0	9.71051	31.1737	115.78	0.531915	6.88244	12.3608	20.496	42.822	17.0108	1.64364	6.64163	3.25643
WS2_G0012066	AT2G38240	304.705	2.98062	0.786263	3.79087	0.000150119	0.0128683	17.59	20.9094	8.7526	572.82	548.075	7.94496	14.2508	72.9706	1071.28	525.933	1100.61	63.4399	281.088	39.1247	277.227	296.529	261.445
WS2_G0012240	AT2G20630	48.8103	5.26146	1.14326	4.60216	4.18138e-06	0.000827648	2.93166	2.61368	4.3763	17.3582	40.6539	3.5311	42.7524	74.9164	23.9362	25.2356	31.1493	69.2959	157.014	141.189	14.2449	112.517	66.059
WS2_G0012385	AT2G41010	3942.56	1.61793	0.35926	4.50351	6.68407e-06	0.0011767	1049.53	1136.95	1137.84	7745.22	6402.24	835.104	1541.76	999.21	2562.77	8492.36	4828.14	2648.86	4008.8	3545.04	8791.81	6617.41	4680.42
WS2_G0012457	AT2G41640	5500.75	2.04421	0.552818	3.69781	0.000217472	0.0166726	2506.57	2399.35	2748.32	7191.49	7240.92	947.216	2289.93	1735.73	1834.57	10162.5	2771.79	5037.13	9468.05	17061.8	8915.08	7810.95	3391.34
WS2_G0012584	AT2G42760	10371.1	2.35071	0.428535	5.48545	4.12415e-08	2.0408e-05	3163.26	3677.44	3706.73	13485.6	14474.3	1994.19	4413.3	2068.47	6911.7	19996.9	11421.9	9475.97	17654.7	26666.1	16817.1	12839.8	7541.89
WS2_G0012592	AT2G42840	158.802	5.49166	1.55535	3.53082	0.000414268	0.0258868	0	0	0	333.277	258.981	1.76555	4.45338	10.7023	450.532	293.077	334.237	59.5359	0	20.4129	230.109	333.644	368.907
WS2_G0012677	AT2G43570	403.286	2.14395	0.5704	3.75868	0.00017081	0.0138548	93.8132	133.297	39.3867	421.804	308.669	431.676	405.258	2024.69	267.021	389.432	167.613	439.199	521.55	233.898	287.636	333.644	357.277
WS2_G0012780	AT2G44500	4354.45	1.73725	0.488073	3.55941	0.000371686	0.0241574	2456.73	2428.1	2748.32	4509.66	4464.4	1750.54	2159.89	2153.12	1878.72	7294.24	2776.74	3561.42	8087.86	13796.6	5852.99	5874.72	2231.58
WS2_G0012819	AT2G44840	4550.04	3.39275	0.787285	4.30944	1.63672e-05	0.00240576	211.08	159.434	301.965	8213.89	8189.51	35.311	341.129	362.907	3260.64	15810.1	6415.77	945.742	2396.93	3706.64	11621.6	11374.4	4003.55
WS2_G0012910	AT2G45680	1701.23	2.16872	0.367913	5.89466	3.75464e-09	2.91964e-06	686.009	650.805	857.755	2204.49	2019.15	826.276	1041.2	662.573	944.681	2141.59	1354.75	1629.92	3268.74	4955.23	2515.31	1758.86	1403.52
WS2_G0012970	AT2G46240	490.279	2.09571	0.422546	4.95972	7.05945e-07	0.000210555	199.353	159.434	183.805	586.707	676.06	139.478	154.087	202.372	592.553	528.801	643.258	232.288	1386.77	699.142	666.769	671.196	612.674
WS2_G0013401	AT3G02820	97.4081	1.52648	0.432381	3.53039	0.00041494	0.0258868	20.5216	10.4547	39.3867	118.036	146.053	52.0837	74.8168	58.3765	152.66	181.811	183.929	35.1359	60.39	90.157	127.656	150.023	154.448
WS2_G0013404	AT3G02840	3792.16	3.06362	0.897412	3.41385	0.000640529	0.0359439	923.473	820.694	564.543	5084.21	5635.84	86.5118	611.004	457.282	799.468	10880.6	2426.18	2072.04	5883.08	11353	7934.38	6900.66	2033.87
WS2_G0013709	AT3G05500	4568.77	1.6273	0.493097	3.30016	0.000966297	0.0474459	1996.46	1923.66	1754.9	6172.57	6087.55	1927.98	2305.96	1957.56	2141.49	10817.5	3692.92	3016.81	5463.65	9053.12	8684.98	7464.02	3208.05
WS2_G0013892	AT3G06890	203.001	2.31002	0.602247	3.83566	0.000125226	0.0115904	26.385	47.0462	8.7526	355.843	304.152	12.3588	32.955	42.8094	217.553	536.257	352.036	59.5359	152.622	212.634	445.426	456.71	187.942
WS2_G0013934	AT3G07195	890.081	2.46454	0.602397	4.09122	4.2911e-05	0.00502312	366.458	316.255	428.878	913.04	840.181	290.433	550.438	555.549	286.702	1404.59	319.898	646.111	1768.88	3714.3	1210.26	1041.17	478.23
WS2_G0014087	AT3G09032	126.673	-1.63839	0.467011	-3.50826	0.000451055	0.0275866	20.5216	26.1368	17.5052	249.958	231.878	0.882774	7.12541	4.8647	241.489	298.813	241.778	9.75998	4.392	6.8043	275.035	277.386	239.115
WS2_G0014103	AT3G09160	8.30563	6.13811	1.60701	3.81959	0.000133674	0.0119773	0	0	0	0	1.5057	0	2.67203	0.972941	0	0.573537	1.97773	36.1119	9.882	79.1	0.547879	2.73479	5.11724
WS2_G0014188	AT3G09940	3321.21	2.24433	0.496375	4.52145	6.14176e-06	0.00113167	137.788	83.6376	118.16	5099.83	5745.76	561.444	475.621	1403.95	6677.13	10627.1	7065.45	250.832	486.414	867.549	6319.78	7867.6	2672.6
WS2_G0014206	AT4G32200	17.3459	5.62571	1.56803	3.58777	0.000333524	0.0226931	0	0	4.3763	8.67909	10.5399	1.76555	5.34406	24.3235	7.97872	22.3679	2.47217	15.616	51.606	103.766	27.3939	5.86026	2.79122
WS2_G0014294	AT3G10815	288.212	1.79724	0.446613	4.02417	5.71778e-05	0.00617184	146.583	88.865	61.2682	466.935	370.403	58.2631	136.273	198.48	363.83	521.919	338.687	239.12	364.536	438.027	464.601	439.911	201.899
WS2_G0014306	AT3G10930	3306.11	2.60245	0.66249	3.92829	8.55513e-05	0.00854453	363.526	426.029	336.975	7472.7	6686.82	48.5526	428.415	285.072	2315.43	9526.45	4103.3	1305.89	2538.57	3000.7	7924.52	5872.38	3568.58
WS2_G0014349	AT3G11340	237.134	5.11124	1.13187	4.51575	6.30933e-06	0.00114478	0	5.22735	0	407.917	332.76	69.7391	50.7685	96.3211	795.213	555.757	269.466	44.8959	130.662	39.9753	360.504	298.483	573.596
WS2_G0014449	AT3G12220	92.0323	1.74435	0.455128	3.83265	0.000126771	0.0115974	23.4533	33.9778	8.7526	164.903	126.479	78.5669	45.4245	124.536	151.596	137.075	94.4368	66.3679	102.114	68.043	113.411	113.298	112.114
WS2_G0014595	AT3G13404	46.1338	-1.53625	0.45559	-3.37201	0.000746216	0.0401976	99.6765	101.933	96.2786	20.8298	3.0114	97.9879	109.553	64.2141	12.234	10.8972	25.7105	23.424	34.038	45.0785	10.9576	9.37642	19.0734
WS2_G0014820	WS2_G0014820	26.5288	6.86829	1.43997	4.76975	1.84458e-06	0.000472494	0	0	0	32.9805	49.6881	0.882774	29.3923	1.94588	14.8936	29.2504	15.3274	65.3919	50.508	91.8581	35.0642	20.3156	13.4909
WS2_G0014889	AT3G15760	689.195	1.82361	0.377981	4.82461	1.40278e-06	0.000391573	554.084	535.803	512.027	329.805	328.243	334.571	632.38	611.007	240.957	611.39	327.315	1012.11	1907.23	2752.34	414.196	355.132	257.723
WS2_G0014918	AT3G16050	375.857	1.94827	0.336207	5.79486	6.83791e-09	4.51157e-06	131.925	96.706	144.418	480.822	495.376	210.983	207.527	153.725	400	658.994	440.54	243.024	621.468	563.056	597.736	532.503	410.775
WS2_G0014936	AT3G16210	54.3684	-5.25136	1.38127	-3.80184	0.000143623	0.0125084	0	0	26.2578	118.036	73.7794	0.882774	3.5627	6.81059	137.234	125.031	114.214	0	0	0	104.645	76.5741	137.235
WS2_G0014972	AT3G16510	2113.31	1.70764	0.279274	6.11458	9.68116e-10	9.58127e-07	1020.22	1029.79	997.797	2997.76	2538.61	671.791	1389.45	951.536	1518.62	2601.56	2498.37	2509.29	3580.58	3866.54	3334.39	2280.42	2139.47
WS2_G0015296	AT3G19240	11480.7	2.33571	0.656968	3.55528	0.000377573	0.0243222	2184.09	2114.46	2555.76	18057.7	19750.3	1957.99	2654.21	1931.29	4914.89	31608.2	11980.6	3826.89	8831.21	21938.8	26786.3	25968.4	8110.83
WS2_G0015337	AT3G19580	9176.51	2.0689	0.500604	4.13281	3.58357e-05	0.00443325	4039.83	4171.43	5264.69	11468.6	10795.9	964.872	3480.76	2867.26	3721.81	14893	6409.83	11584.1	20457.9	24492.1	14613.6	11385.7	5389.39
WS2_G0015350	AT3G19680	2764.15	2.57873	0.72032	3.57997	0.000343632	0.0229506	574.606	460.007	490.146	4500.98	4822.76	788.317	639.505	856.188	1576.06	6651.31	3017.03	529.967	1518.53	7060.31	5478.79	5709.85	2316.25
WS2_G0015761	AT3G23250	7904.55	4.34773	0.718688	6.04954	1.45258e-09	1.26508e-06	108.471	78.4103	122.536	18743.4	18029.3	60.9114	211.09	175.129	5357.45	24637.4	12190.7	466.527	2483.67	3331.56	22541.4	17952.7	7886.6
WS2_G0015897	AT3G24500	847.681	1.85988	0.257861	7.21274	5.48364e-13	9.18425e-10	694.804	653.419	652.069	234.335	269.521	1061.09	1011.81	861.053	278.191	335.519	227.439	1660.17	3153.45	2449.55	399.952	257.461	210.737
WS2_G0015936	AT3G24780	23.7759	2.73668	0.825864	3.31372	0.000920651	0.0462603	8.79498	5.22735	0	20.8298	42.1596	9.71051	19.5949	15.5671	25	29.8239	28.6771	19.52	32.94	50.1817	46.0218	37.115	13.0257
WS2_G0015966	AT3G25180	19.1383	4.4211	1.23352	3.58414	0.000338186	0.0227706	2.93166	5.22735	0	0	0	14.1244	21.3762	87.5647	0	0.573537	0	26.3519	62.586	104.616	0	0	0
WS2_G0016032	AT3G25780	7111.71	2.25049	0.549782	4.09343	4.25038e-05	0.00502312	727.052	791.944	831.497	14001.1	13194.5	158.017	762.419	508.848	6419.15	22306.6	8139.36	1869.04	4247.06	5066.65	18353.9	17288.2	6233.73
WS2_G0016169	AT3G26830	588.901	2.47348	0.585996	4.22098	2.43247e-05	0.00328957	131.925	62.7282	113.784	942.549	1097.66	647.956	358.942	998.237	503.191	646.95	425.707	203.008	1281.37	223.691	1053.02	559.069	761.539
WS2_G0016198	AT3G27040	8.33528	4.82381	1.39913	3.44773	0.000565322	0.0324769	0	0	0	3.47164	1.5057	6.17942	12.4695	26.2694	1.59574	8.60305	4.94433	9.75998	8.784	31.4699	8.76606	6.25095	11.6301
WS2_G0016217	AT3G27210	1909.05	1.78138	0.456286	3.90408	9.45829e-05	0.00918321	404.569	441.711	406.996	3919.48	3682.95	221.576	320.643	377.501	1355.85	4894.56	2116.67	692.959	1321.99	2293.9	4292.08	3745.88	1964.56
WS2_G0016295	WS2_G0016295	2496.42	4.15862	1.21589	3.42024	0.000625668	0.0353186	0	0	0	5184.89	3952.47	3.5311	10.6881	9.72941	6818.62	6018.7	5474.36	13.664	7.686	10.2065	4349.61	5135.15	5449.86
WS2_G0016335	AT3G28210	211.793	1.78052	0.436059	4.08321	4.44182e-05	0.00517175	152.446	128.07	96.2786	249.958	237.901	99.7534	169.228	107.996	72.3404	255.224	88.5036	332.815	508.374	460.991	274.487	231.676	134.444
WS2_G0016372	AT3G28510	671.913	1.99425	0.576971	3.45642	0.000547402	0.0316984	43.9749	94.0923	83.1497	840.136	841.687	231.287	456.026	2013.99	1018.08	1481.45	797.026	252.784	307.44	319.802	1153.83	829.032	658.729
WS2_G0016770	WS2_G0016770	9.4577	5.41136	1.39278	3.8853	0.000102204	0.00971741	0	2.61368	0	0	0	4.41387	5.34406	0.972941	0	0	0	68.3199	34.038	45.0785	0	0	0
WS2_G0016874	AT5G58000	66.9154	3.19272	0.776715	4.11055	3.94723e-05	0.00474727	11.7266	15.6821	8.7526	46.8671	54.2052	79.4496	24.9389	47.6741	103.723	39.0005	63.2875	68.3199	85.644	183.716	18.6279	110.564	175.382
WS2_G0017061	WS2_G0017061	14.1663	4.31069	1.24467	3.46331	0.000533575	0.0313141	0	0	0	17.3582	19.5741	0.882774	0	0	7.44681	8.02952	6.92207	7.80798	10.98	16.1602	47.6655	39.8498	58.1505
WS2_G0017311	AT3G44260	14934.2	2.0273	0.430191	4.71255	2.44637e-06	0.000532649	7033.06	6649.19	7002.08	18132.4	18182.8	2664.21	10059.3	4951.3	7871.28	25376.1	12451.3	22435.3	28905.9	32975.4	21229.2	16885.8	11076.5
WS2_G0017326	AT3G44326	379.269	5.53114	1.44587	3.82546	0.000130528	0.0117952	0	0	4.3763	697.799	775.436	0.882774	1.78135	21.4047	912.766	1321.43	411.863	25.376	42.822	91.8581	712.243	842.315	585.227
WS2_G0017394	AT1G35460	143.734	4.34503	0.622727	6.97742	3.0065e-12	4.09129e-09	2.93166	10.4547	13.1289	124.979	111.422	340.751	145.18	215.993	240.957	98.6484	127.564	190.32	153.72	171.809	196.689	135.177	163.752
WS2_G0017599	AT3G46620	9609.61	2.44363	0.417293	5.85589	4.74454e-09	3.56217e-06	2752.83	2854.13	2800.83	14278.8	14570.7	1463.64	4717.91	2965.52	6772.34	18279.2	9364.57	8859.13	15184.2	21695.5	16079.7	11414.6	9309.66
WS2_G0017689	AT3G47350	19.9817	4.16006	1.24312	3.34648	0.000818454	0.0431482	0	2.61368	0	36.4522	28.6083	6.17942	8.90676	7.78353	42.5532	32.6916	22.7439	13.664	26.352	22.114	23.0109	24.6131	41.4031
WS2_G0017700	AT3G47460	263.827	1.53454	0.433028	3.54374	0.000394489	0.0250414	11.7266	2.61368	56.8919	399.238	420.091	47.6698	79.2702	53.5117	607.447	475.462	634.358	46.8479	74.664	51.8828	515.554	547.739	460.087
WS2_G0017826	AT3G48520	3195.76	3.30769	0.910977	3.63093	0.000282405	0.0200942	293.166	363.301	477.017	5610.16	5661.44	20.3038	87.2862	85.6188	1043.62	9946.85	3144.6	613.903	2302.5	8300.4	7573.88	6844.4	1959.44
WS2_G0017862	AT3G48850	31.7902	3.52425	0.9402	3.74841	0.000177962	0.0142455	17.59	2.61368	0	22.5656	12.0456	22.9521	14.2508	101.186	31.9149	18.9267	11.8664	61.4879	151.524	33.171	9.31394	13.674	15.3517
WS2_G0017889	AT3G49130	11.0898	4.41264	1.19137	3.70384	0.000212363	0.0164256	0	2.61368	4.3763	0	3.0114	0.882774	8.90676	1.94588	5.85106	5.73537	4.94433	57.5839	41.724	36.5731	7.12243	5.86026	1.39561
WS2_G0017932	AT3G49530	6225.99	1.89144	0.49994	3.78334	0.000154737	0.0132121	2506.57	2394.13	2350.07	9147.76	9826.21	843.932	2078.84	1981.88	2689.89	12235.8	5161.39	4310.98	9128.77	13461.5	12345.9	10197.3	5180.98
WS2_G0017994	AT3G50060	4102.14	2.01081	0.414913	4.84633	1.25764e-06	0.000362594	1641.73	1698.89	1842.42	4521.81	4869.44	832.456	2197.3	2137.55	3173.94	7054.5	3915.42	3583.87	6080.72	11219.4	6296.77	4999.59	3670.46
WS2_G0018077	AT3G50800	330.073	2.80342	0.526765	5.32195	1.02658e-07	4.21731e-05	164.173	128.07	109.408	258.637	192.73	57.3803	310.846	259.775	159.574	376.814	128.058	567.055	882.792	1361.71	272.844	198.077	183.29
WS2_G0018149	AT3G51450	2011.27	1.64787	0.466448	3.53281	0.000411167	0.0258589	1052.47	1050.7	975.915	1612.58	1639.71	715.93	882.66	1254.12	2162.77	3482.52	3537.67	1160.46	2675.82	5813.43	2184.39	3039.52	950.877
WS2_G0018262	AT3G52450	1659.51	1.92983	0.568777	3.39294	0.000691462	0.0379224	542.357	533.19	590.801	2633.24	2666.6	109.464	323.315	210.155	680.319	4327.91	847.953	1367.37	2138.9	2840.8	3308.64	3585.7	1504.93
WS2_G0018445	AT3G54000	1230.2	2.06878	0.609425	3.39465	0.000687175	0.0377825	231.601	216.935	293.212	2055.21	2425.68	72.3875	171.01	107.023	849.468	3367.24	1088.74	253.76	781.776	2071.06	2886.23	2741.43	1300.71
WS2_G0018526	AT3G54810	3836.85	2.79949	0.5096	5.4935	3.94043e-08	1.99523e-05	850.182	893.877	958.41	5660.5	5891.81	532.313	921.85	893.16	2395.74	7502.44	3096.64	2122.8	4969.55	11717.9	7181.6	6474.42	3163.39
WS2_G0018593	AT3G55430	6102.08	2.19026	0.533501	4.10544	4.03551e-05	0.00480138	1591.89	1484.57	1894.94	9017.58	8490.65	786.552	1091.97	1071.21	4330.32	14434.8	8175.95	2267.24	6325.57	14090	12072.5	12512.1	4097.52
WS2_G0018657	AT3G55970	122.74	4.45832	1.2693	3.51242	0.000444052	0.0272348	0	5.22735	0	308.976	343.3	42.3731	49.8779	267.559	262.766	114.707	244.25	88.8158	37.332	8.50538	114.507	76.9648	121.418
WS2_G0018810	AT3G57450	4965.5	2.16425	0.489108	4.42488	9.64937e-06	0.00160378	1289.93	1620.48	1185.98	7733.07	7215.32	498.767	1467.83	1105.26	3264.36	12889.1	5094.15	3407.21	6118.05	8842.19	9639.93	8898.23	4143.57
WS2_G0018860	AT3G57930	1465.48	1.59312	0.451026	3.5322	0.000412118	0.0258589	683.077	789.33	783.358	1789.63	2082.38	519.954	678.695	503.983	967.021	2681.86	1309.75	957.454	1640.41	4205.91	2102.76	2062.03	1155.57
WS2_G0018970	AT3G58980	228.002	2.23691	0.309508	7.22733	4.92593e-13	8.9377e-10	114.335	117.615	109.408	97.2058	115.939	298.378	377.647	241.289	157.447	131.34	156.735	309.391	544.608	757.829	120.533	132.833	93.506
WS2_G0019050	AT3G59750	167.465	1.79716	0.379106	4.74052	2.13172e-06	0.000493765	49.8382	41.8188	30.6341	227.392	258.981	46.787	89.9583	77.8353	326.064	259.812	297.154	98.5758	153.72	180.314	282.158	276.995	148.865
WS2_G0019215	AT3G61190	3039.06	3.42662	0.593918	5.76952	7.94955e-09	5.09075e-06	416.296	389.438	323.846	5453.94	5050.12	130.651	882.66	590.575	1861.17	7669.91	3152.01	1888.56	3595.95	6669.92	5819.02	5140.62	2629.33
WS2_G0019216	AT1G10522	32.5089	5.25427	1.32165	3.97553	7.02217e-05	0.00728065	0	0	0	36.4522	31.6197	12.3588	27.611	91.4564	29.7872	55.0595	37.0825	23.424	24.156	20.4129	42.7346	41.4125	79.0847
WS2_G0019264	AT3G61640	736.478	1.73844	0.49778	3.49239	0.00047872	0.0290339	234.533	300.573	227.568	1208.13	1037.43	103.285	214.653	185.832	447.872	1736.67	876.136	439.199	821.304	1287.71	1497.9	1392.4	508.933
WS2_G0019298	AT3G61900	181.916	-1.79878	0.470219	-3.8254	0.000130558	0.0117952	407.501	392.051	266.954	104.149	67.7566	285.136	211.981	359.988	114.362	100.369	204.695	182.512	79.056	45.929	59.1709	69.5418	141.422
WS2_G0019679	AT4G01540	2742.99	2.45153	0.56962	4.30381	1.67886e-05	0.00243692	715.325	595.918	573.295	4502.71	4624.01	470.518	575.377	554.576	1119.68	6608.87	2489.97	1153.63	3067.81	6089	5884.77	5544.59	2060.85
WS2_G0020098	AT4G10890	24.0018	4.73911	1.1294	4.19612	2.71531e-05	0.00351908	0	5.22735	4.3763	5.20745	13.5513	3.5311	21.3762	53.5117	4.78723	4.5883	5.43877	40.0159	125.172	87.6054	3.83515	14.4553	15.3517
WS2_G0020643	AT2G06420	17.519	5.94005	1.50514	3.9465	7.93007e-05	0.00799358	0	0	0	0	1.5057	3.5311	5.34406	11.6753	0	3.44122	10.3831	57.5839	37.332	14.4591	75.0594	57.0399	20.469
WS2_G0020776	AT4G09770	96.0983	4.56831	1.27879	3.57236	0.000353779	0.0234129	2.93166	0	0	190.94	171.65	24.7177	36.5177	127.455	190.957	206.473	130.53	37.0879	23.058	22.114	155.05	133.223	180.964
WS2_G0020959	AT4G11280	17549.8	2.3391	0.538098	4.34698	1.38024e-05	0.00213135	8671.85	8416.03	7846.71	16955.5	17827.5	2407.32	12096.3	7144.3	5822.87	26394.2	10680.3	25054.8	41384.7	59728.2	21343.7	17617.1	8955.18
WS2_G0021007	AT4G11660	789.329	2.03849	0.289014	7.05326	1.74773e-12	2.7181e-09	378.184	392.051	472.641	564.141	645.946	742.413	737.48	626.574	496.808	752.481	508.772	978.926	1834.76	2277.74	821.818	708.701	479.16
WS2_G0021095	AT4G12400	906.867	2.00549	0.399275	5.02283	5.09153e-07	0.000159109	559.947	556.713	757.1	380.144	385.46	1061.98	863.065	462.147	778.191	467.433	403.458	1080.43	3714.53	2717.47	481.586	307.469	439.618
WS2_G0021104	AT4G12490	27.2042	6.62166	1.38393	4.78467	1.7127e-06	0.000443936	0	0	0	1.73582	0	50.3181	114.007	102.159	3.7234	4.01476	0	52.7039	72.468	50.1817	1.09576	8.20437	1.86082
WS2_G0021106	AT4G12500	28.8355	4.45075	1.12765	3.94692	7.91631e-05	0.00799358	0	7.84103	0	0	0	67.9736	38.2991	166.373	0.531915	1.14707	0	94.6718	57.096	45.929	2.19152	1.17205	6.97806
WS2_G0021213	AT4G13395	1263.25	2.39191	0.514564	4.64843	3.34465e-06	0.00068059	603.922	703.079	310.717	1506.69	993.763	168.61	803.39	441.715	628.723	1967.23	1051.17	1760.7	2984.36	3764.48	1616.24	1372.08	798.29
WS2_G0021242	AT4G13575	43.5072	-1.95374	0.403242	-4.84507	1.26566e-06	0.000362594	79.1549	99.3197	65.6445	29.5089	18.0684	137.713	89.9583	55.4576	15.9574	12.0443	15.8219	21.472	21.96	20.4129	20.2715	23.8317	13.0257
WS2_G0021279	AT4G13890	104.16	2.74825	0.829987	3.31119	0.000929002	0.0462603	14.6583	2.61368	4.3763	79.8476	75.2851	31.7799	81.0515	323.989	215.957	170.34	205.19	60.5119	27.45	59.5376	105.741	130.489	181.895
WS2_G0021359	AT4G14390	148.877	1.79566	0.493188	3.64092	0.000271668	0.0196512	26.385	52.2735	8.7526	199.619	182.19	75.0358	114.897	236.425	312.766	190.414	189.862	145.424	101.016	74.8473	209.29	182.84	228.88
WS2_G0021590	AT4G16140	100.586	2.97797	0.627856	4.74308	2.10498e-06	0.000492814	0	18.2957	0	105.885	106.905	48.5526	60.566	81.727	171.277	218.518	274.905	45.8719	47.214	76.5484	127.656	183.231	142.818
WS2_G0021612	AT4G16260	3082.71	3.72029	0.851748	4.36783	1.25489e-05	0.00197991	11.7266	7.84103	26.2578	7385.91	6721.45	476.698	133.601	385.285	4114.36	7148.56	4677.34	58.5599	472.14	49.3312	6575.64	6189.61	7971.73
WS2_G0021751	AT4G17500	5329.63	1.94372	0.432683	4.49224	7.04788e-06	0.00121788	2949.25	2618.9	2004.35	6228.12	5426.55	690.329	2591.87	2326.3	4213.83	8858.28	5863.98	5556.36	10198.2	13384.9	6565.23	7319.47	3807.69
WS2_G0021870	AT4G18430	152.566	4.56107	1.3131	3.47352	0.000513673	0.0305579	0	0	0	333.277	249.946	10.5933	14.2508	69.0788	344.149	419.256	208.651	7.80798	15.372	18.7118	336.945	288.325	277.262
WS2_G0022535	AT4G24370	816.689	1.68003	0.408362	4.11407	3.88747e-05	0.0047286	334.209	504.439	415.749	885.267	909.444	398.131	491.653	402.798	522.872	1557.15	694.184	716.383	1257.21	2047.24	1211.36	922.015	613.604
WS2_G0022536	AT4G24380	5658.79	2.36314	0.677894	3.486	0.000490296	0.0295657	2705.92	2833.22	2406.97	5120.66	4962.79	1097.29	2810.08	2084.04	1403.19	10360.9	3066.97	6225.89	12466.7	22191.4	7835.76	6846.35	1781.27
WS2_G0022612	AT4G25070	285.464	1.75885	0.506827	3.47032	0.000519835	0.0308403	23.4533	57.5009	30.6341	407.917	511.938	120.057	180.807	454.363	494.149	481.198	238.811	174.704	90.036	119.075	452	432.878	583.366
WS2_G0022856	AT4G27280	11425	2.29825	0.45789	5.01921	5.18842e-07	0.000159109	3600.08	3674.83	3715.48	16564.9	15233.2	1879.43	5483.89	4773.25	7145.21	23895.8	8600.67	10830.7	18109.3	25116.4	20126.9	16059.5	9415.26
WS2_G0022899	AT4G27652	4180.21	3.5895	0.441875	8.12334	4.53518e-16	1.41064e-12	562.879	729.215	398.243	7385.91	5815.02	390.186	1310.18	679.113	3123.94	8023.78	4467.2	3831.77	7332.44	9226.63	7408.97	6131.79	4246.38
WS2_G0022900	AT4G27654	1284.65	4.23214	0.794398	5.32748	9.95847e-08	4.16973e-05	152.446	125.456	78.7734	2174.98	1484.62	14.1244	228.904	77.8353	671.276	2821.23	1443.25	1008.21	2460.62	3254.16	2487.92	2318.32	1036.94
WS2_G0022901	AT4G27657	936.758	3.11116	0.406487	7.65376	1.95182e-14	4.15573e-11	384.048	410.347	301.965	616.215	472.79	327.509	775.779	388.203	230.851	712.333	412.357	2083.76	3871.55	3538.24	630.609	420.376	347.973
WS2_G0023135	AT4G29780	32812.2	3.13977	0.728799	4.30814	1.64634e-05	0.00240576	6701.78	6607.37	7238.4	46051.3	47233.9	931.326	7850.42	4642.87	10070.2	75092.6	23814.4	25043.1	58349.9	97707.2	62639	57917.8	19916.3
WS2_G0023656	AT4G34380	43.8592	2.55095	0.773061	3.2998	0.000967527	0.0474459	23.4533	5.22735	26.2578	48.6029	64.7452	5.29664	46.3151	34.0529	31.383	45.883	7.4165	72.2239	102.114	137.787	31.777	44.9287	18.143
WS2_G0023660	AT4G34410	13800.1	4.50485	0.791808	5.68932	1.27549e-08	7.30822e-06	1087.65	1116.04	1172.85	19380.4	20117.7	97.9879	1362.73	690.788	4384.04	34295.2	11691.4	7897.78	23070.1	45688.3	28026.2	26466.5	8055.94
WS2_G0023700	AT4G34760	150.868	-1.56278	0.42376	-3.6879	0.000226114	0.0170943	143.651	177.73	231.944	53.8104	49.6881	306.323	310.846	246.154	199.468	89.4718	216.562	110.288	43.92	32.3204	96.4267	108.22	147.935
WS2_G0023970	AT4G37240	89.203	2.23315	0.611924	3.64939	0.000262864	0.0192705	41.0433	41.8188	0	59.0178	76.7908	58.2631	99.7557	78.8082	82.4468	180.091	98.3922	66.3679	82.35	261.115	88.2085	121.503	80.4803
WS2_G0023972	AT4G37260	6390.33	2.17081	0.40036	5.42214	5.88892e-08	2.67124e-05	1870.4	1740.71	1925.57	9093.95	9472.37	474.05	1498.12	1770.75	7147.87	12435.4	8306.48	4545.22	8015.4	12366	10424.5	9670.22	7878.69
WS2_G0023985	AT4G37390	184.632	-4.91805	1.36881	-3.59295	0.00032696	0.0224571	2.93166	15.6821	13.1289	480.822	490.859	0.882774	8.90676	15.5671	501.064	394.02	162.174	0	1.098	0	342.972	248.085	460.552
WS2_G0024051	AT4G37990	40.9392	3.58527	1.08274	3.31128	0.00092869	0.0462603	8.79498	7.84103	4.3763	8.67909	15.057	60.0286	59.6753	263.667	2.65957	4.01476	0	66.3679	176.778	15.3097	0	0.390684	2.32602
WS2_G0024144	AT4G38840	834.476	-2.02885	0.45535	-4.45557	8.36697e-06	0.0014122	1917.31	1892.3	1592.97	0	1.5057	3138.26	2102	2208.58	2.12766	0	2.47217	789.582	323.91	210.933	3.28727	0.390684	0.465204
WS2_G0024261	AT4G39890	577.491	2.47663	0.563174	4.39763	1.09438e-05	0.00180515	202.285	164.662	196.934	890.475	665.52	147.423	182.589	264.64	213.83	1134.46	423.729	430.415	820.206	1884.79	980.703	829.032	385.654
WS2_G0024458	AT5G02490	1756.52	1.88647	0.339945	5.54933	2.8676e-08	1.5609e-05	1075.92	1220.59	1199.11	532.896	525.49	2285.5	3089.75	3236	832.447	478.903	958.212	2074.97	4811.43	6036.27	538.565	612.593	352.159
WS2_G0024535	AT5G03204	278.257	2.91574	0.678272	4.29877	1.71746e-05	0.00247644	55.7016	33.9778	13.1289	558.933	402.022	4.41387	24.9389	20.4318	186.702	767.392	409.885	111.264	281.088	399.753	613.076	650.88	196.781
WS2_G0024674	AT5G04340	9185.28	1.8817	0.473093	3.97745	6.96594e-05	0.00725691	3834.61	3549.37	3501.04	15216.2	14563.1	828.925	3032.75	2191.06	4783.51	17683.9	7706.73	7905.58	15168.9	17038.8	17579.8	13416.1	8149.44
WS2_G0024789	AT5G05410	2707.41	4.27065	0.558665	7.64438	2.09953e-14	4.15573e-11	128.993	67.9556	91.9023	5865.33	6661.22	72.3875	171.9	87.5647	1179.26	7232.3	2137.93	1159.49	2262.98	2150.16	7842.89	5805.18	3108.49
WS2_G0025118	AT5G08391	8.03456	-4.95303	1.39754	-3.54411	0.000393936	0.0250414	2.93166	13.0684	17.5052	1.73582	15.057	0.882774	2.67203	0.972941	7.44681	16.059	16.3163	0	0	0.850538	11.5055	15.6274	13.9561
WS2_G0025335	AT5G10695	1152.7	2.00985	0.57819	3.47611	0.000508737	0.0304306	513.041	491.371	266.954	1841.7	1291.89	87.3946	368.74	280.207	469.149	2781.65	986.394	1023.82	1903.93	2202.04	2005.78	2149.55	932.269
WS2_G0025376	AT5G11070	3810.84	2.26019	0.467236	4.83736	1.31577e-06	0.000372054	1445.31	1599.57	1553.59	3495.94	3164.98	775.958	1955.03	1754.21	2366.49	6826.81	4943.84	3187.61	6326.67	12514	4774.76	5534.43	2565.13
WS2_G0025391	AT5G11210	48.8198	2.97092	0.873034	3.40298	0.000666554	0.0368347	14.6583	2.61368	4.3763	38.188	54.2052	20.3038	45.4245	165.4	55.8511	71.1186	19.2829	55.6319	37.332	79.1	69.0327	64.8536	32.5643
WS2_G0025479	AT5G12020	12.272	5.0157	1.35435	3.70339	0.000212741	0.0164256	2.93166	0	0	6.94327	9.03421	23.8349	23.1576	18.4859	2.12766	0.573537	2.47217	21.472	72.468	18.7118	4.38303	1.56274	0.465204
WS2_G0025537	AT5G12920	52.2607	2.22266	0.529315	4.19914	2.67934e-05	0.00349325	23.4533	2.61368	4.3763	59.0178	63.2395	31.7799	64.1287	50.5929	63.8298	76.2804	80.5926	50.7519	49.41	46.7796	66.8412	88.6853	66.059
WS2_G0025907	AT5G16360	3083.81	2.33959	0.517547	4.52054	6.16816e-06	0.00113167	29.3166	28.7504	35.0104	6483.28	6825.34	32.6626	61.4566	60.3223	3127.13	10501.5	5631.59	110.288	107.604	248.357	7956.3	7684.37	3501.59
WS2_G0026008	AT5G17350	3770.65	3.15386	0.551539	5.71829	1.076e-08	6.33182e-06	888.293	857.285	980.291	5011.31	4628.53	557.913	1894.47	615.872	1596.81	7330.38	2360.42	4113.83	8273.43	11868.4	5997.08	4612.81	2513.96
WS2_G0026078	AT5G18030	215.907	-1.70186	0.404562	-4.20667	2.59161e-05	0.00344068	457.339	590.691	485.769	1.73582	0	436.09	591.409	632.412	2.65957	0	0	242.048	153.72	76.5484	0	0	0
WS2_G0026197	AT5G19110	3362.69	2.65854	0.771852	3.44436	0.000572412	0.0327977	23.4533	13.0684	17.5052	4782.18	4568.3	7.94496	52.5499	18.4859	8687.23	7221.98	16075.5	33.1839	143.838	163.303	5944.49	7096	2316.72
WS2_G0026288	AT5G19880	39.2679	4.76488	1.35358	3.52021	0.000431198	0.0266118	0	0	0	59.0178	81.3079	8.82774	31.1737	89.5106	23.9362	64.2361	59.332	12.688	14.274	21.2634	75.0594	80.8717	46.0552
WS2_G0026438	AT5G21960	734.194	3.40897	0.591892	5.75944	8.43929e-09	5.24996e-06	108.471	154.207	201.31	906.097	993.763	20.3038	285.907	78.8082	550	973.866	1035.34	1077.5	1963.22	1870.33	936.873	734.487	590.809
WS2_G0026470	AT5G22250	6589.2	2.20463	0.541096	4.07438	4.6138e-05	0.00531515	2617.97	2273.9	2603.9	10291.7	9409.13	452.863	1892.69	978.778	2620.74	13530.3	5399.21	7047.68	12065.9	15436.4	11982.1	9112.32	4300.81
WS2_G0026734	AT5G24590	5475.89	1.84688	0.490012	3.76905	0.000163867	0.0136017	2201.68	2041.28	1929.95	7911.86	8596.05	867.767	1780.46	1694.86	3161.7	11229.9	4924.56	3050.97	6810.89	12344.7	10300.1	9837.04	4406.41
WS2_G0026826	AT5G25450	31.4077	2.25346	0.611631	3.68435	0.000229287	0.0172743	0	13.0684	21.8815	46.8671	27.1026	16.7727	32.0643	24.3235	35.6383	43.0153	18.294	45.8719	70.272	38.2742	38.8994	33.2082	28.3774
WS2_G0026873	AT2G05642	32.811	4.91257	1.45637	3.37317	0.000743088	0.0401976	0	0	4.3763	13.8865	13.5513	4.41387	8.01608	5.83765	10.1064	0.573537	33.127	15.616	42.822	45.929	146.832	43.366	169.334
WS2_G0027611	WS2_G0027611	389.491	-1.66014	0.368246	-4.50825	6.53648e-06	0.00117619	76.2232	70.5692	96.2786	1215.07	1216.61	49.4353	73.0354	72.9706	591.489	828.761	540.91	30.2559	7.686	36.5731	677.178	458.663	579.644
WS2_G0027999	AT5G37770	3845.07	1.55209	0.380375	4.08043	4.49521e-05	0.00520607	3110.49	2689.47	2800.83	3247.72	3062.6	1340.05	3592.99	1945.88	2089.36	4886.54	2427.67	5664.69	8177.9	11378.5	3595.18	3373.17	1983.16
WS2_G0028137	AT5G38900	108.835	1.96805	0.544035	3.6175	0.000297458	0.0207582	38.1116	18.2957	26.2578	154.488	173.156	75.9186	73.0354	240.316	97.8723	161.737	91.9646	71.2479	162.504	89.3065	114.507	165.65	95.832
WS2_G0028192	AT5G39420	82.9646	-1.68171	0.502974	-3.34353	0.000827192	0.0431905	35.1799	20.9094	26.2578	128.451	158.099	18.5383	8.90676	16.54	157.447	130.193	205.684	12.688	12.078	1.70108	167.103	183.622	127.001
WS2_G0028464	AT5G41750	7672.78	1.87472	0.540718	3.46709	0.000526123	0.0310441	8243.83	7676.36	7426.58	100.677	130.996	4025.45	8531.78	8088.06	33.5106	158.87	34.1159	12851.9	27471.9	45296.2	111.767	179.715	75.363
WS2_G0028774	AT5G44350	2971.58	2.81644	0.518007	5.43707	5.41646e-08	2.5092e-05	52.7699	104.547	179.428	5832.35	5556.04	27.366	180.807	58.3765	5217.02	7745.62	6080.54	549.487	837.774	955.154	6635.91	6600.61	3903.06
WS2_G0028810	AT5G44582	57.2046	2.46493	0.677682	3.6373	0.00027551	0.0197976	17.59	23.5231	8.7526	45.1313	79.8022	30.8971	73.0354	31.1341	57.4468	110.693	12.3608	82.9598	104.31	97.8118	61.9103	57.4306	77.6891
WS2_G0028954	AT5G45890	24.2949	-9.45255	2.55543	-3.69901	0.000216445	0.0166525	85.0182	115.002	175.052	0	0	3.5311	32.955	0	1.06383	0	0	0	0	0	0	0.390684	0
WS2_G0029318	AT4G08410	103.787	3.17596	0.67226	4.72431	2.30902e-06	0.000512983	14.6583	28.7504	52.5156	15.6224	18.0684	120.057	57.8939	305.503	97.8723	25.8092	20.7662	229.36	326.106	289.183	43.2824	39.8498	79.0847
WS2_G0029338	AT5G49280	1632.04	2.25823	0.501551	4.5025	6.716e-06	0.0011767	64.4966	154.207	122.536	3699.03	2762.96	79.4496	98.865	109.942	1609.57	4339.95	3522.84	229.36	491.904	910.926	4045.54	3974.04	1529.13
WS2_G0029571	AT5G51440	74.4176	2.03866	0.438105	4.65335	3.26581e-06	0.000670817	38.1116	52.2735	43.763	60.7536	51.1938	74.153	86.3956	50.5929	39.3617	51.6183	25.7105	110.288	258.03	185.417	69.5806	32.0361	35.8207
WS2_G0029630	AT5G51990	160.06	7.86534	1.65674	4.74747	2.05976e-06	0.000490239	0	0	0	315.919	286.083	0	11.5788	0	100	521.345	230.406	37.0879	117.486	260.265	342.424	345.365	153.052
WS2_G0029637	AT5G52050	5509.24	3.41822	0.846352	4.03877	5.37319e-05	0.0059689	1149.21	1021.95	892.765	6813.09	6406.76	135.947	981.525	664.519	1933.51	13454.6	5168.31	2427.31	9469.15	20861.1	9710.06	9830.01	2737.26
WS2_G0030152	AT5G56620	54.3306	-4.86779	1.36963	-3.55409	0.000379289	0.0243607	5.86332	7.84103	0	78.1118	115.939	2.64832	0	6.81059	138.298	109.546	145.858	0	0	0	91.4958	101.187	120.023
WS2_G0030246	AT5G57510	384.15	3.48653	0.741498	4.702	2.57623e-06	0.000549816	17.59	7.84103	0	979.001	950.098	14.1244	28.5016	36.9718	344.681	1373.05	297.649	56.6079	119.682	130.983	970.841	712.608	490.325
WS2_G0030251	AT5G57550	48.4269	3.21465	0.903424	3.5583	0.000373268	0.024188	8.79498	13.0684	17.5052	6.94327	12.0456	35.311	43.6431	244.208	3.7234	17.2061	9.39423	43.9199	54.9	260.265	25.2024	18.7528	8.37367
WS2_G0030252	AT5G57560	15879.5	2.79426	0.700564	3.98858	6.64687e-05	0.00699142	2820.26	2564.02	2783.33	26851.4	24621.2	803.324	2815.43	3520.1	7728.72	42684.9	16994.2	6289.33	14346.5	36019.4	34858.2	33847.3	10403.4
WS2_G0030317	AT5G58090	1863.59	1.70144	0.312832	5.43884	5.363e-08	2.5092e-05	1216.64	1191.84	1242.87	1567.44	1445.47	886.305	1349.37	1028.4	1512.77	1980.42	1574.77	1860.25	3627.79	6384.14	1588.3	1649.47	1574.72
WS2_G0030381	AT5G58680	1035.23	2.63617	0.603097	4.37106	1.23642e-05	0.00197562	38.1116	67.9556	70.0208	2313.85	2336.85	16.7727	41.8618	16.54	522.872	3153.31	1307.28	149.328	449.082	491.611	3071.96	2353.09	1198.37
WS2_G0030475	AT5G59550	11836.7	2.46648	0.48829	5.05126	4.38907e-07	0.000149317	3737.87	3834.26	3877.4	17299.2	18051.9	839.518	4012.49	2052.91	7221.81	21174.4	11317.6	11439.7	21140.9	30699.3	20420.5	14556.9	9546.92
WS2_G0030500	AT5G59820	8193.56	2.66817	0.529986	5.03442	4.79286e-07	0.000155651	2228.06	2185.03	2630.16	11043.3	11226.5	1119.36	4317.11	2349.65	3555.85	17525	5133.21	9755.1	15121.6	19885.6	13531.5	11835	5848.54
WS2_G0030551	AT5G60310	102.139	3.07111	0.932084	3.29489	0.000984604	0.0480668	2.93166	5.22735	4.3763	192.676	167.133	3.5311	22.2669	0.972941	151.064	231.135	201.234	17.568	39.528	48.4807	238.327	280.121	129.792
WS2_G0030690	AT5G61600	9171.07	1.55046	0.38543	4.02267	5.7543e-05	0.00617184	2574	2668.56	3374.13	15063.4	15775.2	960.458	4369.66	3832.41	12052.7	16096.9	10970	7175.54	8653.33	9402.7	17659.2	10521.9	14758.1
WS2_G0030779	AT5G62480	165.692	2.0249	0.537512	3.76718	0.000165102	0.0136017	5.86332	26.1368	8.7526	300.297	269.521	45.0215	48.9872	77.8353	326.064	427.285	180.468	34.1599	82.35	59.5376	298.046	327.784	298.661
WS2_G0030852	AT5G63130	942.332	1.74557	0.450565	3.87419	0.000106979	0.0101272	715.325	831.149	586.424	919.984	822.113	372.531	681.367	293.828	299.468	972.145	389.119	1590.88	2897.62	2670.69	1042.07	556.725	378.211
WS2_G0030969	AT5G64260	9179.24	1.79604	0.380335	4.72225	2.33249e-06	0.000512983	1454.1	1348.66	1282.26	17727.9	15487.6	466.105	843.47	811.433	12914.9	24518.7	16457.2	1944.19	4422.74	7820.7	17988.5	16997.9	13560.7
WS2_G0030974	AT5G64310	8120.64	2.59647	0.545806	4.75713	1.96368e-06	0.000485266	1920.24	1996.85	1999.97	11826.1	10643.8	579.982	1571.15	1265.8	5243.08	19828.9	8202.65	4247.54	11156.8	20381.4	16380.5	15137.1	5668.98
WS2_G0031042	AT5G64870	750.367	2.74891	0.513201	5.35641	8.48938e-08	3.6243e-05	29.3166	54.8872	96.2786	1206.39	1443.97	23.8349	89.0676	31.1341	944.149	2340.6	1009.14	246.928	434.808	504.369	1699.52	1512.34	1089.51
WS2_G0031090	AT5G65300	1051.82	2.93293	0.770877	3.80466	0.000141999	0.0124166	67.4282	81.0239	87.526	2020.49	2068.83	3.5311	55.2219	48.647	1031.91	3298.98	1511.98	216.672	493.002	1089.54	2604.07	2043.67	1158.36
WS2_G0031249	AT5G66650	3807.36	1.72821	0.485446	3.56004	0.000370803	0.0241574	668.419	522.735	402.62	8765.88	8522.27	98.8707	379.428	217.939	2703.72	10427.5	4663	1106.78	2036.79	2143.36	10264.5	6796.74	5004.66
WS2_G0031321	AT5G67300	9947.54	2.29973	0.396665	5.79766	6.72472e-09	4.51157e-06	4761.02	4620.98	4590.74	8805.81	8299.43	1924.45	4301.96	4424.94	7260.1	14585	8847.88	11327.4	22018.2	35451.3	10319.8	11676.4	5892.74

## Sheet: RO_root
id	TAIR_id	baseMean	log2FoldChange	lfcSE	stat	pvalue	padj	WT_leaf_1	WT_leaf_2	WT_leaf_3	WT_root_1	WT_root_3	LO_leaf_1	LO_leaf_2	LO_leaf_4	LO_root_1	LO_root_2	LO_root_4	RO_leaf_3	RO_leaf_4	RO_leaf_5	RO_root_3	RO_root_4	RO_root_5
WS2_G0000191	AT1G02630	52.4827	2.93373	0.735597	3.98823	6.65673e-05	0.0177119	114.335	78.4103	83.1497	0	12.0456	61.7942	47.2058	109.942	19.6808	30.971	35.1048	40.9919	40.626	73.9968	24.1067	47.2728	72.5718
WS2_G0000217	AT1G02850	503.293	-1.61723	0.381833	-4.23545	2.28094e-05	0.00819557	366.458	412.961	428.878	1314.01	1299.42	254.239	286.798	784.19	277.128	377.961	207.662	450.911	430.416	386.995	484.873	419.986	373.094
WS2_G0000489	AT1G05310	305.285	1.60958	0.324544	4.95951	7.06709e-07	0.00050785	457.339	420.802	455.135	86.7909	108.41	244.528	238.701	366.799	354.255	234.003	163.657	458.719	359.046	347.019	232.301	356.695	305.639
WS2_G0000580	AT1G06090	235.613	2.03308	0.448462	4.53345	5.80273e-06	0.00281016	35.1799	23.5231	43.763	135.394	143.042	49.4353	47.2058	41.8365	873.404	540.845	233.867	44.8959	23.058	60.3882	546.783	635.253	527.541
WS2_G0000921	AT1G09180	153.828	-1.75334	0.467927	-3.74703	0.000178942	0.0366787	331.278	318.868	288.836	27.7731	12.0456	298.378	263.64	221.831	20.2128	6.30891	20.2718	289.871	275.598	222.841	6.02667	6.64163	4.65204
WS2_G0002779	AT1G26820	238.263	1.53454	0.327078	4.69165	2.71005e-06	0.00147248	126.061	120.229	113.784	196.147	127.985	120.057	114.007	117.726	623.936	407.785	298.143	76.1279	73.566	130.132	390.09	553.209	461.482
WS2_G0003376	AT1G32120	55.2599	2.24043	0.53339	4.20036	2.66487e-05	0.00899473	123.13	57.5009	74.3971	12.1507	6.02281	69.7391	58.7846	62.2682	59.0425	29.2504	45.4879	79.0558	65.88	70.5946	34.5164	44.1473	47.4508
WS2_G0004203	AT1G43790	487.568	1.59216	0.302071	5.27081	1.35826e-07	0.000131556	202.285	167.275	153.171	397.502	277.049	202.155	249.389	241.289	1135.64	1046.7	555.743	169.824	176.778	267.069	903.452	1194.32	949.016
WS2_G0005264	AT1G55180	71.562	2.16016	0.575248	3.75518	0.000173217	0.0365183	14.6583	36.5915	52.5156	38.188	22.5855	68.8564	45.4245	34.0529	223.936	107.251	54.3877	34.1599	27.45	51.0323	116.698	144.553	144.213
WS2_G0006610	AT1G68290	121.821	-3.02663	0.575643	-5.25782	1.45773e-07	0.000135308	111.403	67.9556	78.7734	550.254	299.635	81.2152	55.2219	49.62	161.17	74.5598	136.958	122	86.742	39.1247	26.2982	30.4734	99.5536
WS2_G0006794	AT1G69820	48.9526	3.16772	0.57562	5.50315	3.73062e-08	4.61706e-05	32.2483	33.9778	17.5052	6.94327	18.0684	19.421	11.5788	16.54	136.17	99.2219	52.4099	23.424	7.686	14.4591	98.6182	140.646	103.275
WS2_G0006802	AT1G69880	61.7395	-3.07012	0.47335	-6.48594	8.81804e-11	3.27399e-07	0	0	17.5052	399.238	316.197	7.06219	4.45338	7.78353	32.9787	47.6036	60.8153	16.592	7.686	4.25269	26.2982	50.3983	50.7072
WS2_G0009092	AT3G17910	95.6585	2.20318	0.36239	6.07959	1.20493e-09	2.98246e-06	2.93166	0	4.3763	62.4895	48.1824	5.29664	11.5788	7.78353	30.3191	41.8682	66.7485	243.024	185.562	153.947	250.381	248.866	262.84
WS2_G0009307	AT2G14095	49.8157	1.84974	0.506497	3.65201	0.000260191	0.0471243	14.6583	13.0684	26.2578	19.094	33.1254	27.366	32.955	33.08	152.128	102.09	42.5213	24.4	20.862	21.2634	73.4158	110.564	100.019
WS2_G0009463	WS2_G0009463	82.3916	3.48563	0.82478	4.22613	2.37742e-05	0.00840664	11.7266	0	13.1289	19.094	22.5855	1.76555	4.45338	13.6212	3.19149	11.4707	40.0491	234.24	177.876	146.293	289.28	203.937	207.946
WS2_G0010855	AT2G27420	2102.51	-3.58127	0.735626	-4.86833	1.12544e-06	0.000716326	2937.52	3212.21	2844.6	6.94327	18.0684	8734.16	6700.55	4205.05	0.531915	5.73537	6.42763	2437.07	2734.02	1896.7	1.09576	1.56274	0.465204
WS2_G0012018	AT2G37770	240.747	-4.29349	0.770999	-5.56873	2.56598e-08	3.46121e-05	407.501	405.12	498.898	15.6224	43.6653	378.71	364.286	703.436	9.57447	3.44122	0	534.847	419.436	303.642	0.547879	1.17205	2.79122
WS2_G0012274	AT2G40080	77.0668	-1.71985	0.41867	-4.1079	3.99279e-05	0.0125278	73.2915	159.434	65.6445	149.28	183.696	38.842	53.4406	91.4564	12.766	27.5298	16.3163	87.8398	105.408	93.5592	41.0909	47.2728	63.2677
WS2_G0012716	AT2G43920	252.731	-1.59569	0.386955	-4.12372	3.72807e-05	0.0120567	369.389	373.756	236.32	466.935	486.342	263.067	277	235.452	120.745	209.341	76.6372	233.264	236.07	238.151	235.588	94.1549	144.213
WS2_G0012990	AT2G46420	389.93	-1.97218	0.530534	-3.71734	0.000201332	0.0393427	650.829	739.67	708.961	17.3582	6.02281	811.269	820.313	906.781	0.531915	0.573537	0.988866	738.831	622.566	596.227	1.09576	5.86026	0.930408
WS2_G0013127	AT2G47670	348.334	1.58634	0.269606	5.88394	4.00608e-09	8.92434e-06	422.159	548.872	485.769	86.7909	66.2509	549.968	570.923	449.499	314.894	256.945	184.424	475.311	449.082	375.087	198.332	271.526	215.855
WS2_G0014593	AT3G13400	74.5681	-4.45164	1.11305	-3.99951	6.34742e-05	0.0175824	246.26	211.708	166.299	24.3015	3.0114	103.285	80.1608	35.0259	2.65957	14.912	23.7328	99.5518	198.738	56.1355	1.09576	0.781369	0
WS2_G0015317	AT3G19430	78.1074	2.98358	0.803276	3.71426	0.000203799	0.0394786	0	0	0	24.3015	30.114	0	0	0.972941	397.872	184.105	43.0157	0.975998	0	0	295.855	171.51	179.104
WS2_G0015567	AT3G21560	417.253	-2.52516	0.621785	-4.06114	4.88331e-05	0.0147007	1111.1	893.877	1094.08	3.47164	25.5969	631.183	627.036	571.116	0.531915	0	0.494433	1129.23	506.178	491.611	2.73939	2.73479	2.32602
WS2_G0015711	AT3G22840	494.089	-3.79611	0.576577	-6.58388	4.58339e-11	2.04208e-07	1204.91	927.855	1282.26	24.3015	18.0684	696.509	863.956	693.707	3.19149	1.14707	1.97773	886.206	1001.38	790.15	0	3.90684	0
WS2_G0017273	AT3G44020	728.025	-1.86995	0.4852	-3.85397	0.000116216	0.0265435	1377.88	1424.45	1277.88	6.94327	18.0684	1439.8	1266.54	1433.14	9.04255	4.5883	1.97773	1337.12	1482.3	1286.01	3.28727	2.73479	4.65204
WS2_G0017883	AT3G49070	44.2615	2.44419	0.44786	5.45749	4.82902e-08	5.6619e-05	14.6583	31.3641	4.3763	17.3582	13.5513	20.3038	16.9228	21.4047	137.234	94.6336	77.626	22.448	15.372	14.4591	78.3467	83.9971	88.3887
WS2_G0018128	AT3G51240	1051.3	-3.11024	0.417175	-7.45548	8.95424e-14	6.64912e-10	2418.62	2362.76	2227.54	62.4895	51.1938	1767.31	2080.62	1697.78	6.91489	10.8972	12.3608	2709.37	1212.19	1232.43	6.57455	7.03232	6.04765
WS2_G0018560	AT3G55120	645.419	-1.50132	0.244305	-6.14526	7.98312e-10	2.223e-06	1026.08	1129.11	1159.72	361.05	408.045	1076.1	1038.53	794.893	206.915	198.444	265.016	1226.83	810.324	864.146	98.0703	144.163	164.682
WS2_G0018687	AT3G56260	35.5843	-3.72305	0.929091	-4.0072	6.14426e-05	0.01755	43.9749	73.1829	87.526	10.4149	6.02281	78.5669	66.8007	68.1059	2.12766	2.86768	1.97773	74.1759	51.606	35.7226	0	0	1.86082
WS2_G0019506	AT4G00220	72.0515	1.83509	0.417121	4.39942	1.08538e-05	0.00464982	5.86332	7.84103	30.6341	50.3387	40.6539	9.71051	31.1737	16.54	196.277	146.252	145.858	17.568	14.274	26.3667	145.188	196.124	144.213
WS2_G0020073	AT4G04460	133.282	1.82911	0.380149	4.81154	1.49769e-06	0.000878001	137.788	156.821	91.9023	26.0373	55.7109	104.167	104.209	171.238	246.277	162.885	187.885	158.112	91.134	131.833	120.533	167.604	151.656
WS2_G0020337	AT2G14395	11.7829	7.65423	1.74856	4.37745	1.20078e-05	0.00504714	0	0	0	0	0	0	0	0	0	0	0	12.688	1.098	6.8043	60.2667	56.6492	62.8025
WS2_G0020577	AT4G08300	1210.87	1.70873	0.29416	5.80885	6.29049e-09	1.27394e-05	1234.23	1471.5	1067.82	270.788	252.958	2167.21	1799.17	1388.39	1484.57	1240.56	1777.98	1254.16	1442.77	1165.24	719.913	598.919	1248.61
WS2_G0021658	AT4G16620	48.4449	1.67154	0.453888	3.68272	0.000230757	0.0424841	29.3166	26.1368	4.3763	26.0373	33.1254	28.2488	14.2508	10.7023	122.872	69.9715	109.764	25.376	26.352	13.6086	82.1818	105.875	95.3668
WS2_G0022543	AT4G24430	92.7779	1.81218	0.417559	4.33993	1.42527e-05	0.00577286	38.1116	28.7504	43.763	43.3955	70.768	28.2488	32.955	47.6741	232.979	130.193	156.735	24.4	31.842	63.7903	161.076	238.317	204.225
WS2_G0022822	AT4G26950	198.341	-2.8098	0.582971	-4.8198	1.43701e-06	0.000878001	343.004	321.482	262.578	43.3955	36.1368	709.75	506.795	320.098	18.0851	5.16183	7.91093	326.959	282.186	171.809	1.09576	9.76711	5.58245
WS2_G0022831	AT4G27030	2174.9	-1.75813	0.414078	-4.24589	2.17724e-05	0.00798052	3775.98	3839.49	4065.58	3.47164	30.114	5443.18	5113.37	4382.13	4.25532	5.16183	6.92207	3447.23	3507.01	3333.26	6.57455	3.51616	6.04765
WS2_G0024050	AT4G37980	4247.76	-1.86219	0.442524	-4.20812	2.57503e-05	0.00882521	8466.64	7650.23	8065.52	8.67909	22.5855	7861.1	8999.39	7618.13	9.04255	1.72061	7.4165	7123.81	7727.72	8637.21	1.64364	5.0789	6.04765
WS2_G0024541	AT5G03260	836.335	1.5375	0.313021	4.91182	9.02361e-07	0.000602793	354.731	339.778	332.599	598.857	495.376	354.875	388.335	536.09	2473.94	1411.47	1082.81	319.151	293.166	473.75	1494.61	1821.37	1446.78
WS2_G0024657	AT5G04200	338.781	2.028	0.410302	4.9427	7.70495e-07	0.000536385	128.993	135.911	157.547	178.789	167.133	156.251	144.289	148.86	1106.91	638.92	286.277	96.6238	118.584	178.613	603.763	739.565	772.239
WS2_G0025148	AT5G08640	61.8564	-2.7511	0.528813	-5.20241	1.96716e-07	0.000168548	93.8132	94.0923	78.7734	19.094	16.5627	113.878	177.245	162.481	3.19149	4.5883	3.95547	87.8398	96.624	91.0075	3.83515	0.390684	4.18684
WS2_G0025643	AT5G13930	4500.23	-5.12539	0.518243	-9.88995	4.6027e-23	1.02534e-18	9659.82	8787.18	10844.5	604.065	734.782	5721.26	11271.5	6723.99	24.4681	13.7649	34.1159	12207.8	4834.49	4985	6.02667	22.269	28.8426
WS2_G0028181	AT5G39330	12.9379	-5.12063	1.20625	-4.24507	2.18527e-05	0.00798052	11.7266	33.9778	26.2578	13.8865	7.52851	23.8349	21.3762	8.75647	6.38298	2.29415	4.94433	20.496	19.764	17.8613	0	0.390684	0.465204
WS2_G0029298	AT5G48920	135.081	2.27713	0.568263	4.00718	6.1449e-05	0.01755	35.1799	52.2735	113.784	86.7909	31.6197	48.5526	48.9872	101.186	423.404	203.606	130.036	36.1119	58.194	69.7441	259.147	278.167	319.595
WS2_G0030446	AT5G59290	168.796	2.37886	0.644418	3.69148	0.00022295	0.0417366	58.6332	52.2735	74.3971	85.0551	99.3763	60.0286	75.7075	105.078	243.085	166.326	195.301	74.1759	57.096	84.2032	140.805	1114.23	183.756
WS2_G0030719	AT5G61890	16.3055	-1.56592	0.430273	-3.63936	0.000273312	0.0479415	8.79498	0	0	65.9611	52.6995	5.29664	1.78135	6.81059	26.0638	27.5298	18.294	2.92799	1.098	0	17.5321	19.1435	23.2602
WS2_G0030754	AT5G62210	6.46923	-4.63205	1.19984	-3.86056	0.000113127	0.0265435	0	2.61368	0	36.4522	21.0798	0.882774	1.78135	9.72941	2.65957	2.29415	3.46103	5.85599	1.098	18.7118	0.547879	2.34411	0.465204
