# Supplementary material for: Predictable and stable epimutations induced during clonal plant propagation with embryonic transcription factor
Source: PLoS Genet. 2022 Nov 16;18(11):e1010479. doi: 10.1371/journal.pgen.1010479 (PMC9731469; doi:10.1371/journal.pgen.1010479)
Supplement: S3 Table — (XLSX) [file pgen.1010479.s012.xlsx]

## Sheet: DMRs
chr	start	end	width	context	Control 1 leaf	Control 1 root	Control 2 leaf	Control 2 root	Control 3 leaf	Control 3 root	RO 1 G2 leaf	LO 1 G2 root	RO 2 G2 leaf	LO 2 G2 root	RO 3 G2 leaf	LO 4 G2 root	LO 1 G2 leaf	RO 1 G2 root	LO 2 G2 leaf	RO 2 G2 root	LO 3 G2 leaf	RO 4 G2 root	LO 1 G3 leaf	LO 1 G3 root	LO 2 G3 leaf	LO 2 G3 root	LO 3a G3 leaf	LO 3a G3 root	RO 1 G3 leaf	RO 1 G3 root	RO 2 G3 leaf	RO 2 G3 root	RO 4 G3 leaf	RO 4 G3 root
Chr1	314127	314220	94	CG	0	0	0	0	0	0	0	0	0	0	0	0	15.5556	0	23.8095	0	0	0	0	0	0	0	0	0	0	0	0	0	0	0
Chr1	314127	314220	94	CHG	0	0	0	0	0	0	0	0	0	0	0	0	18.75	0	10	0	0	0	0	0	0	0	0	0	0	0	0	0	0	0
Chr1	314127	314220	94	CHH	0	0	0.537634	0	0	0	0	1.17647	0	0.840336	0	0	61.2903	0	6.45161	0	0	0	1.38889	0	0	0	0	0	0	0	0	0	0	0
Chr1	362290	362431	142	CG	0	0	0	0	0	0	0	0	0	0	0	0	0	30.7692	0	0	0	17.6471	2.38095	0	0	0	0	0	0	0	0	0	0	0
Chr1	362290	362431	142	CHH	0	0.666667	0	0	0	0	0	0	0	0	0	0	0	28.9474	0	0	0	30.1471	0	0	0	0	0.229885	0	0	0	0	0	0	0
Chr1	435528	435548	21	CG	83.3333	35.8974	60.4651	16.6667	78.2609	47.8261	33.3333	0	72.7273	16.6667	100	3.44828	84	0	73.3333	28.5714	42.1053	23.8095	75	33.3333	56.0976	32.1429	75	11.5385	90	28.5714	58.3333	0	100	6.25
Chr1	601987	602044	58	CHH	1.78571	37.1901	2.72727	24.2424	0	20.8333	0	20	1.26582	10.1449	4.13223	36.6197	0	43.038	1.5625	41.8182	9.375	51.1905	2	52.9412	0	35.4839	1.04987	45.7831	2.89855	26.5823	7.5	15.3846	4	15.7895
Chr1	602045	602165	121	CHH	9.48276	61.3383	6.31741	45.3333	5.22388	39.1304	11.0553	13.6364	21.1268	31.9277	10.0877	53.6232	12.973	43.8272	9.62963	36.2416	1.3986	56.3492	7.31707	46.988	2.84698	36.8421	8.13397	50	15.4472	47.619	23.6111	47.1111	29.1667	38.0531
Chr1	792007	792194	188	CHH	3.1746	13.3772	13.1343	29.6703	6.69643	7.75862	30.0562	0.828729	36.4458	36.0104	15.2913	43.8849	21.194	53.4286	20.8211	66.6667	6.55738	47.2789	1.68067	62.8272	19.1248	34.4978	15.1251	49.5413	18.0095	36.7893	2.43056	29.1262	14.6154	17.1717
Chr1	1188125	1188162	38	CG	84.6154	23.0769	93.2584	43.75	97.1429	57.1429	91.1111	40	91.8367	37.1429	100	32	95.4545	39.3617	96	48.4848	96.5517	25	100	36.1702	88.5714	45	95.3846	45.1613	93.617	34	90	24	88.8889	22.2222
Chr1	1277524	1277554	31	CG	85.7143	5.26316	76.1194	6.25	85.1852	15.3846	72	0	93.3333	33.3333	90.9091	12.766	64.5161	6.25	95.6522	12.5	100	13.3333	78.9474	0	82.2222	22.2222	80.7692	3.44828	96.5517	7.69231	68.4211	8	82.3529	35
Chr1	1312911	1312968	58	CG	60	25	37.8378	31.8182	56.0976	51.3514	72.3404	32.5581	83.3333	30.6122	59.6491	41.4634	79.4118	52.9412	85.3659	28.2609	65.7895	32.1429	58.8235	20	72.973	44.2623	73.8318	37.5	66.6667	33.3333	80	36.1111	73.1707	26.6667
Chr1	2277329	2277374	46	CG	41.6667	88.5714	28.2353	55.5556	44.4444	100	40.4255	95.2381	45.8333	96.875	20	100	35.7143	85.1852	50	100	4.7619	93.3333	30.2326	92.8571	45	94.2857	23.3645	100	23.3333	90.625	31.8182	91.3043	0	100
Chr1	3078655	3078699	45	CG	78.9474	5.20833	70.3518	3.07692	51.2821	9.09091	76.1062	24	6.25	0	0	0	48	40.1786	33.3333	9.09091	67.0732	0	38.4615	3.38983	0	0	82.199	11.9403	87.6923	4.54545	2.7027	0	49.2063	0
Chr1	3374901	3375013	113	CG	70	10.2041	63.8554	11.1111	88.8889	33.3333	74.0741	0	0	78.3784	34.0426	41.9355	85.1852	41.6667	88.2353	56	96.4286	64.2857	88.2353	22.7273	97.5	68.2927	96.3964	56	57.6923	27.2727	90	50	82.8571	40.9091
Chr1	3374901	3375013	113	CHG	62.963	6.17284	45.9627	12.963	62.7907	10.7143	46.7742	0	1.21951	57.1429	20.4819	34.7826	69.0909	28.5714	60	41.3793	69.3878	40.2985	51.3514	20.4545	63.4921	43.0556	68.3544	46.5116	57.1429	25	59.6154	32.6531	64.8148	26.1905
Chr1	4183524	4183560	37	CG	22.2222	83.7209	17.4603	100	11.7647	86.9565	15.7895	60.7143	27.5862	84.6154	23.8095	90.9091	0	88.8889	19.2308	81.25	0	65.2174	6.45161	90	17.9104	83.3333	23.6364	90.4762	5.88235	93.75	33.3333	92.3077	17.3913	96.4286
Chr1	6362912	6362958	47	CHH	0	0	0	NA	0	0	NA	0	0	0	0	0	0	58.8235	NA	0	NA	0	0	0	0	0	0	0	NA	0	0	NA	NA	0
Chr1	6516139	6516340	202	CHG	5	50.9804	2.15054	66.6667	7.69231	44.4444	4	8.33333	0	42.8571	0	60	6.06061	45.1613	0	53.5714	3.84615	50	0	62.5	3.22581	52.9412	8.75	66.6667	5.26316	48.2759	3.33333	46.4286	5	62.5
Chr1	6516139	6516340	202	CHH	0	28.8848	0.620567	23.9264	2.15633	28.0156	1.04348	5.15873	0	16.3793	0.406504	36.7965	6.23656	27.2997	0	28.9617	2.07792	25.3886	0	40.9524	1.70455	29.1209	1.14464	24.9123	0.473934	35.6725	2.4	21.0345	0	16.4706
Chr1	6516341	6516531	191	CHG	12.5	65.3846	16.3793	50	6.66667	66.6667	40.4255	17.0732	12.9032	63.0435	4.87805	64.5161	20	62.5	20	65.3846	6.06061	62.1622	0	62.069	8.97436	51.6129	11	69.4444	11.4286	72.7273	2.38095	46.4286	8.10811	66.6667
Chr1	6516341	6516531	191	CHH	3.94737	28.2511	3.92491	29.661	1.27119	38.2353	16.6065	4.28571	0	28.3388	3.08219	33.1081	3.76712	32.0611	1.14943	24.4898	3.31754	22.9787	0.847458	29.8851	7.29614	13.4831	6.26186	30.9524	6.45161	32.6829	0.77821	32.9032	3.24324	40.5941
Chr1	6711608	6711654	47	CHH	25	3.46535	39.738	14.5455	38.4615	8.82353	38.3562	0	47.9167	0	57.5342	5.08475	39.604	14.2857	44.1176	11.3402	63.8298	17.8862	1.35135	7.31707	17	3.0303	48.9247	29.1667	75.8065	36.1702	27.451	15.3846	39.5349	1.49254
Chr1	7490335	7490353	19	CG	76.9231	8.95522	76.5306	4	87.8049	8	16	20.3704	55.5556	0	56.8627	25	80	0	84.4444	0	65.9574	6.66667	85.7143	34.4828	77.0833	10.8108	92.0792	57.6923	31.0345	0	55.5556	0	63.6364	14.8148
Chr1	7647706	7647763	58	CG	79.5455	41.9753	89.8148	71.4286	81.8182	30.3571	59.7561	6.66667	72.8395	23.2558	45.2381	17.1875	54.5455	43.2099	12.5	26	34.8837	19.4805	16.6667	28.2051	53.7313	25	27.6596	48.9796	36.5854	23.6364	38	20.2899	43.75	6.84932
Chr1	8185145	8185258	114	CG	94.7368	47.2222	88.8889	33.3333	89.6552	43.75	88	33.3333	92.3077	75	92.5926	22.5806	81.25	70.8333	57.1429	56.5217	73.0769	70.5882	90.9091	33.3333	64.9123	14.7059	87.7551	21.875	93.75	89.4737	100	56.25	80	56
Chr1	8185145	8185258	114	CHG	76.4706	34.375	82.9268	33.3333	84	45	86.9565	27.2727	95.8333	37.5	85.7143	14.8148	78.9474	47.619	42.8571	31.8182	68.1818	76.4706	84.2105	41.6667	60	9.67742	84.4444	9.67742	94.4444	58.8235	72.7273	17.6471	75	40
Chr1	8185145	8185258	114	CHH	47.191	15	40.1575	16.3934	43.5115	7.92079	25.9542	18.5185	32.1168	11.3821	44.0252	3.97727	30.7692	13.245	21.8182	25.8065	40.566	43.3628	23.8095	21.6783	36.5696	1.78571	37.0861	1.7341	33.3333	34.2282	33.7838	5.7377	39.2405	12.1212
Chr1	8439938	8440110	173	CHH	0.546448	18.0258	1.24481	32.7138	1.51515	22.973	0.456621	2.73632	0.917431	13.3987	1.82482	17.1053	0	27.1137	4.66926	37.3057	1.65289	19.1176	0	15.2	6.21469	25	1.99734	23.7354	2.67857	16.6667	2.40385	36.2416	5	30.7692
Chr1	9363902	9363957	56	CHH	0	0	0	0	0	0	0	0	0	0	0	21.8182	0	0	0	0	0	0	0	0	0	0	0	0	0	0	0	0	0	0
Chr1	10522823	10522964	142	CHH	0	2.7933	0.118765	24	1.20482	9.09091	14.0794	0	1.69492	15.873	16.5414	5.6391	0	20.4861	0	22.5543	0.588235	63.3508	0	6.35838	5.85106	0.892857	7.97774	2.3569	0.970874	17.9811	10.5263	28.169	1.03627	37.2549
Chr1	10564678	10564873	196	CHH	4.79452	50.1062	1.7301	35.7143	4.43038	32.3741	4.04984	11.6981	8.64198	34.8039	9.74026	40.625	1.5	22.7273	5.09554	29.7143	1.08696	32.7206	1.08303	41.9355	2.87356	27.5618	1.68453	31.9355	1.6129	23.2824	2.0202	32.9897	2.48447	41.1765
Chr1	10564874	10565009	136	CHH	18.0952	45.4268	25.144	37.6623	28	38.4615	16.9231	16.055	37.2263	33.1034	14.6758	29	3.0303	30.7393	1.76991	42.6471	8.18182	45.9821	8.28402	68.3673	10.2128	34.7561	5.88235	55.2941	8.82353	35.7143	15.0442	19.708	12.1429	35.3982
Chr1	10902604	10902751	148	CHH	7.35931	41.9811	15.6604	55.4688	7.01754	32.1429	20.8738	35.1351	25.8687	44.086	39.9209	13.4328	16.129	41.4747	21.9008	61.4943	13.7931	26.9076	14	47.2393	17.6056	32.7381	19.9372	37.5	22.7586	46.1538	24.2424	33.1579	11.1801	34.7032
Chr1	11009550	11009633	84	CG	88.8889	31.3131	91.6667	23.0769	90.4762	48	88.0734	19.1781	87.037	35.4839	96.2963	52.1739	92.0635	18.5185	92.5926	10.1449	89.3617	37.931	89.7059	29.7297	88	20	89.8734	31.4286	86.1111	30.7692	83.3333	15.2174	96.8254	22.2222
Chr1	11009550	11009633	84	CHG	50	16.092	66.0377	6.66667	81.25	39.4737	48.5294	5.45455	57.5758	16	54.5455	37.2549	61.5385	5.71429	60	6.12245	74.2857	28	54.2373	19.2308	49.1525	14.0625	66.1417	18.0328	61.9048	25	72.2222	2.43902	67.3913	19.3548
Chr1	11290475	11290537	63	CHH	1.05263	27.897	2.88184	25	0	30.5556	0	11.3475	1.95122	21.2121	0	18.4211	1.35135	29.7619	0	16	0	24.812	0	27.3585	2.27273	25	3.28767	32.1168	0	23.5602	2.63158	48.7805	3.63636	18.1818
Chr1	11418522	11418719	198	CHH	16.4948	38.1743	10.1281	70.6897	8.18182	46.1905	14.8936	8.51582	14.1463	38.342	1.56495	26.7477	3.13808	41.7795	3.21285	31.1518	5.75	38.8199	3.84	45	8.11258	29.9786	6.31579	37.8824	14.9466	33.5526	2.51256	30.3867	2.08333	19.3103
Chr1	11486628	11486687	60	CG	71.4286	8.69565	70.5882	25	87.5	0	43.4783	23.0769	87.5	33.3333	83.3333	10.7143	76.9231	2.85714	90.9091	0	92.5926	68.75	85	8.33333	46.6667	65.5172	84.6154	26.4706	66.6667	5	67.7419	0	86.6667	44.4444
Chr1	11672118	11672165	48	CG	72.7273	6	88.75	20	84.6154	14.2857	89.2857	14.8148	88.2353	9.09091	92.1053	19.2308	93.5484	15.3846	100	13.0435	68.4211	16	70.5882	25	78.5714	13.8889	91.6667	7.14286	100	19.2308	93.3333	10	75	0
Chr1	11672951	11673000	50	CG	88.8889	5.55556	55.5556	14.2857	53.8462	0	95.6522	0	73.3333	0	85.1852	0	52	5.40541	80	3.0303	82.3529	13.3333	70.5882	0	60	0	62	7.14286	72.2222	11.7647	45.4545	0	87.5	0
Chr1	11672951	11673000	50	CHH	3.57143	2.41935	11.2903	18.1818	17.7083	0	8.06452	0	42.5532	3.61446	11.6883	0	2.94118	0.952381	22.2222	0	10.9091	7.47664	0	0	9	0	7.44681	7.84314	24.4444	8.16327	7.69231	0	18.1818	0
Chr1	11928138	11928191	54	CHH	0	49.4737	6.91824	72.973	2.12766	32.5	24.5902	9.09091	12.8571	55.7377	19.2771	31.25	2.5641	59.6154	17.8082	35.2941	1.63934	66.6667	0	55.5556	10.4762	52.381	1.44928	48.8372	4.83871	42.3077	6.89655	28.8462	1.63934	39.0625
Chr1	12285442	12285583	142	CHH	0	21.0317	3.62069	29.9559	0	17.6923	2.59259	2.54237	3.21101	28.5714	0	20.1058	2.12014	39.604	0.796813	25	0	10.1961	0	12.5828	0.292398	20	0.437637	35.8209	3.75	30.1325	0	25.7143	0	33.1492
Chr1	12499797	12499934	138	CHH	24.2647	3.16456	40.5579	6.70732	37.5887	5.07246	30	0.381679	41.841	8.41121	24.8927	14.9038	15.1899	15.5039	25	11.2861	19.2857	3.84615	4.10959	12.4444	24	7.66871	21.875	15.0838	32.3864	18.4818	17.757	20.3065	41.5385	10.989
Chr1	12683128	12683151	24	CHG	33.3333	12.8205	35.3659	0	16.6667	8	40	0	25	0	23.3333	0	36.8421	3.33333	48.3871	0	25	0	8.33333	4.7619	19.1489	0	35	10	16.6667	4	34.7826	0	18.1818	0
Chr1	12683821	12683861	41	CG	96.6667	68.5185	94.4954	51.7241	95.4545	9.52381	90.9091	22.8571	77.7778	20	93.3333	30.303	95.8333	0	90.3226	4.34783	86.6667	10.2564	84.6154	48.8372	82.9268	0	95.7143	35.2941	95.8333	4.65116	100	0	83.3333	4.16667
Chr1	12805201	12805230	30	CG	92.8571	25	83.3333	0	92.8571	20.8333	19.5122	30	72.7273	16	64.7059	21.7391	75	0	69.5652	22.5	92.3077	24.1379	73.3333	35.7143	83.0189	40.7407	86.1538	16.6667	13.6364	8.10811	57.1429	17.1429	100	10.5263
Chr1	12835662	12835714	53	CHH	0	0	0	0	0	0	0	0	0	1.92308	0	0	0	0	51.4286	0	0	0	0	0	0	0	0	0	0	0	0	0	0	0
Chr1	13040268	13040332	65	CHH	30.5556	57.554	11.6751	46.4646	13.3333	33.9623	25.6637	12.5	19.4286	40.6593	7.0922	45.8333	11.2676	45.098	13.5714	32.4324	25.3333	30.6122	19.0476	52.3256	13.75	39.5062	19.1406	28.4211	20.5357	40.0966	52.2388	45.2055	15.1163	27.8689
Chr1	13069704	13069785	82	CG	92.8571	45	91.8919	0	100	41.6667	82.3529	75	100	66.6667	95	54.5455	93.3333	86.6667	87.5	57.1429	93.3333	100	90	80	85.3659	76.1905	85.1852	47.0588	100	64.7059	100	30	88.8889	NA
Chr1	13069704	13069785	82	CHG	55.1724	15.3846	65.625	0	84.6154	3.44828	54.717	23.5294	57.1429	18.75	71.7391	15.625	53.8462	10.2564	75	25	45.4545	3.57143	70.5882	29.6296	68.2927	58.3333	43.5484	17.0732	66.6667	23.2558	50	26.3158	81.25	11.1111
Chr1	13069704	13069785	82	CHH	4.16667	0.564972	10.0629	0	26.9231	0	13.8889	2.32558	11.1111	0	17.284	0	1.31579	0	2.27273	1.63934	0	0	5.12821	0	5.98802	2.83019	8.59375	0	6.25	1.05263	0	4.65116	4.10959	0
Chr1	13209854	13209937	84	CG	93.3333	75.2941	81.3187	95.8333	75	54.2373	72.8395	74.1935	78.0488	73.6842	94.1176	87.5	82.5581	12.8205	96.2963	15.2174	78.7234	34.3284	81.3953	46.0317	90	82.5397	90.2655	80.4348	67.8571	31.7647	72.7273	44.6429	88.2353	66.0377
Chr1	13570481	13570639	159	CHH	34.1463	37.931	6.96056	13.9073	24.0741	14.8936	33.7004	0	47.8528	0	35.4037	0	0.502513	5.9322	0	8.60465	6.73077	7.30769	0	5.71429	0.238663	0	0.358423	0	37.0192	24.2009	23.9583	26.9231	24.6073	10.7639
Chr1	13642121	13642317	197	CG	90.3226	77.8523	88.8476	73.0769	92.2078	92.8571	82.1705	63.1579	72.1519	71.1538	52	90.9091	86.0465	5.44218	85.5556	3.0303	94.5205	0.729927	90.1408	50	86.9565	89.5652	84.7273	95.3846	75.3247	20.3252	63.5294	0	45.4545	0
Chr1	13909850	13909951	102	CHH	23.1707	49.3243	28.2799	64.2857	21.5517	35.1852	11	0	20	0	10.2273	17.1429	3.04878	25.2688	0	24.6479	2	12.2642	0	0.826446	1.23967	5.6338	0.268817	2.45399	15.2047	19.5876	7.44681	6.38298	24.6753	2.66667
Chr1	13925327	13925422	96	CG	80	8.57143	84.8485	29.4118	87.0968	0	94.7368	63.2653	77.7778	37.7049	85.4545	14.2857	75	24.3902	95.7447	0	96.5517	6.89655	96.7742	30	87.2093	27.1186	93.1034	17.7778	83.6735	13.7255	100	19.0476	73.3333	22.2222
Chr1	15478382	15478464	83	CHG	7.69231	78.125	26.9231	57.1429	23.5294	61.1111	12.5	50	9.09091	65.7143	29.6296	66.6667	3.7037	59.375	36.3636	50	16.6667	53.3333	10	64.7059	31.8182	52.9412	31.8182	63.6364	11.7647	75	0	78.5714	0	80
Chr1	15478382	15478464	83	CHH	5.40541	55.7789	6.04396	65.3061	4.62963	48.3146	1.31579	29.7297	1.07527	28.1437	5.52764	20	2.74725	20.524	1.44928	29.4118	3.75	44.186	0	43.1034	2.13675	19.883	4	24.7863	2.41935	32.5	1.72414	49.2958	7.9646	55.9524
Chr1	15478567	15478971	405	CG	81.8182	1.40351	88.5305	0	88.8112	0	8.66667	0	43.1507	5.76923	3.31126	4.72441	90.7104	0	87.9747	0	89.6226	0.719424	88.7324	0.952381	82.6271	1.30719	87.7108	2.39521	24.3421	0	23.6559	0	28.0374	0
Chr1	15488388	15488534	147	CG	91.1392	9.15493	87.3626	14.9254	89.5833	12.5	49.1803	35.2941	11.9403	37.8947	8.60215	43.4211	77.4194	4.3956	88.5714	0	91.4286	0	80.7018	35.5556	85.0575	35.2941	87.1795	25	84.4156	11.9403	79.5918	0	26.4706	8.33333
Chr1	15521582	15521643	62	CHH	3.48837	26.2626	3.48525	25	0	43.1034	1.79641	9.375	6.97674	21.4286	3.64583	38.9831	2.34375	29.8969	0	20.1681	0	34.4828	0	13.253	0.378788	12.2449	1.44509	19.2857	3.52941	29.7872	1.28205	34.5238	1.04167	56.5217
Chr1	15810563	15810722	160	CHH	23.6111	25.4505	3.9666	9.90991	6.57277	38.3117	32.6923	9.7561	45.4545	8.28402	42.6778	23.3918	10.2222	47.1795	9.05172	37.5758	9.89761	38.0435	4.29448	4.71698	3.9801	8.38574	3.87244	8.03571	59.1623	51.0204	23	57.0732	48.6486	27.3333
Chr1	15949708	15949792	85	CHH	0	29.1667	5.45455	53.8462	7.84314	40	1.81818	38.7755	0	77.7778	13.7931	52.6316	2.85714	19.7531	4.44444	26.8293	8.06452	39.0625	0	24	4.85437	22.2222	7.21649	57.1429	0	28.9474	0	45.6522	5.55556	26.3158
Chr1	16143170	16143218	49	CG	80	0	50	0	87.5	20	0	11.1111	83.3333	0	28.5714	0	20	6.25	55.5556	0	33.3333	16.6667	100	0	66.6667	9.09091	67.7419	20	14.2857	0	28.5714	0	80	0
Chr1	16143170	16143218	49	CHG	55.5556	0	65.7143	6.66667	90.9091	0	26.6667	46.6667	88.8889	16.6667	46.6667	0	50	15.7895	58.3333	6.25	50	0	66.6667	22.2222	57.1429	28.5714	61.9048	28	27.2727	0	50	7.14286	69.2308	0
Chr1	16143170	16143218	49	CHH	0	0	14.8148	2.63158	28	5.88235	3.0303	2.22222	19.2308	3.125	5.71429	0	0	12.5	27.5862	0	5.88235	0	0	13.0435	11.6667	4.54545	15.625	9.83607	5.88235	0	11.4286	0	18.75	0
Chr1	16158916	16159019	104	CHH	30	1.02881	1.44928	0	0	3.8961	0	0	0.425532	0	0	0	33.125	0	NA	0.761421	0	1.50376	0	0	0	1.77305	1.0582	0	17.134	0	0	0	19.2308	0
Chr1	16365961	16366130	170	CG	0	53.0612	4.05405	47.619	0	70.9677	2.85714	38.8889	0	28.5714	5.26316	27.2727	0	37.8378	0	68.4211	0	36.8421	0	44.4444	0	46.875	0	42.8571	0	34.6154	0	36.6667	0	41.6667
Chr1	16365961	16366130	170	CHG	0	56.0606	2.5974	35.4839	0	38.2979	0	33.3333	2.38095	38.7097	0	12.5	0	41.1765	0	53.3333	0	14.2857	0	45.6522	0	45.098	7.69231	50	0	34.7826	0	31.7073	3.0303	25
Chr1	16365961	16366130	170	CHH	0	29.8246	2.46637	43.7956	0	19.4444	4.83092	10.7914	0	24.8	1.49254	12.0301	0.478469	28.8991	1.72414	30.5195	0	6.08696	0	31.8182	0	22.6087	5.16796	35.1955	0	14	0	17.801	1.16279	10.9091
Chr1	16666338	16666593	256	CG	83.6066	72.6496	88.7255	80	88.5246	69.5652	90.566	47.1429	94.9367	65.7143	94.8276	79.0698	88.8889	66.2791	91.1111	71.9298	91.25	72.619	88.7097	84.6154	92.5926	83.6066	93.4211	42.623	87.931	66.6667	96.9697	55.1724	89	72.2222
Chr1	16666338	16666593	256	CHG	85.7143	66.3158	79.0123	58.5714	74.0741	54.5455	88.5057	30.9859	84.9057	55.1724	86.3636	61.2903	75.5556	44.7368	84.8485	54.3478	79.7101	65.7534	80.6452	77.3585	88.8889	72.7273	83.871	47.0588	80	49.0909	86.6667	60.4167	80	72.4138
Chr1	16666338	16666593	256	CHH	54.6392	46.7153	59.1209	44.6667	61.4286	45.4545	69.3277	28.9773	48.4127	32.716	72.8682	36.1905	49.4048	35.8744	60	38.0165	68.9956	49.6454	69.697	39.0625	51.773	44.4444	62.2857	26.2195	60.119	37.5	62.1951	45.7364	62.037	63.7931
Chr1	16767164	16767250	87	CHH	0	20.3125	7.74908	38.2353	3.97351	16.6667	3.48101	10.4895	5.91716	37.9747	1.69492	20.6612	2.5641	22.807	0.595238	28.1046	4.52489	16.9014	3.82775	35.4839	5.40541	11.2994	4.34783	31.3253	0	26.6304	0	26.6667	5.52764	25
Chr1	16767251	16767517	267	CHG	16.6667	78.3784	17.6471	100	11.7647	73.3333	17.7778	54.1667	11.7647	61.9048	27.7778	65.2174	12.5	64.5161	21.4286	60	17.3913	60	0	75	24.2424	56.6667	15.0685	69.2308	14.2857	63.6364	14.2857	70.8333	20	53.3333
Chr1	16767251	16767517	267	CHH	13.2353	45.0185	10.2541	60.4278	9.5057	52.5253	6.66667	32.459	8.20399	33.6918	7.14286	21.7899	10.241	39.8734	5.39568	46.0722	7.07071	35.1675	3.125	55.615	12.2558	27.4933	10.9174	43.0769	2.9703	48.2328	8.54701	43.2877	18.1507	49.7585
Chr1	16767518	16767559	42	CHH	0	17.0886	3.11615	41.3043	3.0303	38.2353	3.66972	25	2.05479	22.9508	5.40541	17.6471	4.54545	30.4636	0	31.5789	2.27273	34.2857	0	30	3.43137	32.9545	1.71821	12.6582	3.15789	48.8	2.43902	23.3333	3.7037	45.679
Chr1	16839176	16839221	46	CG	80	8.64198	86.7188	0	82.7586	0	55.8824	17.8571	28.5714	0	17.5	0	67.8571	0	97.4359	0	80.9524	0	90.9091	0	42.8571	0	86.9318	12.5	50	5.12821	46.9388	0	12.5	0
Chr1	17064411	17064478	68	CHH	52.9412	67.4242	58.3333	51.9231	64	82.7586	60.9272	18.3099	6.66667	36.6667	35.6164	71.2644	43.4483	50	77.5862	25	71.9101	58.5366	60.9756	43.75	62.1429	69.8925	75	8	54.1667	44.9438	56.1404	50.6494	26.8817	48.6842
Chr1	17068774	17068839	66	CHH	26.4151	4.72973	22.6537	0	26.3736	18.6667	34.5679	7.36842	33.3333	1.06383	0.862069	9.67742	16	16.6667	34.6154	3.44828	33.3333	20.1342	11.7021	33.3333	21.2389	2.08333	26.6667	6.79612	24.6753	2.12766	14.4578	1.83486	26.4151	5.47945
Chr1	17263527	17263962	436	CHH	0.205761	39.1477	1.23077	49.8282	0	24.7265	3.9557	14.4022	1.02975	40.4145	0.118203	24.0981	0.117371	37.1365	0	28.3498	0.106952	39.6119	1.44928	25.2199	0.254669	25.9677	1.10352	34.9662	0.158479	34.4828	0	37.355	1.35397	31.7797
Chr1	17362345	17362368	24	CG	16.6667	95.2381	10.6383	100	14.2857	83.3333	21.875	93.75	6.66667	100	0	100	13.0435	92.8571	20	84.6154	41.6667	100	22.2222	71.4286	16.129	95.8333	6.81818	78.5714	38.4615	83.3333	23.5294	90.4762	60	100
Chr1	17610813	17610993	181	CG	62.069	33.0601	60.6145	44.8	90	47.1154	2.35849	4.31655	0	1.68067	0.775194	0.543478	0	3.62903	2.61438	3.37838	1.11732	0.729927	22.6804	0	0	1.2987	0.395257	0	0.729927	0	0.729927	0	0.724638	0
Chr1	17656447	17656542	96	CHG	0	39.5833	3.125	75	0	37.5	2.85714	23.2558	3.0303	48.3871	0	29.1667	0	35.8974	7.14286	37.8378	0	32.3529	0	63.1579	5.71429	39.4737	6.25	35.2941	0	25	0	44.4444	4.54545	31.25
Chr1	17656447	17656542	96	CHH	2.35294	21.4286	1.2931	37.7049	2.04082	32.2034	0.909091	10.241	0.869565	26.4957	2.40964	10.8434	3.9604	15.493	4.61538	10.3704	1.02041	11.3821	0	36.3636	0.684932	22.3881	2.73973	20	4.47761	8.63309	2.5974	24.2857	0	21.4286
Chr1	17686502	17686603	102	CHH	55.5556	30.7692	35.7143	15.7895	33.3333	45.8333	27.619	0	26.1905	17.6471	15.7303	42.8571	39.5349	24.0506	26.5306	30.3797	18.9873	21.7949	6.66667	50.9259	39.881	4.44444	34.1297	12.6316	6.55738	16.0494	13.3333	54.023	17.7419	43.3962
Chr1	17803966	17804016	51	CG	100	2.5	76.4706	12.5	83.3333	0	92.5926	13.6364	68.1818	57.1429	70	8.33333	93.1034	3.0303	90.4762	6.06061	88.2353	5.71429	86.3636	38.0952	78.7879	11.5385	80.8219	18.75	80	28.5714	71.4286	0	64.7059	8.33333
Chr1	18078364	18078407	44	CHH	3.57143	12.3077	27.4648	12.9032	14.2857	15.1515	52.5	3.33333	51.5152	5.71429	46.3415	0	16.3636	10.1695	17.8571	0	39.5833	13.9535	6.66667	14.7059	42.5	17.7778	21.3675	0	14.6341	0	45.4545	0	21.9512	2.94118
Chr1	18257033	18257070	38	CHH	2.27273	29.927	13.1488	17.5824	9.83607	71.0145	7.05882	12.9032	3.09735	26.2136	0	32.7586	2.76243	28.6667	5.40541	19.1489	2.22222	29.375	0	38.4615	2.06612	15.6028	7.18954	27.7108	6.89655	19.863	0	25.1701	13.7931	37.2727
Chr1	18294378	18294426	49	CHH	2.5641	62.5806	16.3636	56.5217	2.1978	45.3125	8.18182	14.4231	4.38596	50	3.125	50	5.19481	60.7595	0	58.75	9.30233	52.9412	0	39.5833	0.746269	51.6667	2.7972	40	0	53.9683	10.4167	28.5714	1.28205	53.1915
Chr1	18328291	18328315	25	CG	87.5	17.8571	72.7273	25	100	9.09091	94.4444	0	94.4444	18.1818	72.7273	25	92.3077	28	72.7273	21.0526	100	8.69565	66.6667	50	88.8889	50	97.2973	6.66667	100	10.5263	90.9091	14.2857	100	10
Chr1	18328291	18328315	25	CHH	18.1818	7.69231	17.4419	31.5789	8.33333	0	20	0	31.4286	0	18.5185	3.33333	3.84615	21.7391	26.087	6.25	33.3333	10	11.7647	11.1111	47.0588	5.26316	24.2424	3.44828	14.2857	2.17391	25.9259	0	44.4444	0
Chr1	18450387	18450461	75	CG	0	55.5556	0	33.3333	20	50	0	38.4615	11.1111	62.5	0	90	0	57.1429	20	60	0	76.9231	25	80	16.6667	60	7.69231	57.1429	12.5	72.7273	0	66.6667	10	100
Chr1	18450387	18450461	75	CHH	0	43.1373	2.22222	51.3514	5.15464	40	0.740741	10.1562	1.29032	12.5	0	38.3562	2.10526	37.3134	3.7037	21.1765	0	32.5	0	64.1509	1.35135	9.48276	3.44828	11.8182	1.31579	21.8182	0	27.451	2.77778	32.4324
Chr1	18656141	18656167	27	CG	42.8571	95.3488	36.2637	93.75	31.5789	90.9091	24.1379	85.1852	40	88.2353	52	100	24.2424	93.3333	46.6667	91.6667	55.5556	76.9231	34.375	86.6667	40.678	96.2963	37.5	89.2857	5.55556	90.4762	61.1111	91.6667	10.5263	80
Chr1	18832669	18832702	34	CG	0	41.1765	4.34783	28.5714	0	0	0	14.2857	7.69231	60	0	66.6667	14.2857	63.6364	0	50	0	54.5455	0	22.2222	22.2222	45.4545	3.7037	41.6667	0	42.8571	10	50	0	40
Chr1	18832669	18832702	34	CHH	0	15.2778	7.76699	13.5135	2.5	0	0	0	3.7037	4.54545	0	3.0303	0	23.0769	0	8	0	17.7778	0	13.7255	4	5	2.5	15	0	21.6216	8.10811	32.4324	6.52174	4.34783
Chr1	18903999	18904234	236	CHG	76.7442	59.1549	73.0366	70.4545	68.8312	36.5385	79.562	33.5821	77.4194	59.0909	83.3333	41.3333	64.4068	44.0252	67.8571	69.3878	74.5902	62.7451	55.0562	53.125	72.1519	57.1429	78.7356	46.2366	85.8974	54.918	56.25	42.623	79.7297	51.7857
Chr1	18903999	18904234	236	CHH	62.0968	43.2277	55.6548	44.9612	50	28.2353	60.0877	17.7273	59.0361	43.1373	47.4138	22.0339	50.2538	26.6409	40	33.121	53.6842	42.0765	35.9712	43.4783	53.8462	35.6522	47.619	25	62.3077	31.8386	54.717	23.1481	62.5	26.0417
Chr1	19147080	19147194	115	CG	82.0513	25.9459	91.7582	21.0526	93.75	29.1667	47.0588	16.8675	67.7966	26.1905	70.4545	46.1538	71.875	13.6986	88.0435	10.1266	95.3125	21.25	91.3793	38.7097	75.6757	33.3333	91.7808	60.7143	65.3061	9.375	89.2857	28.5714	91.8919	24.3243
Chr1	19147080	19147194	115	CHG	22.5	4.9505	42.3077	0	14.2857	26.6667	0	0	33.3333	14.8148	9.52381	0	12.5	0	40.4762	0	36.1111	0	19.0476	0	11.1111	0	35.5263	3.33333	0	0	45.1613	0	14.8148	0
Chr1	19277515	19277538	24	CG	0	80	16.3636	66.6667	6.89655	66.6667	3.57143	90.4762	3.22581	81.8182	15.3846	76.6667	25	78.7879	23.8095	66.6667	0	72.7273	3.84615	80	10	76	4.44444	63.1579	13.3333	66.6667	0	86.6667	11.7647	77.7778
Chr1	19698853	19698900	48	CG	85.7143	24.2424	90.1961	10	100	25	86.8421	0	100	58.6207	93.3333	58.3333	86.9565	3.125	90.9091	22.2222	95	16.6667	100	40	89.4737	7.14286	93.617	5.55556	100	25.5814	84.6154	0	83.3333	14.2857
Chr1	19705659	19705697	39	CHH	6.66667	32.2581	4.61538	30	3.0303	23.0769	1.47059	19.0476	0	19.1489	0	22.449	3.0303	34.8837	2.5974	38.4615	1.2987	35.8209	2.17391	33.3333	0	37.5	0	28.5714	0	34.6154	1.92308	23.913	8.77193	35.8974
Chr1	20558027	20558070	44	CG	92.3077	24.1935	84.2105	0	96.6667	12.5	20.4082	10.5263	100	31.4286	88.6364	33.3333	91.1111	3.0303	90.4762	14.2857	86.3636	17.1429	95	14.8148	92.6829	41.8182	84.6154	10.5263	0	0	27.2727	0	92	20
Chr1	20746350	20746588	239	CHG	72.2222	55.7377	93.1818	46.1538	75	57.1429	82.3529	27.7778	45.4545	47.2727	100	47.8261	100	40	90	64.1026	83.3333	69.5652	83.3333	50	80	48.5714	83.0189	46.1538	72.2222	61.1111	66.6667	27.2727	100	25
Chr1	20746350	20746588	239	CHH	58.6538	28.49	60.8833	23.8806	61.7886	20.4545	43.949	4.30108	28.5714	8.69565	36.9231	30.7229	67.5676	25.974	50	21.164	37.037	24.031	36.1702	15.1515	43.8202	24.3781	57.4675	10.7692	39.8058	31.9149	29.7619	3.57143	68.932	10
Chr1	20838937	20839107	171	CG	88.4058	19.4286	90.1316	21.4286	91.954	20	82.5758	20.9091	88.8889	41.3043	65	50	80.916	55.7522	92.5234	9.09091	94.6429	11.8644	81.25	11.5385	87.5	23.2143	90.6404	49.2857	83.5821	30.8943	74	9.16031	89.5349	11.5942
Chr1	20838937	20839107	171	CHG	54.5455	3.2967	22.3022	8.69565	44.7368	13.3333	22.4138	2.22222	27.451	13.3333	16.9014	23.0769	31.4815	10.1695	22.5	0	39.1304	3.44828	30.4348	8.69565	31.7647	7.01754	32.6087	10.9091	19.3548	0	20	1.78571	32	3.44828
Chr1	20838937	20839107	171	CHH	6.54206	2.54453	6.08553	0.943396	4.09357	0.641026	4.21456	0.925926	9.81308	0	2.76923	0	2.7668	1.16279	1.59574	0	12.5	0.389105	2.60417	4.30108	2.11765	0	3.71429	2.04918	1.48148	0.784314	6.77966	0.763359	4.46927	0
Chr1	20890817	20891015	199	CG	82.5243	95.5172	91.3495	95.6989	95.6522	93.9024	75.641	91.2162	93.4783	43.9394	87.6033	57.4194	95.1923	95.9016	5.33981	92.0455	69.7674	93.5065	92.5373	97.2973	38.9892	4.78469	66.8663	3.7037	83.5165	84.0637	98.4615	91.2088	52.0833	73.5849
Chr1	20893427	20893537	111	CHG	51.8519	29.1667	53.3784	24.4898	29.0323	27.7778	61.039	7.93651	55.814	58.6207	58.9744	39.2157	50	39.3443	72.4138	31.0811	51.6129	30.1205	47.619	31.25	44.6429	25	51.8868	31.9149	43.4783	42.1053	56.6667	27.7778	51.7857	23.6842
Chr1	20893427	20893537	111	CHH	26.1364	23.1481	39.5397	18.239	31.4607	16.9811	39.6624	6	42.5373	36.6667	20.7792	20.6452	43.299	18.5567	49.5413	11.1607	39.3204	12.2034	38.3495	16.8605	31.1558	12.9353	46.3612	13.1783	50.7692	31.8182	34.8214	8.19672	31.4917	15.9722
Chr1	20945170	20945275	106	CHH	8.82353	17.1233	0	15.1515	0	27	11.9266	18.1818	3.05344	34.9398	0	7.52688	3.33333	47.1154	0	27.4854	6.47482	37.0629	0	10.8696	1	26.0355	7.82609	22.2222	19.2308	49.6894	0	12.2449	0	54.321
Chr1	21022699	21022743	45	CHH	2.08333	30.4878	8.28402	39.3443	2.5	37.7778	0	10	0	35.2941	9.52381	13.4615	8.23529	31.5789	2.5	31.4286	4.08163	24.6914	0	32.1429	6.38298	25.7426	6.54762	32.5581	0	16.6667	6	35.8974	4.54545	22.4138
Chr1	21398854	21398927	74	CG	46.6667	89.1156	35.7143	91.1765	42.3077	87.8788	36.5854	92.3077	45.4545	80.6452	34.4828	95.7746	25	94.5652	32.8358	89.4737	31.4815	93.1507	24.6575	86.4407	39.7727	94.382	30.4598	95.6522	29.7872	100	39.3443	91.3043	37.2093	92.8571
Chr1	21398854	21398927	74	CHG	4.16667	19.1489	3.81679	44.4444	5.55556	20	1.92308	11.5385	3.33333	14.2857	0	20.8333	5.26316	31.0345	0	24.0741	8.10811	32	0	27.2727	1.66667	22.6415	3.33333	23.3333	8.82353	5.88235	12.5	18.3673	0	33.3333
Chr1	21972461	21972750	290	CG	86.4865	47.4286	81.295	31.3953	85.9649	46.8354	3.73134	62.9032	0	69.697	0	64.7727	75.2212	6.32184	77.4775	7.58621	84.4828	0	85.7143	19.7183	81.1594	40.8163	88.6719	59.1667	5.31915	4.9505	4.91803	1.5873	9.09091	6.97674
Chr1	21972461	21972750	290	CHH	16.2055	13.2732	10.3872	6.93642	16.0194	5.49828	0	8.11966	0.214133	10.6061	0.209644	18.6246	15.13	0	2.457	0.165289	27.1318	0	5.77428	1.94175	19.2053	0.277778	22.0354	6.40177	0	0	0	0	0.284091	0.306748
Chr1	22502376	22502803	428	CHG	71.4286	56.1837	63.0841	75.3623	66.3366	51.7241	68.4615	47.6744	78.2609	45.9627	73	53.211	57.9439	46.4912	74.1667	59.0909	59.2593	53.9394	60	59.8214	61.1399	44.7205	62.5	26.9663	70.6897	55.7252	75	51.9231	67.0732	52.809
Chr1	22502376	22502803	428	CHH	63.5514	27.8656	40.3274	37.6033	42.5824	21.6463	52.9274	12.3867	48.1481	22.2581	58.0569	23.6702	38.3978	19.1781	47.3214	23.4234	31.5789	18.6242	26.087	36.1502	44.0828	13.2193	36.1976	14.6939	39.6396	27.7551	48.3871	17.6796	51.6484	20
Chr1	22720221	22720379	159	CHH	36.8852	40.2214	28.1947	23.2558	8.69565	22.3744	0.757576	0.411523	4.30622	2.48963	2.6738	0	0	0	2.63158	3.5461	5.37634	0	0.401606	0.526316	0.569801	0	7.21831	12.8713	0	0	0.787402	0	1.0989	10
Chr1	23042004	23042119	116	CHH	29.3103	23.2759	43.6923	13.3333	52.1739	20.9524	0	0	0	1.66667	0	0	0.60241	0.367647	3.82166	0	0	11.1111	0	0	4.5977	8.77193	33.7945	0	0	0	1.17647	0	1.03093	0
Chr1	23176982	23177064	83	CHH	2.12766	17.5115	1.78571	22.807	0	2.9703	3.93701	0	8.33333	8.23529	8	0	0.689655	24.3697	0	27.7778	0	7.07965	0	2.12766	0.694444	47.6744	0	0	0	18.3099	0.970874	18.5185	4.05405	41.8605
Chr1	23322620	23322659	40	CG	77.7778	27.2727	79.375	41.6667	84.2105	17.8571	68.4211	39.2157	27.7778	6.25	12.8205	22.7273	67.3913	8.33333	64.4444	0	70.3704	0	71.4286	15.3846	47.0588	9.52381	71.2329	24.1379	48.7179	6.66667	40	23.5294	76.1905	21.4286
Chr1	23495507	23495616	110	CHH	20.5882	10.2128	52.3288	26.6055	31.1321	9.56522	48.7603	16	35.3535	50.5155	59.292	18.3486	48.6486	30.1075	45.4545	36.9231	41.8605	30.8511	50	19.4915	38.5093	22.5352	38.0074	36.3636	47.2527	31.2	45.4545	42.0561	35.7143	29.2453
Chr1	23807579	23807740	162	CG	28.5714	87.1795	42.8571	88.8889	20	100	40	64.7059	66.6667	100	80	83.3333	16.6667	91.6667	41.6667	100	58.3333	89.4737	22.7273	100	32.1429	81.8182	21.4286	69.2308	76.9231	87.5	45.4545	85.7143	55.5556	85.7143
Chr1	23807579	23807740	162	CHG	27.2727	59.2593	7.14286	50	0	45.4545	9.52381	20.6897	9.52381	42.1053	25	58.8235	12.5	31.5789	9.52381	54.5455	10	69.5652	0	58.3333	13.3333	40.9091	6.52174	26.3158	12.5	38.0952	7.69231	41.6667	5.55556	42.1053
Chr1	23807579	23807740	162	CHH	4.38596	33	5	24.8677	0.373134	21.2598	11.5512	7.87671	4.54545	22.2222	3.1746	33.5135	3.34448	13.4529	6.09756	25.8706	9.04977	29.1946	0	32.0755	5.38462	27.9693	1.22807	28.877	8.51064	13.2701	5.2356	31.5436	1.5	20.0873
Chr1	23896522	23896630	109	CHH	77.8443	35.4839	73.8035	40.1869	74.7664	10.1266	74.0506	24.8175	0	36.7133	33.3333	32.8571	68.9873	48.366	57.1429	0	69.2308	0	57.8313	44.4444	74.5763	26.9231	74.1325	39.6694	69.4444	34.0426	0	0	74.5223	20.6186
Chr1	23903298	23903327	30	CG	83.3333	17.0732	84.1463	25	85.7143	28.5714	62.5	29.4118	64.7059	18.1818	58.0645	16.6667	80	5.26316	66.6667	11.4286	76.9231	21.0526	100	41.6667	63.4146	34.6154	68.1159	36.8421	71.4286	0	66.6667	3.84615	87.5	0
Chr1	23923413	23923508	96	CG	40	88.3721	46.4286	66.6667	18.1818	72.7273	61.2903	87.5	50	100	60	82.3529	52.9412	94.1176	75	78.9474	33.3333	95	37.5	100	39.5349	82.6087	30.3797	84.6154	47.3684	82.6087	48	69.2308	73.913	76.4706
Chr1	23923413	23923508	96	CHH	9.52381	35.5828	11.7318	50	4.7619	23.4043	6.45161	0	5.7971	27.907	20.9302	23.6111	7.36842	32.7869	9.52381	25	19.6078	43.2099	2.8169	68.3333	10.7914	22.3529	8.60927	17.7215	9.23077	33.7209	11.8421	40.2062	17.7419	18.5185
Chr1	24125424	24125548	125	CHH	9.61538	0.934579	13.3127	12.8205	9.90991	0	28.2609	7.69231	31.25	23.5294	8.92857	5.50459	22.7273	6.55738	54.9451	0	36.6667	6.93069	18.8525	23.7624	41.3793	15.5963	27.4882	25.974	38.0282	49.2308	1.85185	0	22.7848	0
Chr1	24399350	24399421	72	CG	2.27273	86.4078	15.7895	79.3103	10	91.6667	15.8537	93.75	44.186	48.6842	46.8354	97.9167	12.9032	93.8776	0	89.5833	26.5625	90	19.2308	97.0588	13.8298	46.988	22.8856	86.3636	10.4651	92.3913	36.7347	95.4545	31.1475	91.8919
Chr1	24399350	24399421	72	CHG	4.34783	61.9048	10.7143	50	9.09091	50	12.5	33.3333	30	32.2581	11.1111	52	11.6279	42.8571	0	40	27.5862	52.2727	16	52.9412	12.963	23.8095	14	61.1111	6.97674	62.5	13.3333	71.4286	26.6667	57.1429
Chr1	24399350	24399421	72	CHH	9.25926	43.3824	8.57143	20	2.94118	32.2581	2.63158	19.3548	6.49351	17	9.70874	19.2308	5.64516	26.9841	1	36.3636	12.8205	38.6555	6.49351	25.7143	9.52381	8.54701	4.13793	33.9623	1.88679	20.4918	6.45161	34.5679	10.6061	28
Chr1	24400507	24400573	67	CHH	3.44828	30.6011	1.75439	19.2982	0	0	0	16.1905	0.775194	48.4848	0	11.3636	2.10526	0	0	0	1.92308	0	2.15054	64.2857	3.35196	40.5941	3.26531	25	0	26.3158	0	0	0	0
Chr1	24477985	24478046	62	CHH	10	56.6845	7.173	49.2063	5.40541	58.8235	2.29885	19.4444	0	51.1905	5.34351	50.9804	1.42857	42.9293	0	28.5714	2.98507	25.3012	0	58.8235	6.42857	40.9836	2.7027	56.9231	2.5	22.8916	0	28.7879	0	43.9394
Chr1	24655820	24655907	88	CHH	0	27.2374	0.728597	43.299	2.45399	28.3582	0	22.6804	3.08642	18.6047	0	13.6752	2.8436	20.5742	3.7037	21.7391	2.9703	13.4921	5.98291	53.913	19.6507	41.8301	4.03397	43.1953	4.72441	36.0902	10	18.3824	8.08824	24.4604
Chr1	25228717	25228814	98	CHH	1.92308	47.0199	6.27178	60	16.4062	22	5.83942	9.15033	6.89655	36.4486	10.3448	71.4286	0	26.8456	4.16667	33.0189	5.35714	33.871	1.33333	57.1429	0.595238	16.4948	2.6087	33.3333	3.1746	54.2857	5.88235	23.3333	6.81818	30.6452
Chr1	25279059	25279126	68	CHH	0	0	0	0	0	0	0	0	NA	1.16279	0	0	NA	35	0	NA	0	0	0	0	0	0	0	0	0	0	0	0	0	3.7037
Chr1	25579341	25579413	73	CHH	0	0	0	0	0	0	12.963	0	0	0	0	0	0	0	0	0	0.869565	0	0	0	0	0	0.416667	0	0	0	0	0	0	0
Chr1	25712597	25712702	106	CG	50	12.2807	70	22.2222	85	14.2857	17.5	11.6279	78.3784	19.5652	75.8621	10.8108	72.093	0	80	0	72.2222	12.5	80	21.0526	75	12.1951	64.0449	9.52381	20	0	33.3333	20	71.4286	5
Chr1	25712597	25712702	106	CHH	0	0	18.8889	0	20	9.09091	0	0	9.41176	0	19.3182	0	7.14286	0.990099	12.1951	0	2.22222	1.13636	0	2.17391	12.3596	1.83486	7.69231	0	0	2.22222	0	0	1.49254	0
Chr1	26439997	26440095	99	CHH	0	31.5789	0.653595	63.6364	0	53.4884	0	0	12.3288	46.3415	1.05263	21.6216	0	29.2683	0	39.726	0	12	4.7619	40	0	38.1818	0	25	0	55.8824	1.47059	15.1515	9.09091	13.3333
Chr1	26484287	26484372	86	CHH	9.52381	34.4444	9.28571	64.8148	21.1765	46.3415	4.41989	14.6789	10.3448	50.4587	12.1429	35.5556	8.33333	27.3973	0	28.4091	17.3333	47.2727	6	36.6667	5.03145	26.7442	9.09091	50.6579	12.6214	51.5789	4.54545	36.1905	8.62069	36.1111
Chr1	26878655	26879029	375	CHG	0	36.3636	3.63636	42.8571	0	36.8421	7.59494	19.1489	0	48.9362	4	36.5385	1.5873	45.9459	4.34783	56.7568	0	43.3333	1.96078	57.1429	1.42857	57.5	0.719424	57.1429	0	56	0	29.1667	2.63158	50
Chr1	26878655	26879029	375	CHH	2.10843	36.5556	1.67001	23.445	0	29.0909	1.27168	19.4726	0.455581	29.1747	0.223214	32.6886	0.135135	16.2759	3.98406	42.0792	1.47992	30.8989	0	29.7872	2.24159	27.2321	1.62749	40.3153	1.0101	26.7442	0.373832	14.9306	0.813008	30.7463
Chr1	27001020	27001086	67	CHH	0	0	1.5873	0	12.5	0	16.2393	0	13.2653	76.25	0	22.9167	8.53659	29.5918	30.2326	1.75439	2.32558	17.3913	19.5652	0	27.2727	20.5128	24.6377	13.6364	39.2157	55.5556	0	0	34.8837	2.7027
Chr1	28313665	28313699	35	CG	0	52.381	0	0	9.52381	54.5455	0	26.6667	0	41.1765	5.26316	21.4286	0	50	18.75	40.9091	0	39.3939	7.14286	0	0	80.9524	2.17391	50	6.25	69.2308	6.66667	62.963	10.5263	80
Chr1	28795084	28795236	153	CG	78.5714	62.7178	70.9581	90.4762	72.3077	73.6842	34.1317	8.84354	48.9362	48.7805	35.1852	98.4615	45.4545	6.36364	91.8367	0	96.7213	76.7241	13.7931	88.6076	37.2881	88.6957	95.6522	68.5185	40	84.6154	1.01523	0	28.8	87.5
Chr1	28861986	28862123	138	CHH	0	0	0	0	0	0	0	0	0	0	0	0	0	0.689655	0	0	0	93.6508	0	0	0	0	0	0	0	0	0	0	0	0
Chr1	29478343	29478518	176	CHG	0	81.8182	3.0303	70	0	42.8571	38.0952	23.5294	35.7143	76.4706	27.2727	84.6154	11.1111	71.4286	14.2857	92.3077	20	54.5455	4.7619	100	6.06061	90	25	63.6364	18.1818	50	22.2222	82.3529	12.5	72.7273
Chr1	29478343	29478518	176	CHH	0	57.9634	11.7229	57.931	4.27807	41.2698	45.9877	16.9565	23.9044	58.6207	40.9091	66.8367	15.748	61.2457	18.6722	85.3933	29.5337	61.828	8.83534	86.747	16.9399	56.6667	21.5022	61.6114	17.8571	49.7175	33.4646	61.0837	15.1163	65.2174
Chr2	191525	191697	173	CHH	0	49.345	0.267738	38.5057	0.546448	56.5574	0	26.9444	0	40.8935	0.286533	49.2647	0	45.4545	0	43.0108	0	41.1458	0	39.1753	0	18.8596	0.116144	33.3333	0	41.6216	0	40.7583	0.318471	49.4737
Chr2	270271	270465	195	CHH	47.1774	16.3823	44.1389	38.4615	42.9907	16.2698	55.5249	5.29101	47.1861	18.6131	30.8642	17.801	32.0388	7.62712	45.3744	9.27602	19.2453	7.86517	2.73224	16.3158	43.8976	4.29799	25.8658	5.83942	57.5188	10.8033	36.0947	23.2416	50.9346	11.7409
Chr2	270466	270506	41	CHH	38.0952	5.74713	23.3533	12.6984	21.5686	0	12.963	0	12.963	6.38298	5.6338	2.73973	21.0526	2.27273	29.8246	1.75439	15.5963	2.43902	2	19.2982	17.5182	5.71429	10.4972	3.06122	42.623	1.6129	24.3902	1.33333	19.0476	2.66667
Chr2	270507	270576	70	CG	55.2632	12.5	78.0952	6.06061	68	2.7027	64.8649	3.44828	50.9804	13.8889	57.377	5.88235	69.4444	5.40541	90.625	0	72.5806	2.27273	65.3846	9.375	73.1707	10.2564	85.9375	4.65116	65.3846	12.5	43.4783	3.57143	30.7692	0
Chr2	339664	339695	32	CHH	12.766	27.7228	12.5	50	3.22581	19.0476	7.14286	12	9.09091	31.4815	1.75439	40	0	27.8481	6.52174	43.75	0	51.6667	0	29.1667	0	20	0.584795	39.5349	1.96078	30	2.94118	66.6667	4.34783	36.1111
Chr2	353164	353238	75	CHH	10.7143	31.3725	10.4072	60.5263	4.80769	16.8421	26.25	9.91736	10.687	24.7423	5.6	1.33333	6.06061	19.7917	10.3448	37.0968	7.93651	30.303	9.17431	61.7647	0	5.33333	11.1888	20.5479	5.19481	13.6364	0	35.8333	21.4286	53.0612
Chr2	362231	362279	49	CG	66.6667	0	89.2857	0	85.2941	33.3333	48.1481	27.2727	33.3333	0	53.3333	0	86.6667	21.4286	31.5789	0	73.3333	2.77778	63.6364	0	52.381	0	56.3636	4.16667	22.2222	3.57143	66.6667	8	100	0
Chr2	510339	510657	319	CG	50	84.5455	54.6798	90	58.8235	87.1795	65.3846	82.5397	56.8966	92.5	59.2233	84.9057	51.9481	92.3077	64.1975	80.5556	66	79.4521	48.3871	82.6087	46.0317	92.5373	50.2591	89.0411	47.5	82.0896	57.1429	85.1852	58.9286	91.5254
Chr2	510339	510657	319	CHG	12.5	67.2727	17.8571	65.7143	18.5714	80.5556	36.7816	54.2857	24.6575	70.6667	26.2626	69.2308	17.9104	54.1667	23.2558	50	25.4902	57.5	21.4286	73.913	20.9677	60.5263	16.5919	67.6056	19.6078	64.1975	15.625	58.5714	21.3333	76.9231
Chr2	510339	510657	319	CHH	9.09091	37.8738	10.7258	27.1028	9.30233	26.7327	13.7667	24.7159	13.5542	33.5277	17.2348	21.9008	7.04225	15.0485	11.9461	27.5229	15.0418	20.1474	8.21918	34.7561	8.43882	23.2044	10.9842	26.8222	13.1356	29.0698	3.94089	22.0963	11.1399	28.3525
Chr2	692449	692632	184	CHH	19.8198	29.9728	24.7761	38.2716	12.5	25.4237	37.7104	9.63855	40.1786	9.61538	29.4416	9.82659	39.2638	15.8333	38.5246	20.9756	52.669	20.8333	23.5632	19.2308	14.5749	20.6897	22.1053	19.6629	16.6667	22.0339	15.7895	22.973	24.4019	17.4757
Chr2	800742	800830	89	CHG	30	59.6154	17.5439	90	25	29.4118	9.67742	58.3333	21.7391	64.7059	30.303	61.9048	10.3448	58.3333	7.69231	45.8333	44.4444	50	0	100	8.33333	50	4.7619	84.6154	22.2222	37.5	31.0345	66.6667	14.2857	55
Chr2	800742	800830	89	CHH	17.5	46.789	6.77966	46.1538	1.0989	24.6154	4.20168	17.1429	10.7143	35.4167	8.69565	33.3333	4.7619	37.8378	0	25.2525	12.3077	26.4706	0	44.4444	3.57143	10.2041	0	33.3333	9.78261	38.7755	4.93827	47.6744	12.8205	36.2069
Chr2	800831	800881	51	CHH	0	26.6055	2.89855	40.2597	1.92308	16.0714	0	3.07692	4.9505	40.7407	0	19.697	7.05882	14.4068	0	15.5172	1.96078	11.6071	0	18.5185	3.42466	12.6984	0	13.3333	0	3.1746	0	31.3131	9.91736	16.1765
Chr2	808012	808173	162	CG	93.3333	81.6514	87.0056	84.375	86.1111	97.3684	87.9747	65.7143	27.6596	84.0909	47.4576	81.7204	83.1169	88.2353	88.8889	50.9434	85.2941	50.5155	81.1881	73.3333	80.4878	93.6508	86.3636	88.0734	71.0526	56.1404	11.6667	3.0303	16.0494	10.7143
Chr2	872660	872754	95	CG	88.2353	3.53982	88.2353	0	75.6757	0	66.1538	1.47059	84.3137	0	54.9296	2.27273	98.4848	0	81.25	0	82.9268	2.88462	94.5455	8.51064	91.5094	0	86.6279	8.23529	58.5366	0	72.3404	2.12766	86	1.96078
Chr2	872660	872754	95	CHG	64.1026	3.94737	65.7895	0	57.1429	0	29.6296	0	56.0976	0	35.8209	0	68.3333	0	62.069	0	70.2703	0	77.7778	6	63.5294	0	66.1871	1.21951	34.1463	0	38.6364	0	65.2174	4
Chr2	872660	872754	95	CHH	15.7895	3.75	28.2609	0	2.38095	0	12	0	11.1111	0	9.2437	1.07527	16.9811	0	14.2857	0	21.1268	0.5	5.88235	2.77778	17.8771	0	16.0959	3.52941	9.58904	0	6.52174	0	15.7895	2.72727
Chr2	986403	986519	117	CG	77.7778	20.2703	67.9612	0	50	47.8261	73.913	49.0196	90	69.2308	42.3729	70.9677	70.2703	73.0769	90.4762	0	85.1852	33.3333	90.625	75	80.7692	39.2857	86.4865	41.3043	96	83.871	3.22581	0	46.6667	7.31707
Chr2	986403	986519	117	CHH	61.4286	16.3842	46.6667	0	35.4839	18.1818	46.6019	16.9492	82.1705	41.9355	30.303	36.5854	42.6966	54.6875	35.4167	0	54.0984	24.6377	51.3889	59.0909	55.7576	57.4468	60.2484	26.0163	68.8525	52.1739	8.79121	0	32.3529	12.2642
Chr2	1098599	1098634	36	CG	18.1818	3.57143	1.88679	0	11.1111	0	4	0	0	0	9.09091	0	47.619	20	0	7.69231	63.1579	0	0	5.55556	0	0	21.1538	0	8	0	0	5	12	0
Chr2	1252556	1252654	99	CG	0	85.7143	1.44928	80	0	62.5	0	39.2857	0	17.6471	0	75	0	34.0909	0	100	0	44	10	85.7143	0	20	2.77778	50	0	14.2857	0	57.8947	0	0
Chr2	1252556	1252654	99	CHH	0	52.8846	1.40056	39.1304	2.98507	17.757	0	1.3986	0	12.6316	4.13223	9.91736	0.70922	3.47826	0	35.3846	0	8.41121	6.18557	46	2.1978	0	1.51515	14.2857	0	19.3548	0	8.04598	0	0
Chr2	1313606	1313695	90	CG	100	57.6271	87.8788	20	95	63.1579	2.40964	12.6984	89.5522	10	88.2353	8.69565	95.5556	2.53165	98.1818	10.2041	97.3684	27.7778	92.1053	39.2857	89.0909	6.38298	85.7143	12.766	77.2727	27.6596	86.2069	44.6429	78.5714	0
Chr2	1313606	1313695	90	CHH	16.3934	12.8205	6.69145	0	6.38298	1.92308	1.7094	0.591716	10	4.13223	40.2985	2.80374	11.9403	1.31004	18.5185	2.27273	8.33333	0	15.1899	1.26582	5.40541	0	7.28745	0	1.75439	5.76923	8.86076	4.91803	0	0
Chr2	1655993	1656172	180	CHH	1.5625	41.2844	4.8062	26.4901	0	15.2542	0.668896	17.3709	2.11268	20.229	5.09804	29.9145	5.05837	23.3216	2.7907	27.7056	3.00752	24.3728	1.35747	29.5652	4.06504	20.8202	4.60922	34.4262	11.8919	35.9551	2.10526	15.2778	6.10329	25.7282
Chr2	1879592	1879745	154	CHH	2.17391	0.296736	3.38983	1.38889	2.1978	0	34.2742	1.75439	20.5298	1.21951	38	0	5.76923	0.865801	5.06912	3.38164	12.6638	0	7.0922	0	25.5319	0	22.7907	0	29.2683	3.26087	47.2	1.14943	24.2188	0
Chr2	1879746	1879795	50	CHH	9.67742	4.22535	3.06122	0	0	0	31.8841	0	54.5455	0	58.1395	0	23.8095	0	0	1.72414	23.2143	0	2.43902	0	37.1429	0	37.6147	0	39.2857	0	38.0952	0	12	0
Chr2	1879871	1880132	262	CHH	6.45161	5.42495	8.38117	1.45985	6.76923	0.456621	27.7419	1.24378	34.9254	1.72414	20.3187	1.2931	20.8889	1.875	15.3226	2.8125	8.81543	2.6178	8.78788	11.8343	28.1399	2.11268	25.879	3.83562	31.7708	2.27273	49.0132	2.24719	34.7305	2.68817
Chr2	1931869	1931920	52	CHH	47.7273	7.62712	39.7351	5	40.7407	0	59.7222	0	50.9091	2.85714	24.0741	5.33333	30.7692	2.12766	46.0317	1.20482	17.9487	1.6129	2.85714	7.69231	43.9024	3.92157	24.8062	0	24.3902	0	18.6047	0	50	0
Chr2	1937811	1937982	172	CHH	37.9032	23.3333	46.4692	43.8462	40.1869	13.9896	61	8.69565	44.1315	17.1875	38.2022	12.9496	42.7273	7.66667	37.2549	14.841	42.8571	14.1463	38.7755	12.7907	35.8025	9.17431	42.6692	17.1779	51.4085	17.8295	45	19.4444	34.2282	13.4969
Chr2	2356193	2356262	70	CG	80	89.011	86.6667	46.1538	97.0588	56.25	100	0	87.7551	29.0323	92.5926	10.8108	21.6216	94.5205	90	52.9412	94.7368	71.6981	78.0488	16	41.0256	40.4762	90.5983	73.913	100	96.4286	77.7778	72.3404	85	50
Chr2	2395069	2395192	124	CG	67.5676	90	80.1136	100	89.3617	97.8723	51.0204	0	58.7302	0	38.3562	1.35135	0	100	0	50.8772	8	42.3077	0	37.931	0	0	7.04846	0	60.4651	56.25	20.6897	30.7692	85.3659	66.0377
Chr2	2458181	2458285	105	CG	0	31.1111	8.33333	50	21.7391	48.1481	9.43396	69.2308	3.7037	70.3704	11.7647	52.381	30.2326	48	0	54.5455	16.6667	24.3243	0	44.4444	13.1579	48.5714	5.60748	51.4286	0	31.25	13.4615	44.898	29.1667	20
Chr2	2458181	2458285	105	CHH	10.5263	25	10.5882	35.2941	11.4286	19.5122	3.44828	25.7143	12.8205	31.4286	13.0435	31.7073	29.6296	14.8649	0	35.3846	14.6341	20.3704	0	51.2195	3.125	38.7755	6.58683	12.1212	1.69492	15.7895	20.6349	32.1429	30.6452	16
Chr2	2463208	2463339	132	CHH	9.30233	7.62712	10.1796	11.1111	9.67742	0	2.7933	2.04082	4.7619	3.36134	10.9375	0	0	0	6.41026	0	0	2.29008	0	0	0	0	0	0	8.33333	16.6667	3.28947	5.68182	11.4286	0
Chr2	2776966	2777161	196	CG	100	16.6667	56	33.3333	86.6667	28	31.5789	3.57143	61.1111	9.09091	44.4444	8.33333	61.5385	9.67742	66.6667	0	85.7143	3.0303	41.6667	7.14286	51.7241	0	64.4068	0	36.8421	2.63158	46.6667	2.77778	31.0345	0
Chr2	2776966	2777161	196	CHG	36.3636	9.375	31.25	20	62.5	12.5	25	0	30.7692	0	46.6667	0	38.4615	4	55.5556	0	33.3333	0	0	0	41.6667	0	50	0	12.5	0	36.3636	0	21.4286	0
Chr2	2776966	2777161	196	CHH	26.2712	10.2804	10.7943	15.2174	23	12.2807	27.3632	0.625	15.2174	2.90698	40.201	0	22.2749	7.16511	22.9508	0.480769	33.3333	1.63488	17.2043	5.40541	28.6408	0	25.6831	1.28755	5.69106	1.51515	31.1475	2.30769	22.807	3.00752
Chr2	3180136	3180172	37	CG	83.3333	5.40541	90.7407	0	75	36.3636	61.7647	40	92.3077	4.34783	84.2105	25	81.8182	3.0303	92.5926	8.57143	90	5	100	39.1304	76.4706	11.1111	85.1852	36.8421	85.7143	13.0435	94.7368	36.8421	75	23.0769
Chr2	3355331	3355384	54	CHH	0	0	0	0	NA	0	NA	0	19.4444	17.0732	35.2941	58.3333	0	0	0	0	NA	0	NA	0	NA	25.4545	7.93651	0	0	0	NA	0	1.78571	0
Chr2	3442000	3442029	30	CG	83.3333	68	96.6887	75.6757	90	60.4651	82.4561	14.7059	92.3077	89.2857	86.3636	75.5102	88.5714	50.6173	94.5946	51.2195	78.5714	34.6154	96.875	97.8261	87.3418	89.0411	94.3548	57.4074	86.8421	49.0196	66.6667	20.5882	80	52.1739
Chr2	5036210	5036528	319	CHG	76.087	53.4247	67.7419	78.9474	73.1343	30.5556	75	19.1781	51.1364	48.7179	55.4217	48.7805	57.8947	29.6296	48.2143	36.9369	70.5882	32.2581	58.9744	56.9231	57.6923	39.6947	55.2764	64.1509	59.2593	35.2941	62.2642	31.5789	68.1159	42.1053
Chr2	5036210	5036528	319	CHH	51.8519	17.1375	47.6744	28.6885	39.8374	12.8788	67.2131	6.36704	39.7351	26.1818	38.5455	20.8835	38.9423	11.8227	23.6967	12.0879	48.3766	11.7371	32.4561	27.1698	39.0728	10.883	40.1763	23.913	34.4978	10.3448	38.8186	15.7191	50	8.1761
Chr2	5203695	5203757	63	CG	29.4118	77.1429	30.6122	97.1429	12	83.3333	33.3333	100	72.7273	93.3333	47.2222	93.3333	20.5128	85.1852	44.1176	97.7778	66.6667	88.8889	28.9474	81.8182	19.697	93.75	38.5714	83.3333	46.4286	100	14.2857	88.8889	33.3333	89.4737
Chr2	5203695	5203757	63	CHG	10	35.2941	8.62069	40.9091	0	60	9.09091	47.8261	40	33.3333	25	37.5	8.69565	60	20	45.8333	16.6667	30.7692	15	28.5714	4.87805	40	17.5	58.3333	18.75	80	0	42.8571	19.2308	22.2222
Chr2	5437381	5437450	70	CHH	22.1053	42.5439	16	63.3333	38.8889	27.972	23	27.5229	8.33333	68.0412	11.3821	77.3723	17.5	57.8512	15.5039	35.6522	15.1316	31.7919	33.8624	50	23.6181	42.6667	13.5983	45.5357	12.605	46.0993	15.2778	59.5238	23.75	15.9292
Chr2	5732429	5732475	47	CG	80.9524	30	90.8451	36.5854	92.8571	53.3333	71.9298	53.3333	55.102	27.7778	58.0645	21.6216	80.8511	40.9639	66.6667	16.6667	98.1132	8.19672	94.7368	73.913	85.7143	67.5325	88.0952	72.7273	84	18.5185	60.5263	0	65.8537	14.2857
Chr2	6638998	6639136	139	CHG	0	48.7179	2.85714	55.5556	3.22581	62.5	13.3333	37.037	60.6061	53.8462	18.5185	47.8261	8.57143	46.6667	12.9032	65.2174	9.09091	71.4286	0	53.8462	13.6364	48.5714	9.21053	37.5	3.57143	52.7778	13.3333	68.1818	18.9189	38.4615
Chr2	6638998	6639136	139	CHH	0	25.5411	2.0362	29.1667	2.3622	22.8571	7.25806	12.5	19.4118	22.2222	7.31707	25.5034	15.7143	20.5479	8.97436	30.8411	2.80374	37.4101	2.27273	22.0588	4.8	23.7179	8.79397	26.9231	2.0979	19.209	0	31.1594	4.92958	16.8675
Chr2	6639137	6639227	91	CG	14.2857	45.8333	0	41.6667	0	50	3.7037	50	19.2308	66.6667	5.26316	50	3.57143	50	0	42.3077	5.88235	48	0	26.3158	0	34.2105	5.17241	10	0	53.3333	0	33.3333	14.8148	52.6316
Chr2	6639137	6639227	91	CHH	3.57143	28.866	0.653595	54.8387	4.05405	24.1379	2	14.8936	13.5802	9.375	18	13.7931	0	16.1765	0	33.9623	1.85185	22.7848	1.75439	29.6296	1.49254	12.605	5.67376	27.2727	3.79747	16.092	4.7619	18.9189	4.47761	19.1176
Chr2	6742914	6742956	43	CG	83.3333	20.8333	86	18.1818	87.5	50	94.8718	32	93.5484	48	50	22.2222	93.3333	65.7895	81.25	0	83.3333	5	91.6667	50	90	11.1111	76.3158	11.1111	100	33.3333	66.6667	0	40	0
Chr2	6901692	6901751	60	CG	4.25532	64.1975	2.08333	50	0	85.7143	4.83871	70.2128	0	80.3571	4.16667	77.7778	4.61538	82.4742	6.25	60.4167	4.87805	79.0323	0	57.6923	2.08333	77.5862	4.54545	92	6.25	65.9574	3.84615	63.3803	6.45161	73.5294
Chr2	6901692	6901751	60	CHG	0	26.8293	2.94118	30	0	27.7778	3.33333	36	0	42.3077	0	42.8571	0	45	0	0	0	15.3846	0	21.7391	0	24.1379	1.92308	60	4.34783	37.7778	0	5.55556	0	37.5
Chr2	6901692	6901751	60	CHH	3.0303	16.6667	4.24837	23.8095	2.5	11.5385	6.18557	13.3333	1.78571	21.7949	6.66667	9.83607	3.2967	22.0472	0	5.88235	1.96078	7.40741	0	10.6667	0	8	0	22.5	4.47761	19.8529	4	11.4583	0	26.1905
Chr2	6902615	6902775	161	CG	0	87.5	0	86.9565	3.63636	82	0	80	0	66.6667	1.85185	85.2459	0	93.3333	0	80.4878	0	82.4324	2.43902	60.7143	0	87.5	0.680272	92.5	0	73.913	0	94.9153	4.7619	75.8621
Chr2	6902615	6902775	161	CHG	0	21.4286	0	0	0	33.3333	0	11.1111	0	37.5	0	11.1111	0	17.3913	0	50	0	25	0	42.8571	0	26.6667	0	20	0	23.0769	0	23.0769	0	21.4286
Chr2	6902615	6902775	161	CHH	0	16.5829	0	13.3333	0	16.3265	0	1.92308	0	17.3228	0.617284	8.97436	0	6.56934	1.33333	11.9658	0	11.4286	0.833333	14.8148	0	13.4921	1.17096	11.6788	0	6.29371	0	11.5152	11.3208	17.4419
Chr2	7468251	7468319	69	CHH	72.7273	0	32.5	28.5714	62.5	0	38.4615	0	13.6364	0	0	0	7.69231	45.4545	46.1538	4.7619	31.25	0	30.7692	0	32	3.84615	33.9286	0	7.14286	14.2857	80	13.0435	42.8571	0
Chr2	7483282	7483345	64	CG	40	85.8586	25.7732	96.2963	24.3902	75.8621	36.5854	93.1818	69.4444	79.4872	57.4468	92.5	25	95.5224	26.087	87.5	27.2727	95.5882	24.1379	76.4706	26.3158	95.2381	22.2222	97.3684	24.2424	70.3125	27.7778	96.6667	16.6667	91.1765
Chr2	7483282	7483345	64	CHG	18.1818	45.7627	26.2295	62.5	10	36.3636	33.3333	48.3871	50	36.8421	39.2857	52	7.14286	42.5532	26.6667	29.7297	16.129	57.4468	15	75	25	64	12.8571	40	20	43.2432	40	63.1579	33.3333	68
Chr2	7483282	7483345	64	CHH	3.44828	7.14286	18.2482	11.5385	7.14286	0	19.1781	1.23457	4	0	18.0328	0	0	2.5641	11.8421	1.04167	1.40845	0.900901	2.5641	7.69231	19.0476	4.41176	8.06452	1.75439	5.35714	4.25532	15.7895	7.84314	12.5	7.27273
Chr2	7948718	7948768	51	CG	66.6667	51.8519	18.4211	40	0	40	18.1818	58.3333	18.1818	63.6364	33.3333	42.8571	42.8571	61.1111	22.2222	53.8462	37.5	66.6667	12.5	80	21.4286	66.6667	5.88235	60	16.6667	56.25	0	38.4615	14.2857	66.6667
Chr2	7948718	7948768	51	CHG	0	36.9565	1.5873	57.1429	6.66667	26.6667	10.5263	30	13.0435	47.0588	7.14286	34.6154	0	46.6667	6.66667	40.7407	13.3333	43.75	8.33333	70.5882	8.33333	41.6667	4.7619	46.6667	0	55.5556	11.1111	44	9.09091	66.6667
Chr2	8043271	8043372	102	CG	87.8049	5.19481	84.6939	8.06452	89.1892	10.2041	20.2703	10.7843	48.2353	12.9032	29.0698	1.26582	91.358	0	84.6154	0	79.3814	0	86.0465	19.6078	85.9649	13.7255	80	3.37079	28.5714	0	44.6154	1.11111	52.2727	1.63934
Chr2	8044115	8044233	119	CG	92.8571	1.48148	80.7175	0	84.127	17.7778	24.8227	5.74713	40.5941	8.59375	20.3883	1.6129	79.7619	0	88.8889	0	82.6087	1.28205	93.2692	8.21918	82.2581	2.75229	84.1328	11.7647	47.8873	0	36.1702	0	34.7826	0
Chr2	8127429	8127761	333	CHH	26.1538	2.42718	27.2124	4.14747	44.3662	1.91083	38.8587	0	22.3476	0.15456	31.0627	2.67261	20.1995	2.25904	23.9852	2.53165	27.9503	2.9453	23.5521	1.0989	24.8895	0.676819	24.7297	0.372439	46.0317	4.92611	23.7013	1.01523	30.3279	4.06699
Chr2	8150672	8150810	139	CHH	3.22581	23.1884	2.68657	10.4348	0.714286	42.6966	6.76692	11.9266	3.27869	30.4	4.34783	55.3957	2.31214	30.5921	0.806452	26.7327	5.36585	20	0	36.1842	2.1978	16.6052	3.49265	30.8989	3.27869	20.8661	1.71429	23.2704	5.08475	16.6667
Chr2	8845925	8846059	135	CHH	NA	NA	0	NA	0	NA	0	0	0	NA	NA	0	NA	63.4146	0	0	0	0	0	NA	NA	0	0	0	0	0	0	NA	0	0
Chr2	9037237	9037274	38	CG	63.1579	20.5128	47.8873	5.26316	53.8462	12.5	35.2941	4	84	40	47.0588	44.4444	81.25	20	71.4286	60	56	31.5789	77.2727	9.52381	84.0909	12.1951	63.4921	19.2308	66.6667	22.2222	88.2353	20	50	8
Chr2	9037237	9037274	38	CHH	8	0	9.01639	0	2.38095	0	10.8108	0	30.7692	2.94118	25	8	6.66667	4.16667	17.0213	0	6.81818	1.05263	0	0	4.47761	10.2941	15.7895	0	3.33333	4.7619	13.3333	0	0	0
Chr2	9055689	9055799	111	CHH	4.2735	9.9359	4.52418	34	0.653595	10.5263	22.2727	0	10.9524	16.7883	0	64.1618	6.56371	43.609	3.53535	38.1818	12.1951	45.8678	0	39.2	9.11392	22.5191	11.9008	25.1534	9.16667	31.6	9.14634	19.5266	7.36842	20.9091
Chr2	9068164	9068226	63	CHH	12	60.6061	18.3453	22.2222	0	38.4615	22.4138	14.6341	18.75	28.5714	9.375	0	0	21.6667	0	28.9855	0	34.7826	0	0	10	1.08696	4.34783	2.08333	55.2632	60.7143	41.1765	39.6226	38.3562	36.3636
Chr2	9221844	9221940	97	CG	78.9474	45.4545	87.7778	12.5	92.8571	28.5714	73.4694	45.4545	77.2727	4	81.4815	0	93.1034	47.5	85.7143	20	91.6667	18.6047	73.913	60	62.5	61.2903	63.2653	4.54545	84.6154	31.4286	72.2222	19.2308	88.3721	7.69231
Chr2	9221844	9221940	97	CHG	66.6667	30	64.2857	0	100	20	63.6364	30	71.4286	11.7647	55.5556	0	68.75	20.6897	76.9231	4.34783	88.8889	10.3448	71.4286	37.5	48.2759	30	56.4103	0	70	12	72.7273	0	70.9677	0
Chr2	9221844	9221940	97	CHH	7.69231	5.44218	13.2258	0	15.5556	0	13.0137	0	17.3333	0	16.4062	0	10	1.35135	10.5263	5.35714	17.6471	0.636943	1.94175	1.6129	1.46341	5.98291	6.12245	0.917431	4.34783	0	18.4211	0	9.27152	0
Chr2	9369599	9369753	155	CHH	56	0	51.3514	62.5	35.4167	0	57.6471	9.09091	0	0	0	0	0	0	0	11.4286	0	33.3333	0	0	0	0	8.20513	0	40	0	0	0	0	0
Chr2	9542707	9542736	30	CG	64.2857	0	61.5385	0	60.7143	0	83.3333	16	86.3636	26.3158	81.25	10.3448	95	11.1111	47.3684	14.2857	91.6667	15.625	87.5	9.09091	88.8889	11.7647	73.4694	10.5263	78.2609	26.087	81.25	12.5	87.5	9.09091
Chr2	9849683	9849814	132	CHH	60.4938	36.6438	67.9654	16.9492	59.375	25	61.2903	23.6967	64.8276	25.5814	53.3742	34.9727	55.7292	17.0886	65.2778	36.9697	54.386	30.8511	70.9677	33	67.4009	29.1667	67.0588	35.1351	59.5238	35.3448	75.9494	28.3784	64.4444	41.8182
Chr2	9987565	9987674	110	CG	66.6667	9.09091	72.7273	4.54545	50	0	83.3333	3.33333	83.3333	20	91.1765	10.5263	70	5.40541	70.9677	34.7826	79.1667	3.7037	42.3077	14.2857	58.3333	45.4545	52.1127	4	95	19.3548	55.5556	4.34783	66.6667	31.25
Chr2	9987565	9987674	110	CHG	58.3333	17.7778	67.3077	10	37.5	8.33333	84	10.3448	66.6667	31.0345	73.5294	15.7895	60	5.55556	54.1667	25	69.2308	20.8333	56	8.33333	61.1111	31.4286	53.7313	0	70.5882	12.9032	37.5	22.2222	93.75	0
Chr2	9987565	9987674	110	CHH	10.2564	4.54545	17.833	0.657895	9	1.29032	24.6753	0	15.7895	1.91083	8.40336	0	14.1243	1.06762	7.48663	3.52113	23.1884	1.37615	9.42408	1.0989	12.4464	6.11354	14.1487	0.70922	15.5738	3.87931	7.63359	3.22581	19.6262	3.73832
Chr2	9987675	9987820	146	CG	88.8889	0	96.1538	33.3333	85.7143	33.3333	90.9091	33.3333	100	28.5714	87.5	60	100	0	100	33.3333	100	25	85.7143	40	93.3333	60	81.25	20	100	27.2727	100	33.3333	75	0
Chr2	9987675	9987820	146	CHG	78.0488	3.44828	75.2137	0	64.5161	17.8571	87.931	25.8621	78.1818	36.8421	72.5	22.7273	75.5556	2.94118	84.6154	26.3158	83.3333	14.8936	56.4103	29.1667	67.6471	35.2941	73.4177	0	75	20.7547	69.697	37.931	78.9474	0
Chr2	9987675	9987820	146	CHH	22.1154	1.91083	28.5714	4.65116	20.4819	2.06186	30.1775	2.32558	25.3731	4.86111	14.5833	7.9646	14.4144	0	14.8148	4.6875	26.3158	6.12245	18.6813	7.57576	15.4321	8.28729	17.9372	5.26316	18.1818	8.4507	40.5797	2.29885	31.1111	2.40964
Chr2	9991629	9991676	48	CHH	17.9104	4.38596	27.6995	1.69492	3.44828	33.3333	8.69565	0.925926	23.0769	2.32558	5.74713	3.2967	1.36986	0.740741	20.5128	2.7027	0	4.81928	0.840336	0	20.4082	1.70455	24.8447	0	0	0	32.0988	11.6667	77.1429	0
Chr2	10081001	10081151	151	CHH	50.5882	24.4328	42.6854	47.619	66.6667	36.9697	48	14.9068	44.7761	24.911	38.2979	17.8744	55.5556	18.9504	52.4229	19.1176	38.3459	18.6495	23.913	37.8788	40.1639	22.4138	64.8604	32.7273	57.971	40.8397	34.7368	30.7918	43.5407	47.7419
Chr2	10353762	10353834	73	CHH	64.7059	23.9852	47.3348	13.1579	62.2642	15.0289	44.6328	11.6279	36.2445	22.4044	38.8235	27.5591	52.5714	2.29008	64.3939	25.3247	38.5827	23.6	26.2032	28.8136	31.6964	13.9896	57.265	18.5185	21.4286	11.7647	35.8209	7.89474	45.3704	25.8824
Chr2	10361374	10361614	241	CHH	24.8848	55.7339	27.4359	74.4828	22.6923	53.1469	25.4967	34.2742	28.4519	44.8819	34.0426	53.5912	26.0606	41.6901	27.2727	54.8387	19.4245	50.1805	15	55	25.2427	53.11	24.106	60.4651	28.7162	53.0612	31.7518	58.3673	25	60.6965
Chr2	10412427	10412547	121	CHH	25.2632	69.3182	37.0536	82.0225	39.5349	90.8046	37.4302	0	39.1304	45.614	29.2453	34.4	15.3846	47.0297	49.1525	50.7353	27.2059	41.8605	10.4167	80	18.2836	39.3443	35.8065	62.6087	39.7436	48.0315	51.0638	53.8462	30.9091	72.6316
Chr2	10926189	10926256	68	CG	53.6585	10.5263	50.9091	0	50	15.1515	64.7887	0	61.1111	15.942	33.8462	3.84615	22.449	11.7647	32.5	7.14286	78.7234	8.86076	40	0	60.7143	0	70	25.8065	65	18.3673	57.7778	3.38983	81.25	19.3548
Chr2	10926189	10926256	68	CHG	27.7778	2.63158	18.8406	0	29.4118	0	45.1613	3.22581	50	0	15.3846	9.375	9.09091	2.32558	18.75	6.45161	50	11.7647	26.087	0	22.2222	0	32.3529	11.1111	31.5789	0	25	0	34.7826	10
Chr2	10926189	10926256	68	CHH	1.5625	0	4.27046	0	6.77966	0	17.5439	0	11.1111	0.877193	8.46154	0.714286	1.11111	0	0	0	3.94737	2.98507	0	0	1.03627	0	6.29921	0.990099	4	0	0	0	4.58716	3.50877
Chr2	11124771	11124860	90	CG	85.7143	4.48718	83.7989	6.66667	88.3721	8.10811	55.4622	1.47059	9.52381	3.38983	35.7143	1.38889	38.0952	0	96.1538	0	94.8718	5.55556	24.2424	8.10811	76.5766	5.47945	80.7512	19.8113	76.9231	18.6667	17.4603	0	40.4255	0
Chr2	11637193	11637256	64	CHH	0	60.6557	26.25	12.5	13.3333	73.3333	5.12821	15.7895	10.5263	76.6667	34.8837	56.25	15.625	66.6667	0	72.2222	29.1667	39.3939	0	60.8696	7.14286	78.2609	4.62963	58.6957	7.14286	76.9231	30	46.8085	12.1951	56.25
Chr2	11740491	11740552	62	CHG	0	56.7901	0	37.5	0	50	1.88679	42.8571	3.7037	58.3333	0	48.8372	4.7619	39.5833	11.1111	51.1111	0	40	0	31.5789	0	46.3415	2.0202	62.5	0	47.3684	0	38.8889	4.34783	50
Chr2	11740491	11740552	62	CHH	0	45.8824	0	25.641	0	25.4237	0	4.7619	0	29.1667	0	23.1579	1.88679	14.8438	0	44.898	1.40845	21.0526	0	39.5833	0	22	0.843882	11.9048	0	18.75	0	26.8293	0	25
Chr2	11797862	11798101	240	CHH	66.4474	49.0598	70.7165	60.4839	54.2056	19.9052	77.2727	32.3529	78.3439	47.0779	81.6733	35.1648	49.3617	30.5466	79.6537	32.2581	67.4757	41.3223	50.2392	39.0625	35.2313	42.9688	61.3767	44.0171	79.3103	46.5517	76.8212	25.3886	85.1613	52.6667
Chr2	12106375	12106799	425	CG	82.3529	63.8889	81.0651	25.4902	76.6667	21.8182	77	0	86.5854	4.05405	77.6316	1.75439	0	86.6667	0	40	10	93.8596	10.5263	0	0.757576	0	4.25532	0	90.9091	62.5	72.549	40.2299	97.2973	32.3529
Chr2	12388823	12388897	75	CHH	0	58.9552	5.67164	46.9136	2.5641	43.1818	3.53982	21.1382	0	29.798	0	39.3939	8.33333	36.5385	0	23.8938	0.613497	29.7297	0	34.3137	0	38.0952	2.42718	59.5238	0.917431	41.0714	1.13636	45.2703	0	22.9167
Chr2	12388898	12389140	243	CHH	6.50888	50.6329	8.19502	55.5556	3.02198	52.1327	8.81057	19.0871	8.59599	54.5455	2.58065	40.3974	13.1737	48.3444	2.31788	42.3792	2.05128	54.4715	0.576369	55.7377	5.11628	46.1538	3.77185	48.6792	10.9434	55.1515	10.6918	39.5349	5.5	38.3648
Chr2	12504724	12504902	179	CHH	0	0	0.847458	0	0	0	0	0.694444	0	0	0	0	0	0	0	0	0	44.8052	0	0	0	0	0	0	0	0	0	0	0	0
Chr2	12883297	12883332	36	CG	57.1429	23.5294	73.4694	37.5	53.3333	0	50	11.1111	85.1852	10.5263	60	5.88235	0	22.2222	62.5	23.5294	68.1818	23.0769	100	0	69.5652	8.69565	65.2174	18.75	54.5455	14.2857	75	10	54.5455	5.26316
Chr2	12998209	12998496	288	CHH	45.2632	16.8449	46.9957	36.6516	45.8904	29.1066	45.0116	6.97115	55.9809	35.3403	45.4277	25	23.0769	33.3925	67.027	22.2222	39.5833	36.1949	11.9171	31.9149	48.5246	37.3171	30.75	11.2403	48.5246	22.3602	44.4056	35.3333	68.1319	28.453
Chr2	13108991	13109141	151	CHH	10.3448	35.7815	5.5794	45.4545	13.3333	24.8731	5.62771	0	4.18006	15.2893	19.2661	18.9815	5.53633	25.5034	13.4078	26.0504	9.88142	4.0625	0.904977	51.4286	5.34979	30.1639	8.74471	20.9459	3.62694	25.6198	16.4894	28.9157	5.55556	33.3333
Chr2	13725486	13725737	252	CHH	53.4031	65.0831	44.2643	71.4286	19.5556	54.955	49.2908	31.8919	45.1429	52.4079	44.2136	41.4966	31.2	49.2647	32.6146	59.3985	33.3333	60.4167	2.64317	58.7156	38.8693	50.8197	31.6722	70.7602	33.4426	54.3253	49.359	54.3605	26.5116	54.0984
Chr2	13841324	13841377	54	CHH	0	43.5897	7.37705	30.8824	1.07527	29.2308	11.828	6.45161	6.34921	27.8689	7.01754	35.0877	5.33333	16.129	0	15.8416	0	21.4286	0.961538	19.6078	7.63359	14.4444	6.22222	29.6296	10.8108	27.907	6.97674	54.2373	0	31.3131
Chr2	13841378	13841513	136	CHG	11.1111	70.5882	25	33.3333	9.09091	75	21.4286	20	16.6667	61.5385	0	58.8235	26.6667	55	28.5714	70.5882	12.5	66.6667	7.69231	50	10.5263	33.3333	20.8333	53.8462	21.4286	33.3333	16.6667	64.2857	12.5	50
Chr2	13841378	13841513	136	CHH	9.5679	46.8635	10.604	51.6854	2.71318	46.2264	2.18182	9.93789	12.8889	36.6534	0	42.0382	9.70464	36.0434	7.75194	40.6897	5.19031	35.0746	3.73134	39.6694	7.98226	22.1557	2.02899	56.9231	11.7647	24.5955	0.746269	28.0992	0.454545	31.8436
Chr2	14117029	14117186	158	CHH	34.375	64.9789	6.65635	85.8974	6.66667	47.1795	13.5593	39.4366	23.0769	61.8785	10.8504	49.2424	14.8699	69.7143	10.0334	49.7354	1.47059	40.0778	0.754717	88.8889	12.9176	57.1429	17.3653	54.6053	17.9191	55.6291	17.7966	61.1765	0	81.25
Chr2	14117187	14117302	116	CHH	6.25	25.89	1.78971	30.3797	0	26.9565	7.74908	7.79817	1.93237	19.2308	4.20168	12.7451	4.1841	23.1834	0.363636	22.6277	0.529101	20.5128	0.510204	37.8378	1.64835	18.7879	7.23861	16.5829	4.97238	29.9213	3.24675	26.5487	0	27.027
Chr2	14234175	14234427	253	CHH	67.2414	32.5397	61.5912	38.0403	64.9289	26.4045	63.8528	6.64653	45.0402	28.3988	54.5161	15	47.9218	23.8185	51.5284	35.9173	34.5133	28.7154	25.4386	38.5542	53.7037	20.7547	46.3672	24.2775	54.2763	21.6216	73.913	22.5146	53.8462	26.9912
Chr2	14817452	14817557	106	CG	0	60	4.54545	60	0	42.8571	0	100	0	50	0	42.8571	6.66667	50	0	66.6667	14.2857	61.5385	0	50	0	37.5	5.55556	25	0	64.2857	16.6667	83.3333	20	75
Chr2	14817452	14817557	106	CHG	0	73.913	13.0435	83.3333	4.54545	78.5714	4.34783	27.2727	22.7273	42.8571	9.52381	50	10	66.6667	11.1111	35.2941	33.3333	35.7143	0	80	3.7037	31.25	14.0625	47.619	10	65	11.1111	83.3333	10.5263	45.4545
Chr2	14817452	14817557	106	CHH	10.2564	38.1679	9.55631	39.0476	13.8686	38.8235	6.4	20.8333	18.1102	9.6	9.21986	15.2941	11.6279	35.7955	10.2804	27.5	16.9355	21.7143	14.5038	4.34783	8.43373	25.7426	17.4888	29.1339	19.0476	36.5517	11.5385	50.7246	7.5188	12.5
Chr2	15411175	15411561	387	CHH	0.591716	37.1002	0.183824	25.5376	0.75	17.5238	54.6429	7.55668	41.1392	42.7027	55.4511	49.1743	1.32353	61.3803	40.5594	55.9184	9.24609	54.8644	0.938967	57.346	11.1872	51.5702	19.375	53.7071	55.4545	56.0241	36.9565	49.7121	4.32692	45.9075
Chr2	15411562	15411715	154	CHH	0	20.4611	0	8	0	23.3333	11.7978	16.7785	26.2295	30.9783	19.457	52.4862	1.07527	33.5938	1.55039	46.5608	1.32159	45.749	0.606061	31.405	2.2508	45.4545	5.38793	42.7027	17.3913	44	23.7037	36.0465	0	41.7143
Chr2	15417348	15417689	342	CHH	70.1087	39.3742	61.3164	47.2527	60.6607	24.2678	56.7729	20.5543	46.1059	25.2747	56.7073	16.8675	49.1315	27.5472	51.8207	26.4935	52.1164	29.491	29.4393	37.2881	51.3559	32.0293	47.3246	17.4312	52.3035	18.1818	61.3636	44.5693	65.4054	33.9744
Chr2	15858067	15858184	118	CG	70.4545	0	72.9469	0	67.5	0	82.1053	0	81.25	4.54545	86.2069	0	84.7458	4.65116	68.1818	1.63934	81.3559	0	88.4615	11.1111	75.7009	9.80392	83.8926	0	79.6296	2.85714	69.7674	0	69.4444	0
Chr2	15858067	15858184	118	CHG	40	0	16.2162	0	20	0	25	0	64.2857	0	26.6667	0	56.25	0	33.3333	0	57.1429	0	27.2727	0	39.1304	7.14286	30	0	14.2857	0	50	0	33.3333	0
Chr2	15858067	15858184	118	CHH	4.72441	0	3.14233	0	3.7037	0	4.93827	0.925926	8.82353	0	9.31677	0	4.48718	0.819672	4.95868	1.27389	3.93701	0	0	1.96078	3.80228	1.69492	5.07246	0	6.53595	0	6.25	0.471698	0	3.40909
Chr2	16061387	16061445	59	CHH	0	0	0	0	0	0	0	0	0	0	0	0	0	0	39.2157	0	0	0	0	0	0	0	0.3663	0	0	0	0	0	0	0
Chr2	16139741	16139858	118	CHH	0	0	0	0	0	0	56.25	0	0	0	0	0	0	0	0	0	0	36.5217	0	0	9.09091	0	0	0	0	0	0	0	0	0
Chr2	16831607	16831708	102	CHG	75	31.25	80.791	15.3846	89.8305	29.0323	88.2353	56.25	82.2917	24.6377	83.7838	40.4255	79.5918	65.6716	86.7925	49.0566	81.3953	49.1228	80.9524	50	71.2766	61.7021	75.3521	54.1667	88.0952	64.0625	74.359	44.2857	73.5294	35.2941
Chr2	16831607	16831708	102	CHH	54.9296	21.393	61.7571	15.5556	74.7899	14.2857	62.7451	13.4328	64.2105	8.14815	59.0361	20.7921	71.2963	43.0712	84.8485	31.25	50.495	24.5283	51.9685	35.5769	58.9189	41.3793	54.6926	32.7273	71.0843	40.9396	56.9767	26.7123	70	20.5607
Chr2	17460731	17460823	93	CHH	0	0	0.460829	0	0	0	0	0	0	0	0	0	0	0	0	1.28205	0	27.2727	0	0	0	0	0	0	0.757576	0	0	0	0	0
Chr2	18228020	18228074	55	CHH	0	0	0	0	0	0	0	NA	0	2.73973	0	0	0	0	0	60	0	0	5.26316	0	0	0	0	NA	NA	0	0	NA	0	0
Chr2	18369150	18369967	818	CG	90.2439	77.451	80.6931	73.5849	82.069	83.4437	12.1212	0	56.6176	0.641026	44.8598	28.3582	2.87081	24.7253	3.87097	23.1884	5.69948	86	1.98675	1.07527	0.80429	0.429185	1.00671	3.24675	25.1572	13.0435	10.9589	14.2857	36.8852	21.7949
Chr2	18369150	18369967	818	CHG	70.2703	47.4667	56.8681	43.3962	57.6923	47.1074	7.37705	0	36.2319	0	30.7692	11.7188	3.0303	5.59006	3.28947	2.8169	1.59574	36.3636	1.36986	0	1.15274	0	0.383142	4.1958	7.43243	0.510204	5.26316	5.29801	33.8843	13.4146
Chr2	18369968	18370092	125	CG	100	92.1053	74.3363	92.8571	87.8049	76.7442	12.2449	0	51.4286	0	32	10.4167	0	19.6429	0	3.44828	0	56.6667	0	0	0	0	0	0	37.7778	22.6415	3.57143	27.1186	35.8974	17.7778
Chr2	18369968	18370092	125	CHH	72.4138	39.6552	53.75	60	50	22.619	5.20833	0	36.6197	0	25	5.88235	0	13.7931	0	15.2542	0	18.5714	0	0	0	0	0	0	17.9104	5	12.0482	2.73973	32.7869	10.8434
Chr2	18484584	18484650	67	CHH	0	0	0.530504	0	0	0	0	0	2.5	0	0	0	0	0	0	0	43.0556	0	0	0	0	0	0	0	0	0	0	0	0	0
Chr2	18796240	18796405	166	CHH	0	22.1557	0	15.9204	0	7.56303	19.8083	1.20482	14.7887	40	11.25	55.5556	0	28.3465	0.420168	38.4211	4.97238	30.2326	0	44.898	1.7341	31.4433	5.7931	30.1587	6.45161	45.2489	10.5263	49.0272	0.671141	26.6667
Chr2	19384933	19385104	172	CHH	0	0	0.15015	0	0	0	11.2179	0	46.6667	0	24.2938	0	0	0	16.609	0	9.09091	0	10.0694	0.5	0.21645	0	0	0	7.42574	0	0	0.625	0	0
Chr2	20164032	20164114	83	CHH	5	56.1404	1.75439	65.9574	0	31.1111	11.8421	25.9259	4.41176	32.967	11.5385	43.8095	5.95238	44.4444	4.62963	44.3396	15.5844	58.4906	7.14286	22.1053	3.16742	26.0274	6.2069	31.9149	23.6842	60.6557	0	48.4375	9.00901	67.3077
Chr2	20164115	20164314	200	CHH	18.2266	62.6305	12.2034	50	13.6943	63.0573	25.7396	10.7649	15.3094	46.5909	23.3422	41.4239	7.71084	40.5594	22.833	32.0513	15.2174	51.2262	2.04082	30.1887	15.0713	51.4151	7.02811	49.0566	71.6981	38.6441	16.2011	42.1769	25.8824	47.3896
Chr2	20235931	20236054	124	CG	85.9649	77.9851	93.19	84.0426	93.7143	95.8333	95	50.6667	93.0233	75.4545	96.6942	77.8947	95.4082	55.1546	87.3874	9.21053	95.679	41.7391	98.9362	95	90.6103	88.75	90.9091	81.746	91.2621	60.7143	90.4762	14.0244	95.8333	47.8261
Chr2	20239142	20239486	345	CG	95.7143	86.376	94.3515	95.1807	94.6154	100	95	92.6667	96.9697	99.5025	94.306	94.6154	93.4783	95.098	92.891	30.4167	97.3684	34.7826	98.2906	93.5484	93.8719	93.1624	96.8064	96.5318	97.3684	84.6154	96.2733	31.9588	95.9184	80.2198
Chr2	20510116	20510221	106	CHH	0	0	0	0	0	0	0	0	0	0	0	0	55	0	2.22222	0	0	0	0	0	0	0	0	1.0989	0	0	0	0	0	0
Chr2	20643028	20643093	66	CG	0	0	0	0	0	0	0	0	0	0	0	0	30	0	0	0	0	0	0	0	0	0	0	0	0	0	0	0	0	0
Chr2	20643028	20643093	66	CHH	0	0	0	0	0	0	0	0	1.14943	0	0	0	89.6552	0	0	0	0	0	0	0	0	0	0	0	0	0	0	0	0	0
Chr3	155590	155704	115	CHH	51.7647	10.5422	17.2043	0	30.6667	0	29.0816	0	0	3.32103	0	0	12.8492	3.52423	34.2391	7.10059	5.6338	0	15.6863	0	19.3627	0	14.1393	0.701754	41.8367	0	42.7273	1.91083	0	0
Chr3	834677	834700	24	CHH	0	40.2985	17.7215	30.7692	5.26316	46.4286	5.40541	5.26316	12.1212	29.4118	14.7059	36.3636	6.77966	40.4255	0	27.5862	15.3846	26.7857	13.5135	55.5556	12.8205	33.3333	14.4444	12.5	2.5641	19.2308	1.85185	33.3333	12.9032	7.40741
Chr3	881245	881362	118	CHH	22.5806	18.3206	28.3133	24	58.3333	21.2121	22.3881	9.23077	31.4607	15.6863	15.3846	15.942	24.4444	22.8916	0	20.3125	2.5641	24.6914	15	11.7647	10.9375	0	33.1492	15.7143	26.9841	42.1053	20.339	32.4324	37.037	17.9487
Chr3	993375	993398	24	CHH	0	0	0	0	21.0526	0	0	0	0	0	0	0	0	0	0	0	85	0	0	0	0	0	8.82353	0	0	2.04082	NA	5.74713	0	NA
Chr3	1107112	1107188	77	CHH	9.21986	14.8148	10.1604	30.3797	0	9.55882	51.087	39.7059	60	52.1739	11.4754	15.3846	43.8095	49.2537	89.0756	15.8416	56.3492	42	40.5797	51.2	29.6482	55.7895	36.6782	63.4146	76.087	35.0877	40.7407	57.377	72.4138	69.5122
Chr3	1205351	1205451	101	CHH	0	20.7171	0.199601	20.2312	8.33333	10.3175	56.5714	9.90991	33.0357	20.1835	54.8718	38.6139	38.843	39.1667	33.1034	26.3473	13.1429	45.1477	72.9167	34.6457	45.1613	47.3684	63.4868	40.1274	70.1923	28.5714	36.8932	28.6885	60.8247	44.1176
Chr3	1576223	1576279	57	CG	76.1905	22.5	86.8852	25	90	26.6667	96.4286	36.3636	84.2105	39.0244	15.3846	41.3793	100	25.8065	100	19.0476	94.5946	15.3846	88.4615	72.2222	93.3333	70.3704	90.7895	25.7143	90	12.9032	53.5714	22.5806	33.3333	0
Chr3	1576223	1576279	57	CHG	36	20.339	66.3462	11.4286	62.963	18.1818	81.3953	8.88889	62.5	26.7857	0	35.4167	71.4286	18.75	75	18.4211	82.6087	3.92157	75.6757	56.5217	79.7619	54.0541	85.7143	12.2807	84.4828	12.5	28.5714	8.92857	17.6471	0
Chr3	1576223	1576279	57	CHH	16.2162	20.2532	34.6774	8	27.7778	21.7391	32.6531	0	16.2162	8.75	0	27.1186	46.5517	9.67742	72.4138	0	44.0678	1.69492	10.4167	34.4828	33.6957	9.61538	42.4242	17.9487	53.2468	7.01754	11.3208	1.40845	5.12821	0
Chr3	1885859	1885977	119	CHG	25	75	16.2791	50	7.14286	69.2308	34.2857	50	10	72.2222	7.69231	69.2308	31.25	57.1429	0	54.5455	30.7692	73.913	0	100	31.0345	82.3529	20.4545	92.8571	33.3333	77.7778	17.6471	83.3333	9.09091	54.5455
Chr3	1885859	1885977	119	CHH	5.64516	33.9286	6.10998	36.1702	7.33945	28.5714	7.27273	16.055	1.5748	31.1558	6.01504	26.6055	8.37989	17.3684	1.47783	44.5652	20	26.9841	0	48.4848	12.5	34.6591	5.85586	32.1429	1.94175	27.2189	8.92857	38.2979	1.88679	21.1111
Chr3	1885978	1886284	307	CHH	0.4	37.8125	1.0989	25	1.06007	43.6364	2.22743	17.9012	0.912409	29.8206	0	40.9449	2.68714	26.9406	3.37711	29.2517	4.60251	36.2816	0	40.8163	6.15385	24.2894	2.66768	42.2434	2.68097	24.5333	2.7972	41.2969	0.290698	30.0319
Chr3	1973091	1973390	300	CG	83.7838	59.2357	72.8435	16.9492	87.5	53.9823	76.3636	54.1176	79.4872	52.3077	91.0714	22.7723	87.5862	54.955	82.6923	50	86.6667	49.5868	94.0476	63.3333	59.0909	46.0784	79.0698	43.5897	70.8333	61.0294	81.25	54.321	90.2439	43.2836
Chr3	1973091	1973390	300	CHG	69.4444	34	66.1202	3.33333	76.4706	13.0952	53.8462	24.5283	51.2195	28.8889	76.4706	1.66667	76.1905	8	50	12.9032	67.7419	6.75676	90.9091	26.6667	57.4713	14.5455	62.5698	10.5263	37.5	21.6216	68.1818	24.5283	80	15.9091
Chr3	1973091	1973390	300	CHH	19.2708	5.01792	28.5149	2.1164	20.6897	5.27426	26.0274	4.87013	26.6917	6.3197	31.3158	1.98864	29.1391	2.72953	26.4249	1.28617	29.3987	2.7833	32.493	9.2437	26.1759	6.57895	31.9127	1.41643	16.7539	6.50602	23.2558	6.54762	40.678	4.56274
Chr3	1973391	1973486	96	CG	55.5556	0	80	28.5714	100	0	70	22.2222	66.6667	16.6667	60	0	80	10	83.3333	26.6667	88.8889	0	60	22.2222	66.6667	20	94.4444	0	66.6667	20	75	42.8571	100	22.2222
Chr3	1973391	1973486	96	CHH	24.6753	6.06061	19.3878	0	14.6341	2.06186	25.2174	6.94444	25.4902	5.06329	23	0	25.5319	0	17.8571	2.43902	20.4082	0	47.3684	9.67742	17.2932	0	30.4545	0	13.2075	0	24.3243	8.94309	43.1373	1.0101
Chr3	1973487	1973667	181	CG	83.3333	57.1429	70	0	80	30	83.3333	25	57.1429	37.5	90.9091	10	100	18.75	100	23.0769	90	10	100	25	78.5714	10	88.4615	20	75	11.1111	85.7143	16.6667	66.6667	14.2857
Chr3	1973487	1973667	181	CHG	75	30	29.4118	0	66.6667	0	30.7692	0	37.5	33.3333	77.7778	0	80	0	16.6667	13.3333	57.1429	11.1111	71.4286	20	30.7692	0	58.8235	14.2857	80	0	60	11.1111	80	0
Chr3	1973487	1973667	181	CHH	21.6418	6.33484	21.9512	0.819672	20.1754	1.31004	18.315	1.47783	12.6316	1.98675	22.1154	0.628931	34.507	0.892857	12.4402	0.931677	20.4545	0	36.4312	4.19162	20.2335	5.4878	17.7358	0	12.1495	0.510204	21.6495	1.76471	30.8511	1.20482
Chr3	1973668	1973744	77	CG	92.6829	77.7778	95.7746	20.8333	85.7143	66.0714	98.1818	78.3784	92.3077	43.5897	89.1304	20	85.1852	72.6027	96	48.5294	91.1765	43.9024	98.3333	81.8182	91.5254	69.6429	90.4	56.25	96	62	83.7838	61.9048	97.3684	52.6316
Chr3	1973668	1973744	77	CHG	90.9091	25	55.8824	0	66.6667	13.6364	69.5652	20	57.1429	0	70	0	54.5455	21.2121	75	4	81.8182	0	85.7143	25	71.4286	0	65.2174	14.2857	100	22.2222	56.25	0	70	53.3333
Chr3	1973668	1973744	77	CHH	13.2075	0	17.757	9.80392	8.77193	17.7083	21.4286	0	25.7426	1.69492	14.0351	0	26.6667	9.52381	6.97674	0	21.5686	0	13.3333	0	12.6437	13.0435	16.0428	7.27273	2.12766	2.85714	15	5.17241	22.5806	3.22581
Chr3	1973745	1974744	1000	CG	67.4699	53.2164	83.7209	28.7129	82.5581	47.7707	79.6875	65.6977	88.4615	42.4419	89.0625	13.6842	82.4786	30.0595	82.8571	44	81.9588	46.2366	94.2623	67.1053	72.8625	50	77.3087	47.3373	84.2105	63.7363	83.6207	74.4565	87.0787	57.7586
Chr3	1973745	1974744	1000	CHG	75.5556	36.4238	65.3753	13.3333	58.1633	24.1135	49.0798	27.044	76.7442	28.0255	71.25	4.34783	65.5814	8.3612	65.4412	16.1111	73.6842	8.37989	70.7071	53.1746	54.3307	14.486	59.8901	10.4712	56.5217	26.0417	59.2593	42.6901	63.8037	34.8837
Chr3	1973745	1974744	1000	CHH	33.3333	9.84043	26.2252	7.24191	16.1926	6.73516	16.2741	3.06122	27.7295	9.98168	19.2265	0.862069	24.2998	2.53506	21.563	3.76884	26.9076	1.7094	25.7048	13.1968	15.4179	6.57558	25.4038	1.74954	22.3881	4.18288	21.8391	6.80473	24.0042	4.71698
Chr3	1976808	1977522	715	CG	93.2039	63.1148	82.6855	20	90.5882	44.8276	74.4966	60	86.6667	50	88.2353	24.6835	87.5862	32.7586	84.8485	48.9933	75.6303	47.5524	92.7083	38.3838	73.494	34.507	74.184	36.8421	78.6667	54.1667	87.5	68.6747	90.9091	58.4416
Chr3	1976808	1977522	715	CHG	69.7479	31.1111	68.7273	7.86517	71.4286	12.766	56.7568	19.0476	70.8955	32.7434	62.9032	4.54545	66.0714	12.1622	64.1667	13.1148	52.381	6.97674	76.3158	32.4675	49.635	5.97015	64.526	8.33333	61.4286	23.9583	74.2857	35.1351	61.4286	15
Chr3	1976808	1977522	715	CHH	24.6667	8.89037	26.1853	4.37956	31.6176	2.18659	16.612	5.02451	29.8091	7.71056	16.4352	0.688863	25.07	0.843882	21.4286	3.2	18.8925	0.42735	26.306	10.3918	17.7914	1.28655	24.96	0.917431	20.8845	3.64742	22.2958	6.26263	17.2365	2.75
Chr3	1977523	1977773	251	CG	95	74.2424	89.4737	36.3636	75	46.8085	86.0465	53.3333	83.6735	48.8372	87.2727	36.3636	92.9825	40	91.1765	48.8372	91.3043	33.8983	90	41.1765	85.4839	20	88.8889	45.4545	95.8333	53.6585	95.8333	62.7907	92.3077	46.4286
Chr3	1977523	1977773	251	CHG	88.8889	51.1111	73.5632	10.5263	68.75	11.7647	61.1111	34.6154	70.5882	35.4839	75	9.67742	83.3333	23.0769	65.5172	10	70.5882	12.1951	100	50	76.4706	9.30233	70.3125	11.5385	69.4444	21.875	73.3333	30.5556	85.7143	30
Chr3	1977523	1977773	251	CHH	24.5614	13.2505	22.2403	0.743494	9.27835	0.75188	22.9358	1.72414	26.8707	7.84314	19.2635	2.02703	17.2185	1.41243	25.7511	3.7931	16.9811	3.04709	35.3293	2.38095	30.4348	2.13333	26.5043	3.34347	18.5	3.57143	28.6486	10.2113	19.8052	7.59494
Chr3	1977774	1977879	106	CHG	22.2222	34.7826	58.5366	0	66.6667	6.66667	66.6667	7.14286	45	12.5	65.2174	0	63.6364	4.34783	62.963	19.2308	54.5455	3.7037	69.2308	41.6667	51.8519	11.7647	55	12.5	42.1053	18.1818	35.7143	18.75	58.8235	5
Chr3	1977774	1977879	106	CHH	32.8125	7.53769	27.0742	0	0	0	26.3566	0.70922	17.3611	6.31579	17.8344	0.961538	22.5806	1.44231	35.3293	3.41463	18	0.512821	16.3636	12.1622	25	5.55556	22.3684	1.49254	13.369	0.671141	21.1111	6.30631	30.4348	3.44828
Chr3	1977880	1977956	77	CG	91.3043	66.6667	89.3443	0	87.5	40.625	91.1111	45.283	97.9592	56.0976	93.2203	37.1429	96.0784	59.2593	91.9355	56.3636	90.9091	37.1795	96.2963	81.8182	95.2381	40.3846	93	73.8095	90	63.4146	96.4286	65.7143	92.8571	53.6585
Chr3	1977880	1977956	77	CHG	58.8235	30.7692	71.4286	0	NA	6.25	56	12.1212	79.3103	50	76.6667	6.25	61.7647	5.26316	80	17.3913	87.5	4	62.5	43.4783	64	10.2564	75	22.2222	59.4595	0	80	21.0526	20	56.5217
Chr3	1977880	1977956	77	CHH	8.33333	0	25.641	0	12.5	3.38983	18.2927	2.17391	22.2222	7.57576	26.3889	0	16.3265	3.7594	32.6087	0	6.97674	1.40845	23.8095	9.7561	29.4737	3.80952	18.8482	0	12.6214	6.57895	20	0	14.2857	7.5
Chr3	1977957	1978052	96	CG	88.8889	38.4615	80	0	100	20	76.1905	27.2727	93.75	21.4286	69.2308	23.5294	90	25	88.8889	33.3333	100	17.6471	100	73.3333	80	17.3913	81.8182	36.3636	81.25	31.25	87.5	31.25	100	36.8421
Chr3	1977957	1978052	96	CHH	12.766	0.714286	26.8817	0	13.8889	4.28571	12.0968	0	20.4545	1.2987	24.2857	0.980392	20	0	30.7692	3.0303	4.47761	0	11.1111	17.3333	14.5985	0.632911	16.5094	0	21.7742	3.26087	7.5	0	12.5	4.49438
Chr3	1978053	1978316	264	CG	71.4286	10	53.7037	0	63.6364	10	60.8696	50	63.1579	6.66667	78.9474	0	84.2105	14.2857	81.25	7.40741	83.3333	25	78.5714	27.2727	68.1818	12	70.8333	10.5263	60	0	60	25	71.4286	11.1111
Chr3	1978053	1978316	264	CHG	70.5882	17.6471	41	0	86.3636	5.55556	41.5094	14.2857	69.4444	16.6667	58.3333	0	85.2941	3.92157	66.6667	6.12245	90.9091	3.125	80	24.1379	54.1667	3.63636	64.4068	9.09091	33.3333	8.82353	65	12	70.5882	10.5263
Chr3	1978053	1978316	264	CHH	23.9316	2.18254	27.896	0	31.5217	0.638978	19.3333	1.83486	30.1818	1.94805	29.6954	0	24.2938	0.679117	26.3736	1.32159	16.2011	0.727273	24.2553	11.7925	22.5053	2.72537	27.1805	2.72109	24.3836	1.18343	22.5275	5.38462	23.7113	0.970874
Chr3	1978317	1978533	217	CG	91.4894	53.125	72.6804	14.6341	96.5517	56.7164	79.3893	37.5	93.3333	31.5315	78.1609	14.0845	84.0909	50.4673	82.7586	52.0661	80.3571	36.7925	89.8876	75.7576	49.6183	46.1538	72.7891	47.1429	84.4156	41.8919	77.7778	41.3793	77.4194	61.9048
Chr3	1978317	1978533	217	CHG	71.4286	20.2899	63.3333	0	71.875	18.1818	65.1163	19.0476	87.5	17.7778	66.6667	0	81.3953	7.54717	58.9744	12.2449	73.0769	6.97674	82.0513	40	50	18.3333	62.2951	3.84615	50	2.77778	64	11.1111	71.4286	26.087
Chr3	1978317	1978533	217	CHH	31.1927	5.27638	28.6275	0	29.8701	2.80899	32.4405	0.78125	36.8098	0.380228	33.1633	0.888889	38.961	0	26.25	1.45349	25	1.63265	22.1675	7.61421	23.4501	7.05521	34.4498	0	23.5294	2.26244	38.0531	5.6962	23.3533	9.09091
Chr3	1978534	1978938	405	CG	90.9091	15.3846	70.5882	30	62.5	0	76.1905	0	100	28.125	73.6842	0	88.8889	7.40741	82.6087	15	81.8182	7.14286	82.3529	21.0526	71.875	5	76.7442	27.5862	81.4815	17.3913	55	21.875	82.6087	33.3333
Chr3	1978534	1978938	405	CHG	82.7586	11.8182	76.5957	13.6364	73.0769	7.69231	51.4286	10.8696	77.4194	15.2778	78	0	74.4186	1.42857	79.3103	3.125	88.3721	1.5625	87.0968	29.7872	46.3415	1.44928	71.5517	0	55.3571	9.52381	75	4.91803	68.6275	10.5263
Chr3	1978534	1978938	405	CHH	27.6151	11.4428	41.4681	2.5	32.7381	10.2662	32.2414	6.72269	32.7273	4.44126	26.501	0.892857	40.2299	1.21951	30.7292	0.323102	45.7801	0.744048	50	15.1767	22.8823	2.35849	33.1187	1.28676	23.3512	1.2987	30.2594	1.03627	33.6516	3.13253
Chr3	1978939	1979013	75	CHG	38.4615	18	62.1622	9.09091	30	8.33333	48.2759	23.5294	70.5882	7.14286	60	0	81.25	0	63.6364	0	57.1429	0	87.5	44.4444	35.4839	0	73.3333	0	65.2174	14.8148	60	23.0769	72.2222	0
Chr3	1978939	1979013	75	CHH	36.0656	7.56303	43.5484	6.45161	19.2308	2.98507	26.8456	7.05882	41.9753	10	35.3846	0	48.2759	0	53.125	0	27.6596	0	51.3274	33.3333	15.1515	1.48148	61.3636	0	46.0177	13.1148	35.0877	11.6667	37.3494	0
Chr3	1979014	1979045	32	CHG	40	11.5385	78.9474	0	0	0	50	33.3333	83.3333	0	72.2222	0	100	0	91.6667	0	50	16.6667	88.8889	20	27.2727	0	63.6364	0	50	0	50	11.1111	90.9091	0
Chr3	1979014	1979045	32	CHH	37.931	4.82759	39.1753	0	0	0	14.7541	4	10	0	33.3333	0	48.1481	0	36.3636	0	8.33333	4.7619	71.1538	15.5556	0	0	48.7805	0	21.4286	2.94118	29.2683	13.7255	48.5714	0
Chr3	1979046	1979255	210	CHG	26.25	9.59596	17.8571	0	7.22892	4.91803	15.6863	7.93651	38.0282	1.17647	21.7647	0	42.5743	0	47	0.970874	12.2807	0	46.7213	18.5185	22.0994	0.746269	26.8293	0	20.2381	0	23.7569	0	32.3529	0
Chr3	1979046	1979255	210	CHH	18.7879	5.17241	12.8801	0.49505	7.51174	5.6338	16.3793	0.621118	19.4539	0	17.6039	0	45.8333	0	28.1553	0.392157	5.42636	0	40	20.8696	9.64706	0	20.7951	0	13.4078	0	16.129	0.869565	19.5804	0
Chr3	2175625	2175717	93	CG	9.09091	61.1111	9.52381	100	10	80	4.7619	66.6667	8.33333	84.6154	26.3158	72.7273	20	66.6667	25	66.6667	22.2222	61.5385	0	66.6667	0	42.8571	16.6667	77.7778	0	62.5	0	50	16.6667	50
Chr3	2175625	2175717	93	CHH	18.1159	33.557	10.6509	44.1558	17.1429	50.6667	14.2857	3.07692	9.67742	43.5185	18.8312	46.3158	13.4752	44.4444	16.2393	27.027	8.79121	30.4348	0	63.8298	11.2426	27.5362	14.2857	48.1013	6.73077	36.5854	6.84932	21.5054	45.977	41.5094
Chr3	3002558	3002588	31	CG	14.2857	61.1111	14.7059	75	0	63.6364	0	71.4286	0	100	33.3333	77.7778	13.3333	72.7273	50	80	30	72.7273	16.6667	71.4286	39.1304	77.7778	37.931	71.4286	40	75	0	75	25	57.1429
Chr3	3002558	3002588	31	CHH	15.7895	29.3478	1.79641	36.3636	0	23.5294	0	17.2414	0	20	11.5385	19.1489	2.8169	12.963	18.1818	37.5	11.1111	32.0755	0	37.0968	2.75229	26.8293	5.92593	25	35.2941	34.0909	0	23.75	11.1111	20.5882
Chr3	3253553	3253599	47	CHH	50	19.3182	32.6733	20	29.0323	15	42.5	0	69.5652	6.89655	38.8889	0	23.2143	17.4603	32.5581	8.64198	32.7273	7.8125	26.087	7.89474	32	14.5455	32.6241	8.33333	27.2727	17.2414	37.5	7.14286	36.8421	12.5
Chr3	3839991	3840017	27	CG	82.3529	0	80	12.5	87.5	0	56.6667	0	76.9231	11.1111	64.1026	25	43.2432	9.67742	80	0	56.6667	3.57143	66.6667	4.16667	65.5172	0	69.0141	9.09091	76.9231	0	33.3333	0	70	0
Chr3	4948955	4949006	52	CG	0	75	0	55	21.4286	72.7273	4.7619	73.6842	26.6667	71.4286	0	66.6667	0	51.8519	13.3333	60	0	84.6154	5.88235	52.6316	19.4444	65.3846	11.1111	76.4706	10.5263	91.6667	0	84	0	46.6667
Chr3	4948955	4949006	52	CHH	0	5.30973	3.78788	7.35294	5.08475	0	1.21951	12.7907	3.50877	12.2642	2.53165	16.2791	0	6.09756	1.81818	3.50877	0	20.4082	0	6.84932	2.22222	6.89655	3.5503	8.33333	15.7895	13.6364	0	25.3333	1.6129	1.92308
Chr3	5010044	5010177	134	CHH	0	0	0	0	0	0	0.684932	0	0	0	0	0	0	0	48.6486	0	0	0	0	0	0	0	0	0	0	0	0	0	0	0
Chr3	5162726	5162761	36	CG	66.6667	0	82.7586	31.5789	70.8333	17.8571	59.375	3.84615	87.8788	3.44828	71.0526	18.1818	85.7143	33.3333	50	5.45455	67.7419	13.6364	88.2353	8.33333	77.7778	25.641	70.5128	12.5	85.1852	10.2564	100	7.89474	46.6667	20
Chr3	5512182	5512393	212	CHH	0	0	3.83189	3.63636	0.716846	0	47.0032	0	56.9149	0	35.1598	0	0.278552	13.6232	0	26.3889	20	24.0418	0	0	0	0	0.331858	0	39.5973	29.7189	48.9583	22.807	46.0526	42.9787
Chr3	5836326	5836380	55	CHH	0	0	0	0	0	0	0	0	0	2.27273	0	0	0	31.7073	0	0	0	0	1.53846	0	0.806452	0	1.03093	0	0	0	0	0	0	0
Chr3	5857112	5857352	241	CG	94.1176	48.1481	80.5195	60	93.75	60	73.913	50	83.3333	43.4783	90.9091	59.0909	82.6087	39.0244	100	28.5714	85.7143	58.3333	72.7273	58.8235	77.2727	53.8462	85.2941	34.6154	78.2609	31.25	63.6364	58.3333	80	33.3333
Chr3	5857112	5857352	241	CHG	57.6923	33.75	73.0769	40	66.6667	41.1765	69.7674	13.7931	83.871	9.67742	67.6471	33.3333	60	17.5439	71.875	23.3333	69.2308	23.8095	60	41.6667	68.75	25	77.5862	11.7647	78.7879	11.1111	83.3333	32.3529	81.25	30.7692
Chr3	5857112	5857352	241	CHH	36.3158	17.2628	30.2784	31.6239	38.6707	8.02469	30.5085	13.7056	45.5285	14.0741	25.9016	19.2157	33.5849	8.47784	39.6296	15.7718	34.6939	12.4601	15.8879	33.3333	27.9438	15.7107	34.0226	15.8845	37.8882	8.84718	33.9286	18.4834	42.029	13.3641
Chr3	5952468	5952557	90	CG	84.2105	2.5641	77.0115	13.6364	86.2069	0	0	5.88235	42.2222	0	52.2727	2.5	96.4286	0	61.9048	0	76.087	0	90	20	71.1111	22.2222	70.1493	6.66667	0	0	100	0	70.2703	0
Chr3	5952468	5952557	90	CHG	44.4444	0	57.1429	10.5263	60.6061	0	0	0	23.5294	0	28.5714	0	68.5714	3.57143	31.25	0	50.9804	0	59.375	0	58.1395	12.5	48.5714	0	0	0	61.5385	0	36.1702	0
Chr3	6846472	6846639	168	CHH	54.6218	40.678	55.3531	30.8725	60.8696	39.375	57.3991	13.6364	47.9339	33.871	59.2784	23.8372	50.9494	39.3939	55.8685	41.8519	64.5914	39.0805	41.3793	12.9032	57.2559	22.0588	52.6882	28.9593	45.9877	37.2449	50	31.4516	58.9844	27.9762
Chr3	7694828	7694935	108	CHH	0	44.7154	0.96463	25	2.77778	10	0.714286	4.61538	0	20.9459	10.6796	35.2113	0	5.30303	0	51.0638	0	21.6783	0	14.5161	2.04082	20.8955	0.738007	25	0	26.8966	0	14.2857	0	20
Chr3	7694936	7694988	53	CHH	0	81	4.5	100	0	0	20.3704	22.2222	4.10959	67.9245	24.2424	27.1186	0	8.65385	0	76.1905	0	30	0	60	0.862069	53.6585	13.4021	11.5385	1.81818	55.7377	50	93.9394	1.75439	55.5556
Chr3	7778753	7778864	112	CHH	46.7949	44.3223	48.1343	14.5455	43.6782	18.3099	78.9954	1.62162	62.3188	24.6479	30.6358	40.458	46.3855	28.0645	33.0579	35.6557	54	43.686	52.2727	64.2202	30.2103	29.6089	43.3781	7.31707	46.9388	23.1884	48.1481	18	46.5839	15
Chr3	7964357	7964445	89	CHG	79.1667	68.6567	91.9355	61.1111	100	58.8235	94.1176	28.9474	90	54.5455	78.7879	68.9655	82.8571	53.6585	75.6757	50	77.7778	65.7895	43.75	86.6667	77.7778	47.7273	79.6296	42.1053	96	62.963	90.4762	53.3333	95.4545	62.963
Chr3	7964357	7964445	89	CHH	60.6897	48.3146	70.7165	51.5789	72.7273	52.6316	75	22.2222	55.8824	26.9841	66.1905	52	56.1224	39.4737	61.0577	37.3057	76.6839	41.5888	29.4118	67.7419	67.0543	44.3038	68.1507	21.4953	72.9927	51.4451	73.4513	45.614	78.3019	41.4013
Chr3	8218107	8218211	105	CHH	0	0	0.724638	0	1.02041	0	0	0	0	0	3.77358	0	0	0	0	0	45.8824	0	16.6667	0	15.6863	0	8.29694	3.84615	0	0	0	0	0	0
Chr3	8295809	8296003	195	CHH	1.0101	30.7895	1.9469	23.9726	1.69492	38.5185	0.914634	14.7619	3.93258	19.4872	0.904977	3.82775	1.8797	25.3589	0.315457	22.1557	0	35.567	0.549451	31.0078	0.892857	35.7724	2.96875	12.2222	0	14.5401	0	11.5538	2.94118	19.2053
Chr3	8540969	8541042	74	CHH	0	31.4465	1.68776	70.9677	1.49254	44.4444	1	11.236	3.47826	31.9672	5.30973	72.4138	0	33.5366	1.40845	41.9753	2.7972	22.449	1.9802	11.1111	1.68067	39.3939	3.05344	22.0588	0	38.4615	0	2.94118	3.0303	42.4242
Chr3	8934248	8934323	76	CG	84.6154	41.7323	82.069	37.5	82.7586	39.1304	46.2687	17.8571	45.4545	14.5833	65.0794	8	35.8491	0	84.1463	18.1818	89.2857	14.5833	32.7869	10	50	33.6957	87.9121	18.9655	20.8333	3.84615	39.2157	7.04225	1.28205	0
Chr3	9070575	9070651	77	CG	100	37.5	81.6901	20	94.4444	3.57143	84.8485	27.2727	86.4865	18.5185	62.2222	66.6667	100	53.6232	78.125	46.4286	85.1852	23.6842	67.8571	50	65	39.2857	84.5528	36.1702	93.9394	43.75	68.9655	32.3944	73.0769	37.5
Chr3	9070575	9070651	77	CHG	76.9231	0	39.726	0	72.7273	15	64.7059	6.66667	65.2174	6.25	36	0	62.5	2.5	41.6667	15	53.8462	11.5385	38.7097	0	41.4634	5.26316	47.7612	11.5385	40	9.09091	33.3333	2.94118	52.6316	5.26316
Chr3	9188564	9188643	80	CHH	15.5556	66.129	26.5455	62.2222	26.6055	67.9012	19.2308	60.2564	29.8137	61.9048	28.7129	55.0562	5.71429	53.125	14.0496	52.7778	14.8936	45.3608	1.31579	60.4167	31.25	77.0833	25	48.6486	28	63.8889	11.9403	50.7937	7.57576	52.1127
Chr3	9284707	9284787	81	CHH	0	8.75	3.28283	28.2051	3.52113	14.5455	0.847458	0	8.95522	17.9487	0	30.6667	0.925926	29.1045	3.63636	35.5556	1.19048	30.1887	0	45.2055	0.598802	31.9444	5.14286	25.2033	0	17.0732	25	18.75	6.81818	28
Chr3	9284788	9284936	149	CHH	3.63636	6.81818	3.27154	44.6429	3.58974	18	34.3874	7.8534	16	15.4639	3.37079	35.6098	19.7115	45.583	13.0252	42.3077	16.4251	37.4126	8.19672	40.4762	17.4825	33.3333	14.5806	50.625	25.9091	31.383	7.14286	43.8163	13.5135	44.3709
Chr3	9507848	9507884	37	CG	9.09091	82.6087	7.84314	75	0	81.25	22.8571	77.7778	0	87.5	15.7895	69.2308	11.1111	83.871	8.33333	92.3077	5.26316	96.7742	11.1111	81.8182	0	81.25	12	76.1905	20	100	17.6471	89.4737	0	93.3333
Chr3	9527749	9528042	294	CHG	76.1905	54.0146	77.8261	51.4286	67.4699	43.2432	78.125	28.7879	86.9565	40.625	80	37.1429	53.5714	59.3496	88.0952	48.5981	70	45.9459	44.4444	38.0952	43.5065	48.8095	71.8593	49.1525	76.9231	59.0909	79.4118	36.4706	77.1084	44.8276
Chr3	9527749	9528042	294	CHH	58.1081	29.7436	64.5688	37.1681	54.0984	20.4301	66.6667	5.625	64.2857	37.5	52.9412	7.04225	30.7143	34.6667	66.8508	15.9624	71.1111	32	32.4607	15.3153	35.2941	28.4946	59.8958	21.3235	57.3964	25	64.557	15.625	53.5211	15.0685
Chr3	9623507	9623693	187	CG	40	4.28571	52.8571	0	70.3704	7.14286	83.3333	27.451	1.88679	60	0	53.3333	92.5	56.9444	76.9231	0	81.8182	0	78.2609	59.0909	92.1569	75.6757	77.4775	21.4286	83.3333	32.0755	0	2.32558	0	0
Chr3	9623507	9623693	187	CHH	6.52174	0.23753	4.42708	0	2.7027	0	23.7654	0	0.576369	21.0843	1.11524	14.5455	24.5763	5.81897	44.3182	0.743494	21.5447	0	15.7143	20.8955	26.875	24.7619	19.403	11.6	38.674	7.53623	2	0.390625	0	0
Chr3	9728811	9728834	24	CHH	0	0	0	NA	0	0	0	0	0	0	0	0	0	0	60	0	0	0	0	0	0	0	0	0	0	0	0	0	0	0
Chr3	9734601	9735287	687	CG	71.1538	93.0693	69.5431	98.6111	59.2593	82.3899	72.561	92.0213	74.1379	92.1875	69.697	93.5484	58.427	92.381	66.4	94.3262	63.5714	86.5497	62.0438	90.566	64.4172	93.865	67.284	86.25	75.2809	89.0625	73.8318	94.0594	82.1053	90.5882
Chr3	9734601	9735287	687	CHH	59.2334	32.0363	56.1318	37.6499	47.6526	24.8416	65.6325	15.3439	63.5727	25.7746	49.835	30.2652	48.4076	18.9387	46.1426	23.6671	54.866	27.5362	46.4012	35.6855	64.3172	23.3422	59.2775	24.0397	59.7895	26.1708	74.2248	26.7135	58.0292	19.7115
Chr3	9930506	9930574	69	CG	90.9091	2.7027	72.3077	12.5	81.4815	0	81.8182	10	94.7368	15	81.5789	18.1818	93.3333	9.09091	100	9.67742	73.3333	9.52381	100	0	89.7436	0	88.7097	18.1818	89.4737	5.55556	81.8182	0	90.9091	11.7647
Chr3	9930506	9930574	69	CHG	57.1429	0	77.1429	25	75	16.6667	92.8571	0	80	10	75	0	75	12	75	13.6364	70.5882	7.69231	92.3077	0	73.913	0	78.125	30	23.0769	0	85.7143	20	80	16.6667
Chr3	9941231	9941431	201	CHH	0	30.1552	1.6	52.3256	0.657895	13.4146	1.86047	2.25989	0	29.8305	1.93237	27.9793	0	18.2879	0	28.2258	0	20	0	13.5417	6.97674	25.1012	1.39319	34.2857	0	29.7872	1.30719	28.9216	0	6.47482
Chr3	10220759	10220832	74	CHH	71.8182	54.3253	71.223	48	56.6038	53.2609	51.7928	24.8322	70	33.1522	72.4638	42.5532	31.6901	38.3838	53.7037	32.7869	40.3941	40.6504	43.299	60.9091	67.7193	36.3095	62.5628	31.25	77.8846	55.1724	51.0638	54.6961	60.9756	40.2597
Chr3	10304852	10304921	70	CG	78.5714	41.1765	90	50	95	43.75	90	62.5	100	83.3333	100	50	96.1538	64.2857	76.4706	43.75	78.9474	64	94.4444	66.6667	86.4865	29.4118	92.1569	84.6154	66.6667	88.2353	95.2381	72.2222	100	46.1538
Chr3	10304852	10304921	70	CHH	46.1538	21.0526	54.8611	41.1765	60.2564	25.8065	54.902	6.06061	58.0645	50	56.701	5.88235	59.7222	2.5	52.7273	31.8182	47.1698	40.5063	52.381	20	58.2609	13.0952	61.4035	35.2941	48.5714	43.75	72.973	34.5455	44.4444	29.7297
Chr3	10367965	10368060	96	CG	7.69231	97.0588	12.5561	80.5556	9.25926	84.7826	11.6279	75.5556	2.5	89.2857	13.0435	84	23.0769	90.8046	19.403	91.1765	12.5	90	22.2222	89.4737	15.7303	88.8889	10.0719	92.6829	22.6415	83.0986	9.7561	90	3.22581	90.3226
Chr3	10367965	10368060	96	CHH	4.54545	13.6364	8.97098	34	11.4583	14.1026	7.43243	4.16667	7.35294	10.2273	2.54237	15.4472	13.1868	7.25806	7.9646	1.88679	9.16667	13.9535	11.4286	20	4.40252	22.1154	5.04587	15.2542	4	22.1239	8.57143	11.5789	0	2.5
Chr3	10573050	10573325	276	CG	71.2644	58.9189	60.1246	68.4211	63.1579	60.2941	10.6145	11.1765	17.2414	0.787402	6.42202	1.81818	0.775194	39.2857	0	7.63359	0	1.66667	9.09091	0	0.749064	0.373134	0.384615	0	26	30	3.57143	20.2614	15.7895	23.7705
Chr3	10788758	10788795	38	CHH	35.2941	41.5094	2.01342	58.3333	0	50	31.1111	1.51515	8.69565	37.8378	6.84932	42.1053	13.7931	22.807	0	29.3103	2.27273	40.9639	4.83871	60.8696	13.2653	21.9178	1.16279	35.5556	0	26.4151	17.2414	20	0	25
Chr3	10805480	10805562	83	CHH	34.4828	66.2162	19.6721	46.1538	25	65.7143	21.1111	26.3158	40.8163	50	42.8571	50.7042	22.8571	60.8696	9.52381	37.5	4.34783	43.2836	21.875	42.2222	17.4312	40.625	10.7692	63.4146	37.7358	58.0645	17.7778	45.8333	27.7778	67.3077
Chr3	10805563	10805637	75	CHH	2.35294	59.0062	3.36134	73.8095	3.08642	20.1258	5.58659	30.6748	9.09091	33.6134	8.78378	38.1356	4.83871	56.7568	1.19048	81.1881	0	73.913	2.98507	43.2203	9.23077	37.2414	4.77273	37.5	5.82524	48.062	2.24719	65.7895	11.5385	65.6716
Chr3	10857518	10857707	190	CHH	5.74713	32.4415	0.148588	53.0303	1.5444	37.4101	0.52356	12.0155	1.37457	41.2	0.802139	32.948	1.60772	22.1264	0.358423	39.8305	1.1236	30.0971	0	41.8182	0.598802	36.3636	0	33.9623	0	33.3333	0	21.4689	5.85366	36.1963
Chr3	10875252	10875608	357	CHH	47.032	30.7794	58.1818	20.0772	53.1599	22.2707	57.6503	11.3821	50.7407	19.5946	44.1057	16.7526	50.1441	19.5219	48.9157	20.0495	47.3684	16.044	47.5904	24.8387	46.7337	14.0594	44.6541	12.8405	42.9224	25.7384	65.9341	14.377	38.3886	17.094
Chr3	11128204	11128302	99	CHH	7.89474	63.6364	12.4051	84.2105	8.37989	39.6226	18.2692	55.4455	21.2766	27.2727	3.4188	42.2222	18.4615	29.2208	12.9771	40.8759	21.875	29.8077	16.1538	26.7442	15.9091	39.8734	14.6707	51.0204	3.53982	64.4737	17.5439	49.4048	23.0769	32.8767
Chr3	11262963	11263113	151	CHH	9.25267	52.521	11.8785	49.1803	11.8644	61.5385	2.69461	33.452	1.0989	43.3225	9.11017	45.2381	10.5882	50.5576	1.14286	51.049	0	48.2759	9.50413	38.2979	6.58915	41.1765	10.1449	63.5338	4.86111	42.0168	7.79221	52.9412	15.7658	42.7632
Chr3	11275864	11275911	48	CHH	0	42.8571	2.38095	50	0	78.9474	0	16.3636	9.09091	36.8421	4.16667	37.931	3.0303	66.6667	0	36.8421	18.4211	35.8491	0	25	0.892857	51.0638	8.47458	23.0769	4	36.25	0	62.5	13.0435	27.2727
Chr3	11403095	11403260	166	CG	78.9474	77.8878	89.4608	70.3297	90.0763	79.3103	88	70.4301	89.5062	90.1639	88.5496	94.4206	89.1667	57.554	90.625	19.8113	91.9643	20.1613	87.8613	77.6119	91.1854	91.9492	83.9286	80.6452	89.4366	22.1429	94.1176	27.5281	90.8257	32.381
Chr3	11432531	11432899	369	CHH	6.45161	18.5664	8.83074	21.3439	7.57238	7.02875	37.276	3.0137	39.2019	11.5727	37.0277	3.73563	10.7356	16.1866	12.1037	16.3669	12.4555	18.0365	2.05479	14.1809	13.6312	4.47227	12.4275	5.2	34.9398	15.5405	27.305	13.4565	44.3662	16.6667
Chr3	11620492	11620724	233	CHG	28.5714	55.6522	27.2727	62.069	39.6226	43.3333	24.2424	6.41026	35.9375	62.1212	14.0625	58.3333	13.8889	56.8182	25	57.8947	9.58904	52.5424	3.84615	25.9259	27	54.7945	26.1538	55.814	27.0833	57.7778	2.08333	43.1373	15.9091	44.4444
Chr3	11620492	11620724	233	CHH	14.2857	49.1304	13.7441	51.2821	32.4138	26.8908	21.5434	4.85714	13.3858	44.1781	7.94979	52.4793	17.7305	40.113	18.5714	46.5909	6.69014	45.3488	4.42478	15.9091	18.0049	33.427	18.2149	65.0246	16.1572	46.0145	1.30435	27.3764	15.1515	42.6036
Chr3	11707798	11707929	132	CG	48.5714	93.75	67.1429	76.9231	72.973	100	85.7143	64.7059	85.1852	73.3333	90.9091	73.0769	75	60.7143	63.8889	78.7234	15.7895	77.1429	28.5714	30.4348	73.5294	16.2791	77.8761	36.3636	75	72.973	62.5	50	100	67.7419
Chr3	11707798	11707929	132	CHH	18.6047	44.5205	33.3333	69.6078	2.94118	20	20	0	49.1525	0	6.52174	16.6667	16.6667	11	17.4419	34.8214	3.0303	22.3529	0	10.7527	12.4138	1.73913	20	7.92079	12.1212	4.0404	8.33333	23.0769	19.0476	7.69231
Chr3	11756177	11756810	634	CHG	77.9661	41.9795	66.787	51.2195	60.7143	46.3415	67.3077	20.8955	70.0787	39.0244	64.2857	36.1905	49.6296	40	61.157	36.6013	58.125	34.9398	60.7143	37.7778	64.1711	33.5821	62.0818	48.7395	62.3377	41.1765	75.3623	32.4138	65.7534	41.5094
Chr3	11756177	11756810	634	CHH	53.3123	15.6229	40.992	9.48509	45.8549	13.1661	35.2087	3.09598	55.3055	11.4833	34.8584	6.13718	29.2063	15.6844	40.6957	14.1753	34.6314	8.38881	34.1151	9.66057	37.7574	7.45257	39.4778	15.4574	35.0962	13.9618	38.7417	8.45588	52.924	15.3846
Chr3	12289248	12289340	93	CHH	1.96078	30.0813	1.00604	32.7586	0.78125	31.0078	2.59067	1.89573	0	12.2302	3.11111	5.22388	1.26582	26.5625	0	16.0377	5.4878	10.9649	0	9.40171	1.69492	13.5135	0.694444	6.12245	0	29.0749	6.57895	16.2602	1.90476	26.2626
Chr3	13364493	13364524	32	CG	83.3333	11.6279	78.9474	8.69565	60.8696	50	62.963	28	78.9474	15.7895	80	42.8571	76	5.40541	64.2857	0	76.9231	0	88.8889	11.7647	78.8462	15.1515	81.5385	55	80	8	100	0	50	0
Chr3	15043745	15043818	74	CHH	0	0	12	2.85714	0	2.63158	0	9.25926	0	1.33333	1.25	4.16667	42.8571	0	0	0	0	0	0	0	17.1429	1.76471	5.14706	2.32558	0	0	NA	5	0	0
Chr3	15773244	15773369	126	CG	89.2857	2.32558	87.8788	0	81.9444	0	47.5	12.2449	72.7273	49.1803	50.6173	30.9524	86.5672	0.934579	95.4545	0	91.1765	0	93.2203	31.3725	88.5965	52.1277	85.7143	15.0943	46.0526	0	62.2222	0	93.617	1.31579
Chr3	16150268	16150316	49	CG	77.5	44.6602	69.6774	18.75	91.5254	19.5122	72.4638	45.679	47.6923	16.3934	55.7692	0	68.1818	30.9353	35.1852	12.8571	91.6667	3.38983	95.6522	14.2857	46.9231	4.21053	85.5556	34.8837	53.3333	34.4444	54.1667	4.16667	5.26316	4.34783
Chr3	16589613	16589670	58	CG	0	65.7895	7.69231	60	15.7895	64.2857	10.4167	67.9245	23.3333	75.4717	12.1212	42.8571	13.8889	80	11.4286	62.5	7.31707	58	16.6667	64.2857	9.67742	73.8095	11.7647	62.069	15.1515	73.8095	26.8293	64.8649	10.8108	74.2857
Chr3	16989419	16989535	117	CHH	5	4.61538	25.5319	3.0303	36.7816	21.4286	30.4	0	25.7143	0	41.8919	0.78125	4.28571	9.94764	10.1852	22.2222	28.4553	7.04225	18.1034	1.31579	7.36842	0	34.4262	9.09091	21.7687	7.5	26.6667	6.94444	26.3889	5.12821
Chr3	17168426	17168467	42	CHH	0	22.3214	2.24719	59.2593	7.69231	38.2979	1.08696	0	9.09091	37.5	6.75676	18.4615	0	5.26316	0	29.7297	5.26316	38.0952	0	41.0256	0	18.2927	4	9.09091	1.5625	11.6667	0	26.506	0	16.2791
Chr3	17214751	17214832	82	CG	92.8571	5.88235	92.3077	9.09091	88.8889	12.5	84.2105	0	90.9091	6.25	100	6.25	90	0	83.3333	20	95.2381	10	91.6667	16.6667	85.7143	11.7647	82.7586	11.1111	84	33.3333	77.2727	0	100	0
Chr3	17214751	17214832	82	CHG	100	12.5	91.2281	10	71.4286	0	44.4444	0	87.5	25	72.7273	0	77.4194	0	100	0	80.9524	0	60	0	85.1852	18.1818	78.7234	5	83.3333	37.5	76	0	82.3529	0
Chr3	17214751	17214832	82	CHH	10	1.0101	8.82353	11.7647	0	0	7.31707	0	3.7037	0.826446	7.69231	0	11.1111	0	13.6364	0	12.5	1.6129	5	0	4.02299	18.3673	2.99401	1.53846	19.5122	2.5641	17.3077	0	2.63158	0
Chr3	17363710	17363842	133	CHH	0	32.1429	0.215054	24.2188	0.497512	24.4444	0.505051	0.704225	0	29.7297	0.350877	29.3333	2.5974	28.169	1.11111	34.1317	0	29.3375	0	19	0.974026	27.1552	0.414938	37.8788	0	47.9042	0	31.7181	0	36.6667
Chr3	17372331	17372370	40	CG	50	13.3333	72.0588	16.6667	82.3529	25	61.5385	18	0	14.7059	26.4706	21.7391	66.6667	27.6596	59.5745	8.33333	50	7.69231	75	33.3333	57.6923	21.2766	76.1364	25	93.9394	53.8462	30.7692	0	25	0
Chr3	17486440	17487063	624	CG	93.75	25.8824	90.7143	33.3333	95.6522	29.4118	22.0339	16.6667	91.4894	18.75	86.2745	26.8293	92.7273	16.6667	80	22.5352	97.3684	23.8095	86.6667	29.1667	44.8276	17.7215	94.1667	47.5	49.2308	14.7541	81.5789	10.7143	98.0392	13.0435
Chr3	17486440	17487063	624	CHG	64.9123	0.507614	56.4103	14.2857	60.2564	9.52381	12.766	7.01754	59.7701	1.88679	52.5424	8.49057	52.6316	2.57511	69.697	0	58.8235	10	68.2353	9.09091	36.6337	0	64.3636	10.5263	30.8176	8.52713	53.8462	1.65289	66.6667	0
Chr3	17486440	17487063	624	CHH	21.7557	1.0333	12.2433	5.58659	16.6667	2.8169	4.03877	1.55039	17.1014	0.420168	12.5234	1.62602	15.192	0.371402	11.9565	0.862069	12.628	3.78486	17.8392	2.34542	9.45652	0.426136	14.7224	0.913242	10.8025	1.26382	14.8607	0.736648	15.4574	1.12108
Chr3	17607865	17608221	357	CHG	0	35.2941	4.38596	22.7273	0	45.4545	0	40	0	41.4634	7.89474	52.1739	0	36.5854	0	33.3333	7.84314	28	4.16667	25	0	44.1176	0.900901	25.9259	3.44828	35.2941	0	42.1053	0	28
Chr3	17607865	17608221	357	CHH	4.21053	42.4706	1.79567	32.4405	0	46.4789	0.352113	21.2632	0.7109	33.156	0.556328	31.1037	1.04712	21.2651	0	34.6591	1.32353	31.0621	5.33881	29.6296	0.19861	24.1627	0.292398	19.7115	2.80112	34.1049	0	24.9509	3.11203	19.5592
Chr3	17650332	17650473	142	CHG	6.06061	39.4366	2.14286	43.2432	0	61.2903	14.6341	52	0	64.2857	2.7027	56.3636	13.0435	50.8475	0	70.8333	9.09091	64.5833	0	47.0588	1.47059	54.1667	2.20588	63.6364	8.10811	48.3871	0	58.3333	0	73.6842
Chr3	17650332	17650473	142	CHH	0.641026	22.1831	0	21.8045	0	39.2	2.20994	15.9292	0	30.0885	0.568182	30.3965	1.65746	27.4419	0	27.3224	1.62602	25.5814	0	32.3529	0.864553	25.2632	0	47.1264	0	23.913	0	32.0988	0	34.3284
Chr3	17666651	17666831	181	CG	94.6429	56.7376	91.2088	70.9677	95.4545	72.7273	91.0448	52.3529	81.2903	63.2653	69.145	81.5789	89.6104	77.4194	94.4444	38.2812	85.119	20.4651	90.4762	60.8	88.8412	90.5983	90.2273	82.2785	87.2222	47.6852	56.7742	35.6522	71.4286	4.38596
Chr3	17734883	17734926	44	CHH	14.2857	37.5	0	44.4444	0	26.3158	2.22222	0	0	0	0	35.7143	2.85714	34.0426	0	0	0	27.2727	12.5	NA	8.33333	36.8421	2.85714	29.1667	0	13.3333	9.52381	28.2051	0	31.25
Chr3	18174610	18174935	326	CHG	88.5714	50.7143	68.2927	55.1724	71.875	55.1724	74.3243	28.9157	81.4815	40.625	67.3469	53.4483	72.4138	42.5532	65.7895	41.3793	64.9123	34.8315	69.3182	50	68	37.0787	73.2824	51.5152	79.5455	40.3226	87.0968	39.2857	64.5161	40
Chr3	18174610	18174935	326	CHH	60.989	24.5593	52.349	21.7172	35.5932	12.7389	46.9613	11.674	49.7748	14.6479	39.2655	25.8303	46.6238	18.9964	50.9554	19.6552	46.6049	14.0655	40	24.186	37.9386	14.3192	51.8657	19.5965	62.6126	20.0549	56.25	19.403	35.4651	15.8076
Chr3	18290827	18291026	200	CHH	27.2031	74.5201	41.1887	78.5714	27.1552	64.7059	50.5226	12.4183	33.945	64.6893	51.25	62.8378	28	51.1416	35.7895	59.5166	44.4444	68.2482	19.3299	69.5035	44.9721	65.2695	31.6733	65.1786	46.3722	43.5374	62.6263	73.622	28.5714	62.6582
Chr3	18470099	18470178	80	CG	4	90.8046	25.4808	80	9.80392	93.5484	9.80392	65.9574	8.51064	76	12.5	100	13.5593	93.3333	10.5263	82.3529	0	94.8718	5.35714	80.9524	6.14035	79.4872	15.5556	92.9577	18.9189	95.2381	6.25	91.6667	23.0769	100
Chr3	18478205	18478298	94	CHG	10.5263	44.9275	11.8644	38.7755	8.33333	36	17.0213	52.381	10.7143	54.5455	10.3448	50	11.1111	47.5	19.6429	65.3061	15.7895	75	24.1379	33.3333	13.7255	49.1803	13.4615	45.7143	21.9512	26.5306	12.5	49.0909	12.2449	48.1481
Chr3	18478205	18478298	94	CHH	2.38095	15.0538	4.96454	6.34921	2.32558	8.10811	1.6129	8	5.26316	11.1111	3.125	7.69231	0	2.94118	1.66667	17.5	0	22	0	11.1111	0	12.069	1.81818	10.4167	0	4.54545	4.16667	10.5263	1.6129	11.5385
Chr3	18555705	18555876	172	CHH	32.0755	7.06522	25.816	5.31915	16.2791	0	36.2416	0.497512	49	4.58015	1.6129	0.740741	20.5607	6.66667	34.2105	17.4312	32.2034	22.8426	25.641	16.2162	27.3292	6.49351	32.3864	8.41121	47.7778	0.564972	20.8333	5.14184	27.2727	0
Chr3	18645628	18645776	149	CHH	14.1026	38.3562	5.87156	37.5	4.42478	23.8411	1.71429	13.738	3.68852	37.551	8.11688	28.7805	0	25.1029	4.83092	25	0	20.4204	0.404858	29.1262	5.71429	38.9764	1.47059	37.6744	3.16742	34.9462	0.625	40.9524	5.20833	30.4094
Chr3	18782455	18782542	88	CG	87.8788	43.2292	81.4035	43.9024	84.507	47.3684	27.1186	33.7838	68.8	49.5327	23.4694	50	87.0968	8.19672	90.4255	13.1783	91.0448	7.69231	81.1765	59.7222	80.9302	26.8116	83.3977	80.7692	52	20.5882	81.8182	30	61.4286	18.1818
Chr3	18815844	18816186	343	CHH	55.8659	33	53.8922	48.913	46.4567	33.9506	57.561	18.1102	50.6122	24.1379	51.5152	31.3131	37.3457	31.828	53.9295	15.1316	50.5155	26.5306	46.3722	29.1411	47.081	24.9364	52.445	23.2416	41.5225	16.5441	55.2239	24.9267	45.4545	41.875
Chr3	19408064	19408127	64	CG	92.1053	20	89.5652	46.5116	82.8571	51.5152	87.0968	25	100	20.5128	88.0952	7.69231	88.4615	20.7547	92.5926	26.8293	85.2941	21.5686	92.6829	42.1053	81.1594	10.9375	86.3014	50	88.3721	12.8205	97.1429	19.2308	100	4
Chr3	19408064	19408127	64	CHH	61.9048	5.12821	22.4138	21.7391	15.7895	6.89655	25	0	23.0769	8.57143	5	2.5	16.6667	0	35.7143	0	3.7037	3.125	0	0	22.5	0	12.3288	20.5882	4.34783	10.7143	31.8182	2.7027	18.1818	0
Chr3	19555250	19555269	20	CG	50	6.66667	68.1818	40	66.6667	0	71.4286	20	70	25	80	57.1429	75	0	33.3333	14.2857	81.8182	33.3333	100	0	91.6667	50	90.9091	50	100	0	0	12.5	60	14.2857
Chr3	19645301	19645686	386	CHG	0	0.75188	0	0	1.17647	0	65.3333	43.0556	75	56.0606	64.8649	67.7966	71.4286	53.1646	63.8298	71.4286	74.0741	67.5	60.8696	75	58.8235	65.625	68.4211	56.8182	80.7018	52.459	19.5122	5	70.9091	67.5676
Chr3	19645301	19645686	386	CHH	0	0	0	0.251256	0	0	31.3225	31.8725	47.486	28.2051	40.3636	32.9049	26.0388	34.2308	42.8571	47.9806	50.5085	47.9508	48.1229	45.7666	39.8134	36.7609	42.186	35.9431	46.2209	28.2738	11.9718	4.77387	48.9011	34.0278
Chr3	19678259	19678522	264	CG	71.4286	52.2388	87.2727	31.8182	68.1818	46.1538	76.4706	27.2727	95.2381	28.5714	100	28.5714	36.3636	75	69.5652	40	21.4286	57.1429	23.6842	50	59.2593	42.8571	72.8814	68	80	39.3939	92.3077	29.0323	86.6667	16.6667
Chr3	19678259	19678522	264	CHH	31.6832	22.9602	36.1233	16.2791	44.5946	12.963	36.5714	0	44.4444	3.05344	52.6786	4.86486	39.3258	13.7566	41.0959	15.8416	48.4615	22.0884	1.0453	36.6864	45.5285	7.47331	41.7204	19.3548	36.9863	16.9643	33.1461	17.9104	37.5	0
Chr3	19682132	19682165	34	CHH	30.7692	0	55.102	11.5385	25	35.7143	47.619	0	73.3333	0	45.8333	33.3333	20	17.1429	29.4118	0	90.9091	22.7273	0	31.0345	37.1429	2.85714	42.8571	20	69.2308	0	62.963	0	50	0
Chr3	19682166	19682306	141	CG	66.6667	30	80	33.3333	88.2353	16.6667	73.3333	14.2857	62.5	20	93.75	66.6667	50	35	69.2308	28.5714	100	64.2857	0	40	60	28.5714	48.5714	50	42.8571	35.7143	88.2353	26.6667	75	70
Chr3	19682166	19682306	141	CHH	37.1795	15.3465	57.3585	7.9646	57.1429	21.4286	38.0952	0	68	0	56.8345	9.09091	33.3333	4.09091	53.8462	0.934579	86.1538	13.6986	0	34.9206	40.991	11.1675	58.7571	5.82524	50.6667	4.46429	60.5634	10.6918	66.2162	50.6329
Chr3	19689619	19689782	164	CG	65	26.3158	82.8947	36.8421	93.5484	43.75	88.2353	10.2564	88.2353	40.9091	76.9231	28.5714	21.0526	62.2222	72.2222	53.125	47.2222	27.7778	26.6667	38.2353	67.3913	38.2353	52.809	68.4211	95.6522	28.125	81.8182	48	87.5	36.3636
Chr3	19689619	19689782	164	CHH	48.7179	13.7143	51	35.5556	41.5094	23.2558	27.0588	0	41.0405	9.2511	49.3671	10.6061	25.5102	16.7347	28.3019	10.119	25.5435	6.28571	1.79641	28.7293	51.5504	14.5455	41.5449	15.625	35.6589	6.35838	54.375	18.3333	38.8889	24.8
Chr3	19689783	19689860	78	CHH	20.6897	18.2927	55.8952	10.4478	19.0476	2.77778	26	0	47.8261	13.5593	63.3803	2.04082	14.6341	1.38889	30.1587	0.869565	12.766	6.25	0	21.4953	23.913	13.4615	39.2523	15	55.1724	1.08696	8.95522	0	15.3846	3.94737
Chr3	19693426	19693579	154	CG	71.4286	45.098	71.831	29.4118	31.5789	40	72.4138	7.69231	66.6667	31.25	83.7209	21.6216	50	35.4167	28.5714	41.4634	26.4706	25.5814	18.1818	42.8571	33.3333	15.7895	43.8776	59.0909	70	27.027	52.6316	13.1579	66.6667	53.125
Chr3	19693426	19693579	154	CHH	58.4906	29	49.8559	27.3684	37.8641	16.6667	44.7674	0	53.211	16.2562	58.6022	7.45614	33.945	3.04183	34.2391	6.86275	50	5.53191	5.66038	29.6552	40.2062	6.21762	48.3559	20	43.8776	11.7647	59.5238	18.8119	44.6541	23.913
Chr3	19693580	19693636	57	CHH	91.6667	30	41.7143	2.32558	44.898	8.82353	17.9487	0	16.4557	15.5556	45.5882	7	6.77966	0	50.9434	7.56303	50	6.01504	7.04225	10.4651	23.2143	13.3333	45.7627	19.2308	56.8627	3.57143	29.3103	2.04082	30.1205	0
Chr3	19695602	19695930	329	CHG	75.4386	65.7143	78.7879	65.8537	88.8889	53.7037	80.7692	46.9136	78.4615	59.596	65.2778	69.6429	93.2432	56.5217	90.566	62.8571	96.4286	61.5385	71.6667	64	86.0215	57.1429	84.252	62.1622	93.75	65.1515	74	50.6667	71.6667	72.549
Chr3	19695602	19695930	329	CHH	53.5836	26.0177	51.5275	25.5144	67.1186	22.3404	57.4519	13.5827	52.0767	23.0603	44.0633	17.9245	70.5094	25.096	66.0714	15.8854	62.9344	26.5136	53.5211	34.6154	63.7324	20.1299	60.511	16.1798	57.4257	17.5182	47.482	27.8017	44.3662	22.0994
Chr3	19747142	19747216	75	CG	7.69231	0	30.1075	21.7391	6.25	0	0	29.1667	8	53.5714	0	70	47.619	2.85714	0	35.7143	40.625	37.5	86.6667	50	72.5	0	73.8462	74.2857	15.3846	18.1818	18.75	14.2857	0	0
Chr3	20585646	20585665	20	CG	90.9091	6.38298	73.0769	31.8182	95	27.2727	63.8889	26.9231	70	22.2222	82.3529	3.84615	89.4737	24.4444	92	15.625	86.1111	34.2857	94.7368	21.4286	86.5385	12.5	86.5672	10.5263	93.5484	10.2564	75	13.3333	81.0811	0
Chr3	20585646	20585665	20	CHG	80	12.5	58.3333	12.5	71.4286	14.2857	61.5385	0	66.6667	0	100	0	33.3333	14.2857	37.5	0	63.6364	7.69231	69.2308	0	68.75	6.25	57.1429	0	88.8889	8.33333	80	10	58.3333	0
Chr3	20677853	20677976	124	CHH	80.7339	28.0142	62.3377	55.0336	57.8313	34.4262	30	10.3093	60.396	28.4404	61.5385	18.8406	41.4414	31.4894	71.6129	24.0642	71.4286	54.4304	23.3645	36.3636	53.7634	25.9259	57.1895	37.6344	58.5366	41.2791	55.3846	21.9178	50.9259	22.7545
Chr3	21573689	21573736	48	CG	75	33.3333	87.7778	8.33333	83.6735	9.09091	68.2927	30	45.1613	0	46.6667	15.3846	59.0909	8.88889	91.1111	3.7037	87.5	7.14286	80.9524	31.25	67.5926	8.43373	84	12.5	57.1429	5.88235	40.7407	0	47.8261	0
Chr3	21750963	21751076	114	CHH	43.038	0.320513	36.5217	0	26.3158	0	0	0	39.2308	0.515464	23.2877	12.782	44	4.44444	49.4949	2.5	6.79612	7.89474	2.77778	2.04082	25.8621	4.96894	13.3739	0	0.763359	0	41.4286	0	4.44444	0
Chr3	22266397	22266608	212	CHH	9.375	35.2092	1.5343	46.4567	0	50.5208	3.87597	34.2373	8.02139	45.4237	2.30947	32.8185	3.6855	33.6134	2.27273	37.1429	0	44.1472	0	44.2623	0.705467	34.9835	2.1102	45.1087	2.26804	39.3013	2.27273	22.8464	2.35294	31.1628
Chr3	22266609	22266671	63	CHH	9.27835	70.1835	10.6583	59.2593	8.60215	57.1429	3.125	39.7351	11.2069	42.5926	0	37.3239	9.52381	37.7953	13.5135	54.2683	5.12821	47.1074	1.06383	66.6667	4.73684	58.0247	10.2632	61.0687	11.4458	61.3636	1.08696	43.0769	17.7778	39.6552
Chr3	22396919	22397255	337	CHH	60.8209	40.8602	63.6364	22.6277	63.1285	38.2883	63.5328	12.3167	74.9263	39.8438	67.0077	18	42.5466	29.5455	50.4167	27.1386	66.2069	31.6239	27.027	26.0638	55.0523	23.8506	58.7248	13.2791	63.2911	49.3333	63.035	31.2057	54.7771	31.3084
Chr3	22585289	22585363	75	CHH	17.9775	48.583	13.7405	8.69565	9.52381	18.5185	11.3821	12.2807	21.2389	27.9661	23.3918	40.6897	5.26316	26.5306	14.1176	55.4348	13	37.9562	0	47.8261	6.41026	24.2236	15.7556	39.1304	30.9524	52.2124	11.1111	25.3012	3.79747	50.5376
Chr3	22585364	22585636	273	CHH	4.8	24.2274	1.71674	8.17121	0.253165	17.3228	16.092	6.17284	19.9468	32.987	16.3462	35.4582	2.08668	36.6228	1.25	46.6258	5.05837	31.9277	0.452489	35.5263	2.83019	26.3538	7.16279	40.4844	14.8368	40.9091	8.3045	40.3727	6.03448	29.8137
Chr3	23332690	23332732	43	CG	5.88235	86.1702	12.3711	95	10.2564	81.8182	14.8936	83.3333	17.3913	75	26.8293	76.6667	19.2308	98.1132	18.3673	90.4762	17.3913	89.7436	29.4118	78.2609	21.1111	80.9524	21.5686	100	42.8571	75	23.0769	89.2857	45.1613	100
Chr3	23334538	23334577	40	CG	3.57143	16.6667	14.5985	33.3333	12.5	72.7273	12.5	61.5385	11.4286	33.3333	11.7647	45.8333	6.45161	80.9524	28.5714	73.3333	14.8148	89.1892	52.6316	37.5	17.7083	68.6275	9.2437	3.22581	0	89.2857	19.5122	85.7143	9.09091	57.1429
Chr3	24032748	24032888	141	CHH	16.8831	11.7904	33.2487	19.6078	16.6667	8.04598	0	0	0	1.16959	0	16.3793	7.6087	0	2.94118	0	8.88889	0	6.52174	4.34783	15.1515	1.58103	7.95455	8.82353	0	0	0	0	0	0.884956
Chr3	24086215	24086244	30	CHG	0	40.9091	2.7027	NA	0	57.1429	4.54545	42.8571	0	66.6667	0	60	0	69.5652	22.7273	77.7778	0	60	6.66667	38.4615	0	70.5882	0	40	7.14286	62.5	0	44.4444	0	46.1538
Chr4	155835	155933	99	CHH	13.4752	35.4839	17.4263	35.4167	22.2222	21.3333	16.9231	2.5974	18.3206	42.1053	6.70732	24.5763	4.80769	42.8571	13.8889	45.8333	14.9425	51.5152	0.925926	46.9697	16.3551	22.1557	16.8831	36.0656	26.4368	45.977	18.4466	16.8675	16.6667	25
Chr4	334791	334835	45	CG	0	0	1.17647	0	0	0	0	0	0	0	0	0	0	0	0	68.75	0	3.44828	0	0	0	0	0	0	0	0	3.44828	0	0	0
Chr4	334791	334835	45	CHH	0	0	0.917431	0	0	0	0	2.63158	0	0	0	2.17391	0	0	0	66.6667	0	0	0	0	0	0	0	0	2.7027	0	0	0	0	0
Chr4	522112	522149	38	CG	26.3158	90.4762	21.519	80	22.2222	86.9565	20.4545	76.4706	42.3077	92.8571	24.2424	88.4615	6.25	92.5926	50	92	26.6667	81.8182	36.6667	70.3704	25.5814	87.0968	27.451	90.3846	19.0476	90.9091	8.33333	84.8485	9.09091	71.4286
Chr4	522112	522149	38	CHG	36.3636	50	19.1489	77.7778	13.6364	63.6364	6.45161	36.3636	43.75	63.6364	20	21.4286	0	65.2174	30	45	21.7391	83.3333	21.0526	73.913	16.6667	60	18.1818	52	11.7647	50	0	57.6923	0	50
Chr4	522150	522478	329	CG	16.6667	90.7534	27.3585	86.0759	39.4958	96.1538	23.6052	91.1392	42.6573	97.7612	34.3348	94.5312	14.0541	91.3462	33.3333	91.1504	23.0769	97.3333	28.1768	93.7008	23.6769	91.4286	29.2982	91.9231	30.7263	94.2197	20.7547	94.6524	26.8966	91.8367
Chr4	522150	522478	329	CHG	18.8406	32.1839	15.4639	34.6939	15.625	31.1688	15.6977	22.9358	25.641	23.5955	20.1117	14.7368	4.2735	27.9661	28.3951	33.0645	9.14286	23.9669	12.6866	56.25	14.4531	43.75	10.3896	26.455	15.3846	27.8846	21.4286	44.7368	12.2807	39.726
Chr4	807706	807860	155	CHH	3.3557	1.3624	0	4.05405	0	1.51515	8.33333	0	23.0415	17.3745	7.27969	15.0538	0	37.9845	0.888889	9.64912	6.81818	41.9558	2.81124	7.36196	5.45455	9.30233	5.3719	16.0173	8.68167	10.2881	0	3.98551	18.93	25.4386
Chr4	1481376	1481449	74	CHH	56.6667	26.2712	3.27869	30.1887	12.2449	27.4194	7.46269	4.7619	0	24.0741	3.15789	26.4368	3.47826	1.49254	2.15054	13.8614	9.56522	20.6186	1.13636	13.3333	14.1026	7.36842	1.65289	11.8421	16.2162	28.0488	0	29.5455	7.69231	27.8689
Chr4	1809049	1809148	100	CG	90	65.8537	90.2439	14.2857	91.3043	59.6154	65.8537	70.5882	78.5714	84.6154	62.1622	72.2222	87.0968	45.7627	80	7.14286	88	0	83.871	76.9231	95.122	84.2105	87.3563	100	80.9524	47.8261	86.6667	6.66667	81.25	41.6667
Chr4	1809049	1809148	100	CHG	58	45	40.6593	0	66.6667	14.9254	42.1053	26.3158	40.678	55.6962	16.6667	35	56.25	17.2043	28.5714	2.77778	45.2381	0	34.7826	69.2308	51.9231	53.8462	52.5926	72	36.3636	2.77778	42.3077	1.36986	32	25
Chr4	1995900	1995940	41	CG	90	79.7468	83.0357	76.9231	85.9375	78.125	82.4561	48.9796	1.5625	90	0	36.9231	66.6667	88.8889	95	40.8451	76.7442	0	91.8367	55.5556	87.1795	89.2308	71.6667	85.7143	74.0741	72.7273	16.6667	2.04082	41.3043	43.4783
Chr4	2153782	2153874	93	CHH	56.7568	33.7079	60.1208	30.1471	75.2809	26.3158	55	4.40252	57.1429	40.625	60	18.5841	48.2759	35.8586	53.3784	11.3924	66.8508	31.9249	43.0894	23.8532	41.2879	12.5561	51.676	38.5621	34.5455	34.2342	48.8	18.5484	66.6667	33.6134
Chr4	2597869	2598013	145	CHH	1.23457	21.1921	2.89017	38.4615	9.67742	21.7391	2.5974	4.70588	5.74713	22.9167	1.33333	20.3704	0	29.4737	3.50877	12	1.85185	32.5397	2.38095	60.7143	0	12.069	0.442478	40.2597	2.38095	14.0845	11.6667	12.5	5.55556	26.7327
Chr4	2747400	2747791	392	CHH	37.6712	40.7225	55.1267	18.8406	41.9913	20.3636	73.4568	22.6852	51.8116	25.8575	66.9643	37.2549	29.0816	27.1715	56.5517	33.3333	57.3964	29.6435	41.9355	36.4532	58.5427	25.3165	45.124	39.4649	44.3902	18.0602	51.8717	38.3838	57.6923	28.6822
Chr4	2770312	2770480	169	CG	85	79.4872	86.2069	73.3333	94.4444	85	84.8485	77.7778	87.0968	70.5882	81.3953	78.0488	87.0968	61.9048	100	63.4146	92.5	78.8462	93.5484	84	95.7143	84.6154	90.6977	76.9231	91.6667	70.3704	100	74.0741	100	81.25
Chr4	2770312	2770480	169	CHH	86.2385	56.3291	85.5895	64.5161	72.0588	81.0811	73.5294	41.0138	84.0336	61.0169	79.0055	58.1731	73.3333	52.4096	82.3529	49.0196	88.1773	59.8253	35	68.1818	63.1579	61.0778	76.6667	47.6744	80.4348	62.3256	90.9091	65.9794	81.4371	50
Chr4	2931778	2931855	78	CHG	40	16.129	49.2537	11.1111	26.3158	9.09091	27.7778	0	33.3333	0	42.8571	12.5	45.8333	11.5385	60	6.66667	61.1111	12.5	36.1111	9.52381	34.375	15.3846	45.283	20	38.0952	9.09091	13.3333	4.34783	69.2308	0
Chr4	2931778	2931855	78	CHH	29.7297	6.55738	40.9449	16.6667	22.6667	1.75439	36	1.75439	35.5932	3.44828	52.1127	5.95238	27.027	10.5769	46.6667	6.12245	43.3071	2.98507	23.2558	3.0303	46.6258	12.3967	37.2	14.1509	30.6667	17.5439	29.5775	2.10526	47.8873	4.9505
Chr4	4019512	4019694	183	CG	100	90.9091	100	NA	NA	NA	100	NA	100	100	NA	NA	100	71.4286	NA	100	NA	100	NA	NA	81.25	27.2727	90.9091	NA	NA	87.5	100	NA	100	NA
Chr4	4522009	4522129	121	CHH	0	0	2.1978	5.55556	NA	NA	0	3.84615	4.34783	0	0	0	0	0	7.14286	25	0	NA	5.26316	NA	0	0	0	0	0	8.57143	0	0	0	22.2222
Chr4	5523095	5523202	108	CG	84.4444	5.29101	83.4254	3.0303	78.9474	8.33333	17.1875	7.14286	29.7297	12.069	26.506	30	75	0	76.1194	1.44928	78.8462	0	79.3814	7.40741	51.8072	13.1579	75.4808	6.25	61.2903	2.38095	53.8462	0	45	1.19048
Chr4	6561697	6561738	42	CG	89.2857	54.717	81.6	42.8571	89.1304	73.0769	48.0769	0	79.6296	22.2222	48.7179	0	42.623	7.59494	78.9474	7.35294	74.4186	9.375	55.2632	38.8889	63.2653	21.2766	84.4595	66.6667	52.8302	65.3846	52.6316	26.1905	56.25	23.5294
Chr4	6955412	6955491	80	CHH	37.5	25.8197	13.3333	40.9091	34.0909	37.4046	6.85714	18.8525	10.8696	33.7079	25.6944	51.4706	4.82759	22.5962	0	25	14.6067	32.8571	9.18367	73.4694	7.38255	41.2214	14.8699	31.7647	7.01754	17.3333	24	44.0252	1.73913	33.3333
Chr4	7074166	7074209	44	CHH	0	2.85714	23.0769	50	29.0323	11.1111	71.4286	0	0	0	21.4286	0	100	73.3333	64	24.2424	66.6667	0	0	26.6667	0	14.2857	34.4828	100	9.09091	0	NA	0	0	0
Chr4	7339934	7339974	41	CHH	7.31707	56.4516	12.0567	31.4815	6.15385	23.913	11.7647	0	19.6429	41.3793	15.7895	25	1.16279	35.443	0	14.7059	4.41176	45	1	33.3333	19.1781	44.0789	14.1509	10.4651	15.1515	44.4444	21.0526	53.3333	6.25	58.4906
Chr4	7339975	7340152	178	CHH	17.4603	58.1315	11.0112	38.1944	18.543	39.1304	16.7568	8.52713	18	46.4481	17.7215	36.129	6.08696	55.7292	14.4737	39.8693	12.5749	48.0769	6.19469	52.6316	22.6829	48.4746	14.6766	40.3162	9.95261	36.6834	19.8864	77.2152	8.91089	44.0476
Chr4	8013934	8014031	98	CHH	2	8.42105	18.8612	16.6667	9.58904	5.76923	11.8519	0	0	0	0.980392	0	0	15.7407	0.952381	0	0	0	1.81818	0	0	0	0	0	0	0	0	0	0	0
Chr4	8152271	8152384	114	CG	87.5	12.766	80.1282	2.24719	92.1053	11.4754	59.0909	54.8387	54.4776	2.40964	0.943396	10.6383	59.0278	4.41176	81.8182	3.63636	79.1667	5.43478	91.4894	17.2414	47.541	53.6585	84.0183	30.6818	31.4685	32.4786	56.5217	10.7143	94.5205	36.8421
Chr4	8252785	8252862	78	CG	0	33.7209	0	64.7059	0	55.2632	7.46269	0	10.2564	0	14.4737	1.63934	0	43.4783	0	50	0	66.3158	0	7.14286	0	16	0	0	4.7619	76.1905	3.33333	59.375	0	74.2857
Chr4	8253960	8254022	63	CG	95.2381	43.0556	94.8718	33.3333	91.8919	44.4444	90.1235	48	94.9153	34.2857	96.0784	63.6364	95.3125	14.0625	96.2963	24.5283	78.7879	63.4921	94	57.4468	94.9367	60.4167	91.8033	59.6774	77.1429	41.6667	96.7742	36.0656	93.8776	38.8889
Chr4	8253960	8254022	63	CHG	60	15.7895	40.4255	0	39.2857	12.5	57.1429	14	62.5	20.8333	58.3333	28.5714	56.8627	7.14286	48	12.5	37.5	40	24	26.9231	41.1765	31.0345	47.2973	29.4118	39.1304	4.16667	60	16.2162	53.3333	20
Chr4	8386146	8386346	201	CHH	51.1278	45.1404	66.0911	47.3214	63.7681	51.9553	62.1762	14.9091	67.0588	31.2139	52.1951	27.972	50.8091	31.4176	48	16.0279	42.268	40.613	53.2847	40	48.2759	26.6667	51.1677	31.6176	48.6486	33.3333	65.9218	30.8036	56.9892	23.8095
Chr4	8745719	8745888	170	CHG	23.8095	71.4286	26.5306	80	0	80	19.2308	24	12	75	13.6364	57.1429	27.2727	70.5882	9.09091	58.3333	4.7619	68.1818	0	50	10.3448	56.6667	4.54545	56.25	12.5	68.4211	20	64	25	66.6667
Chr4	8745719	8745888	170	CHH	10.1796	23.8806	7.56646	35.9375	2.77778	38.2353	4.16667	2.92887	2.48963	28.125	2.91667	18.932	15.942	27.5862	1.5	21.519	2.45399	16.3462	0	25.8278	4.09836	22.1344	4.64135	31.5068	0	32.6203	0	38.6179	6.08696	28.9474
Chr4	8777060	8777343	284	CHH	0.44843	14.313	0.239617	6.28019	0	7.60234	40.0498	13.986	26.6169	39.1061	26.0652	39.8119	16.5017	39.4077	26.0317	57.1856	21.3855	45.0512	4.56026	38.5827	25.972	41.2698	14.7112	24.186	38.8889	44.9153	18.8235	34.0058	14.4695	15.4088
Chr4	9023207	9023280	74	CHH	0	0	0	0	0	0	0	0	12.5	0	0	0	0	0	42.8571	0	0	0	0	0	0	0	0	0	0	0	0	0	0	NA
Chr4	9128508	9128660	153	CHH	15.5556	15.5556	31.8078	15.9292	31.4815	24.0876	45.1957	0.628931	42.8571	21.466	44.3878	14.8649	37.2449	33.1169	25.8993	10.1523	49.6815	38.1356	21.4286	23.3333	26.5487	25.6809	47.099	33.5938	49.7409	45.1923	31.0345	3.66972	47.619	12.0567
Chr4	9140472	9140662	191	CG	100	38.4615	61.9048	50	75	50	84.2105	12.5	100	0	85.7143	30.7692	83.3333	50	100	16.6667	100	0	100	0	64.2857	50	68.1818	41.6667	100	0	91.6667	28.5714	70	50
Chr4	9140472	9140662	191	CHG	66.6667	12.5	58.8235	80	60	40	52.9412	0	70	0	66.6667	0	72.7273	20	100	0	50	0	66.6667	0	77.7778	0	84.2105	50	100	0	90.9091	6.66667	42.8571	16.6667
Chr4	9140472	9140662	191	CHH	16.3462	8.33333	31.8182	54.2857	10.9375	6.12245	41.6667	0	35.7143	9.00901	23.6111	1.72414	34.1463	16.9492	40	0	16.6667	0	23.6842	12.5	17.8218	5.55556	37.5	12.6316	41.6667	1.81818	17.1171	0.680272	33.3333	4.41176
Chr4	9364915	9365075	161	CHG	33.3333	1.66667	49.505	7.14286	53.5714	2.5	46.1538	7.69231	29.7872	7.31707	47.2222	0	45.1613	11.1111	35.8974	19.6078	48.7805	1.5873	72.7273	28	52	13.2075	39.7849	0	62.2642	5.35714	40	20.8333	45	12.5
Chr4	9364915	9365075	161	CHH	26.4151	0	17.3228	0	19.685	0.606061	13.3333	3.01205	14	0.714286	24.7126	0	21.9178	3.90625	20.6897	5.09804	17.2414	0	29.078	1.96078	24.507	2.13675	15.2941	0	18.6508	0	8.57143	1.27389	11.3924	0
Chr4	9369080	9369205	126	CHH	1.28205	0.515464	0.170358	5.09554	33.6634	6.74157	0	0	0.462963	22.6277	0	13.3333	11.9617	0.333333	64.4144	0	20.9016	5.16605	0	19.1011	33.7278	58.7571	13.5182	0	1.08696	0	0.581395	0	5.26316	20
Chr4	9403403	9403555	153	CHG	38.4615	15.873	53.2468	13.3333	62.069	14.2857	41.6667	6.45161	46.3415	14.2857	46.4286	12	83.3333	4.65116	59.0909	0	53.8462	5.26316	48	0	53.8462	25.641	44.5946	9.375	52.1739	4.16667	46.1538	6.81818	52	0
Chr4	9403403	9403555	153	CHH	39.5062	6.55738	18.9979	6.38298	25	0	29.8343	2.73224	27.0588	0.70922	22.8916	1.56863	32.381	0	23.8095	0	23.6948	1.18577	17.4825	0	29.6943	3.73832	16.5618	1.72414	17.8947	0	39.5833	1.06383	24.1935	3.47222
Chr4	9403556	9403672	117	CHH	32.9787	3.54839	20.5567	0	29.2857	0	18.5841	3.4965	25.4237	0.833333	18.75	0	25	2.59067	35.1852	0	16.0839	0.485437	18.0488	0	18.677	1.875	8.50515	0	10.8696	0	50.7692	0.555556	14.1509	0.8
Chr4	9403948	9404008	61	CHH	19.5652	1.84049	20.8333	3.33333	18.1818	1.20482	33.7079	0	25.9259	0	24.6575	2.63158	19.1176	1.7094	31.5789	7.07071	31.6667	2.04082	16.8421	0	35.6589	3.48837	30.3922	1.81818	26.3158	1.23457	27.6596	1.94175	21.25	0
Chr4	9404009	9404306	298	CHG	50	25.5814	71.7949	24.0741	50	26.087	51.9231	33.3333	81.6667	36.6667	64.2857	17.7778	50	27.8689	55.3191	48.3871	51.9231	29.8246	51.2195	22	63.6364	29.6296	60.2837	28.5714	61.5385	18.9189	67.5676	25.9259	63.8889	24.4444
Chr4	9404009	9404306	298	CHH	17.2973	2.4728	29.9578	3.64964	24.6622	5.49133	30.2139	3.29412	27.6688	4.32331	29.5082	1.29199	21.7822	1.82815	34.965	12.7953	26.799	5.55556	15.4303	2.79188	26.7057	3.01075	28.3394	5.53191	36.5979	3.16456	32.7645	1.40845	24.6418	2.67857
Chr4	9404531	9404585	55	CHG	52.9412	35.7143	76.4706	63.6364	80	52.9412	60	26.087	68.75	47.2222	76.7442	13.3333	50	38.9831	86.6667	49.0196	65.3846	29.0909	58.6957	40.4255	62.5	60	66.9643	27.5862	83.3333	32.4324	80	27.907	76.1905	16.6667
Chr4	9404531	9404585	55	CHH	14.8936	7.54717	30.4	8.47458	51.6129	0	7.52688	3.22581	29.4118	0	17.1875	0	26.2295	2.35294	34.0909	12.3457	27.7778	2.38095	4.61538	1.40845	20.1613	6.74157	33.3333	10.2041	50	3.44828	8.69565	8.4507	38.8889	0
Chr4	9404878	9404906	29	CHH	50	6.18557	23.6111	2.43902	40	0	35.7143	5.55556	34.6939	3.92157	26.4706	0	43.75	1.35135	37.037	0.990099	41.4634	4.54545	31.8182	2.43902	18.5185	4.6875	27.2727	7.27273	48.3871	0	57.1429	4.7619	39.0244	2.38095
Chr4	9405139	9405242	104	CHG	71.4286	50.9091	74.6667	30	66.6667	41.1765	64.8649	48	56	65	67.8571	52.6316	79.1667	46.4789	72.7273	30.9524	70.5882	17.6471	62.8571	60	73.1707	51.4286	68.5185	34.7826	72.7273	43.9024	70	45.8333	81.8182	37.5
Chr4	9405139	9405242	104	CHH	25	1.11421	27.2727	1.11111	29.5652	3.26087	11.3122	5.34351	26.6187	1.14286	15.8333	3.52941	34.375	8.33333	46.1538	8.53081	29.8851	1.16959	21.1429	3.57143	28.2051	1.75439	21.5017	0	32.0988	1.35747	24.3421	3.38983	17.3469	2.32558
Chr4	9405467	9405565	99	CHG	100	35.7895	79.021	53.125	67.5676	37.5	81.5385	28.2051	68.2927	39.1304	79.661	29.4118	79.1667	42.8571	85.4545	28.3951	77.1429	26.087	84.2105	68.5714	72.8395	32.1429	77.3913	55.1724	63.1579	45.614	57.1429	47.2222	87.8788	41.6667
Chr4	9405467	9405565	99	CHH	20	2.8169	12.4224	6.09756	29.2453	4.05405	24.6914	3.125	23.2432	6.21118	24.2857	7.14286	19.403	3.52941	18.4	1.75439	23.6111	2.67857	14.1844	8.95522	21.0256	3.125	25.3846	6.09756	11.3475	3.4965	20.7317	2.38095	16.9014	8.16327
Chr4	9406920	9406995	76	CG	94.7368	33.8983	91.3043	18.1818	88.8889	56.5217	84.6154	35	54.2857	43.4783	31.25	27.2727	90.9091	38	95.8333	21.875	85.7143	9.30233	80	22.7273	79.5455	56.5217	86.7647	38.8889	90.4762	48.7805	57.1429	25	75	23.8095
Chr4	9406920	9406995	76	CHG	55.5556	3.84615	48.1481	20	55.5556	0	30.7692	5.26316	53.3333	9.09091	60	7.14286	66.6667	10	33.3333	6.66667	47.3684	6.66667	25	0	39.1304	20	32.1429	7.69231	75	10.5263	54.5455	25	50	6.25
Chr4	9406920	9406995	76	CHH	2.04082	0.694444	9.39597	0	11.1111	0	9.52381	0	15.6627	0	7.29167	0	9.09091	0	15.7895	2	8.8	0	2	0	2.54237	0	3.57143	0	9.52381	0	5.40541	0	14.7059	0.925926
Chr4	9786509	9786649	141	CHH	0.869565	31.9559	2.53411	56.7568	3.79747	33.8983	3.94737	3.68098	2.88066	19.0083	1.76471	15.6028	4.18006	19.2513	1.1236	20.7843	2.19298	25.5639	0.347222	46	0.793651	19.2182	0.807754	34.5679	0	25.3659	2.0202	19.6262	0.662252	31.3131
Chr4	10303000	10303667	668	CHH	8.14941	12.1125	7.08995	22.0982	0.998004	9.13242	0.0762777	0.169205	0	3.91061	0.209644	0.132626	0.110742	0	0	0	0.145773	0.275103	0	4.96124	0.140351	2.65226	0.117601	0.487805	0.814332	0.4329	0.231481	0.775194	0	0.280505
Chr4	10320597	10320752	156	CHH	11.6129	50.4521	13.1898	55.4688	20.4918	55.6886	16.092	24.4755	18.4502	32.0225	13.3333	31.3131	8.21918	39.404	11.745	44.8	17.8683	43.5115	5.40541	29.8578	16.5247	32.0463	22.7554	38.247	12.9464	39.1975	23.913	38.9535	25.7143	54.9451
Chr4	10693387	10693768	382	CG	88.4058	96.5812	95.1662	96.7742	86.3636	92	89.7727	0.854701	89.8438	45.098	97.4684	10.1266	33.3333	90.3846	0	95.4023	98.5714	95.4128	2.91971	70.5263	41.8994	0	92.7885	98.4375	86.8132	100	91.0112	96.2264	98.3051	100
Chr4	10693769	10694071	303	CG	74.5098	96.2963	86.6667	40	93.2432	82	96.9697	0	89.8305	36.1702	87.6923	0	31.7647	93.617	0	97.0588	92.1875	95.9596	0	65.1163	44.3787	0	92.8058	79.1667	89.6104	89.3617	90	97.3684	93.1034	91.1765
Chr4	10959344	10959563	220	CHH	1.87793	41.3699	6.81576	36.5591	5.42857	38.914	9.40594	18.6207	5.35117	41.6667	8.53081	24.186	9.92366	24.7423	4.16667	25.6966	2.97398	26.1097	2.89017	33.4951	5.88235	36.0856	4.21512	42.0849	10.5455	33.218	14.4444	30.3303	2.51799	22.8972
Chr4	11050514	11050744	231	CG	0	84.9315	14.2857	50	9.52381	94.7368	0	72.7273	4	89.2857	10	100	14.2857	93.3333	0	89.2857	6.66667	100	3.44828	100	1.96078	85	5.64516	96.6667	19.3548	88	4.7619	87.5	17.8571	76.9231
Chr4	11050514	11050744	231	CHG	0	35.2941	11.4943	45.4545	23.0769	30	0	14.2857	6.66667	58.3333	0	44.4444	0	47.0588	4	36.3636	10.7143	52.9412	0	50	0	58.8235	4.93827	61.9048	26.087	53.3333	0	41.3793	0	72.7273
Chr4	11050514	11050744	231	CHH	1.86916	15.9236	2.14133	12.7273	8.65385	10	0	0	1.07527	10.3175	0	17.5	3.75	30.137	0	10.7914	3.33333	5.19481	0	2.5	0	18.4211	1.92308	40.8333	27.4336	13.986	0	12.234	0	12.5
Chr4	11050745	11050819	75	CG	0	73.4694	13.253	76.4706	5.55556	75	0	28.5714	0	82.7586	5.55556	27.2727	3.44828	79.4872	0	90	6.25	88.5714	0	16.6667	0	81.8182	0	88.2353	14.2857	66.6667	7.69231	73.6842	0	57.1429
Chr4	11050745	11050819	75	CHG	0	24.2424	1.42857	14.2857	5.55556	0	0	0	4.54545	30.4348	0	10	0	27.2727	0	34.7826	11.1111	37.5	0	6.25	0	55.5556	0	45.4545	12.5	12.5	0	42.8571	0	0
Chr4	11100897	11100925	29	CG	0	78.125	25	87.5	33.3333	66.6667	11.1111	80	16.3934	87.5	21.1538	94.1176	17.8571	75	13.3333	62.8571	7.14286	29.1667	16.6667	81.8182	16.25	66.6667	8.10811	47.0588	18	54.5455	50	65.3846	0	100
Chr4	11467650	11467690	41	CG	60	0	57.7778	0	95.2381	20	46.1538	4.16667	84.3137	0	74.359	0	77.1429	2.5	45.4545	2.85714	95.4545	0	84.8485	0	69.4444	0	71.2329	7.69231	76.1905	2.77778	94.4444	0	90.9091	7.69231
Chr4	11467650	11467690	41	CHG	0	0	19.0476	0	20	8.33333	4.34783	0	39.4737	0	15.1515	0	16.6667	2.77778	11.7647	0	21.0526	0	13.6364	0	21.4286	0	15.2542	0	16.6667	0	31.5789	0	66.6667	0
Chr4	11532317	11532904	588	CHH	12.61	0.16247	13.0181	0	15	0	0.591716	0	0.792752	0.11534	1.52339	0.591133	5.10597	0.304414	13.6111	0.383142	5.78231	0.311526	0.428571	1.0274	9.71979	0.322997	3.87343	0.896861	1.28535	0.120919	1.08499	0.83682	0.564972	0
Chr4	12108288	12108520	233	CG	31.3253	92.8571	17.7945	86.4583	2.06186	89.2857	24.1379	85.3448	16.9014	89.3617	21.6667	78.4314	22.1429	82.9787	10.8844	88.7097	13.8889	89.4737	17.8571	83.3333	15.2074	76	23.2484	92.6316	15.0685	87.218	32.6087	88.6598	24.6032	83.6601
Chr4	12188617	12188698	82	CG	100	36.8421	85.7143	0	66.6667	0	100	55.5556	100	0	90.9091	9.09091	100	30	100	30	90	33.3333	81.8182	40	90	20	88.8889	16.6667	70	30	66.6667	57.1429	100	62.5
Chr4	12188617	12188698	82	CHG	50	17.3913	50	0	75	0	81.8182	7.14286	75	0	44.4444	0	50	14.2857	80	0	54.5455	11.1111	50	14.2857	36	10	57.8947	0	33.3333	30.7692	37.5	25	62.5	58.3333
Chr4	12188617	12188698	82	CHH	38.9831	12.3596	26.087	3.33333	6.25	4.23729	42.9907	3.30579	38.2353	2.43902	18.0451	0.70922	12.1951	15.9574	39.8148	8.98876	17.3469	10.4167	25.8427	13.2075	30.3665	3.59281	40.7051	6.36364	39.6825	12.3711	27.2727	9.87654	42.8571	26.0417
Chr4	12657758	12657886	129	CG	100	58.1395	71.5789	9.09091	86.1111	36.8421	97.2222	2.43902	93.617	64.5833	64.5161	32	88.4615	10.9091	93.5484	0	96.9697	64.2857	73.913	42.4242	94.4444	72	96.1165	60	74.1935	73.1707	65	15.3846	89.2857	60.8696
Chr4	12657758	12657886	129	CHG	68.1818	52.7778	49.2308	0	50	35.7143	75	0	85.7143	46.875	20.8333	20	94.7368	10.8108	69.5652	8.57143	75	47.2222	5.88235	43.4783	75.6757	47.3684	84.507	30.7692	95.2381	42.8571	50	14.2857	82.6087	37.5
Chr4	12657758	12657886	129	CHH	51.7483	35.3712	33.1361	2.06186	43.7037	32.5301	50.8571	0.913242	63.1016	38.0342	19.8675	15	47.619	6.73759	44.4444	4.11985	47.2727	39.1892	3.93701	35.625	40.3785	47.2	52.7451	36.9318	47.2868	42.0213	28.3186	19.7248	43.4783	32.5926
Chr4	12985762	12985878	117	CHH	11.1111	57.6763	8.73606	53.4351	4.81928	74.6479	11.4754	19.2118	6.57895	50.8696	22.8571	37.0787	20.2073	28.7554	7.29167	37.6923	0	71.0744	20.9459	50	17.3797	36.8794	16.7109	49.3671	15	36.3636	15.3061	54.5455	23.4783	51.145
Chr4	13160882	13161025	144	CG	81.25	0	56.6667	0	85.7143	0	91.6667	0	81.8182	0	25	0	81.8182	11.1111	0	0	53.8462	0	87.5	28.5714	35.4839	0	11.1111	0	90.9091	37.5	100	6.25	28.5714	0
Chr4	13160882	13161025	144	CHH	40.8602	0	32.6829	6.52174	32.8767	0	49.2537	2.32558	33.7838	0	4.87805	0	23.3766	12.963	0	0	22.5225	6.66667	25.6098	5.71429	21.7822	0	1.60643	0	48.3871	18.5567	36.3636	0	38.2022	0
Chr4	13244625	13244669	45	CHH	0	0	0	0	0	0	3.0303	0	0	0	0	0	0	45.6522	0	0	0	0	0	0	0	0	0	0	0	0	0	0	0	0
Chr4	13244748	13244846	99	CHH	0	0	0	0	0	0	0	0	0	0	0	1	0	48.7805	0	0	0	0	5.26316	0	0	0	0	0	0	0	0	2.5641	0	0
Chr4	13263558	13263659	102	CHH	5.64516	29.7521	9.35412	45.7143	7.7381	33.0579	8.24176	9.82659	4.38596	19.2513	6.20438	10.1124	1.97368	31.8841	0	25.3012	2.29885	23.9796	0.628931	32.3308	3.39943	22.4138	6.48968	47.0588	1.48515	23.0126	1.17647	23.4286	12.0219	18.5
Chr4	13846641	13846681	41	CG	91.6667	21.5686	85.1852	5	83.3333	25	87.1795	23.8095	75	15	23.5294	0	76.1905	25	66.6667	5.26316	94.4444	0	94.4444	37.5	35.8491	27.027	57.3529	25.8065	57.6923	7.69231	81.25	3.84615	50	11.1111
Chr4	14116771	14116858	88	CHG	57.1429	31.25	58.1395	20	66.6667	11.1111	45.4545	11.1111	61.5385	16.6667	33.3333	23.0769	63.6364	5.26316	50	41.1765	40	25	33.3333	12.5	43.4783	4.16667	63.1579	33.3333	71.4286	31.25	46.1538	10	37.5	11.7647
Chr4	14116771	14116858	88	CHH	37.3832	29.3375	53.0752	18.3824	61.6883	24.2105	40.5172	13.8365	43.5583	12.2642	36.4103	19.4245	50.3817	12.3762	29.6875	31.6667	27.5641	15.4321	29.5858	12.0879	35.9833	1.1236	53.7634	26.3473	58.75	28.022	35.9375	22.5806	38.8571	7.47126
Chr4	14668935	14668994	60	CG	9.375	56.6667	24.8062	62.5	20	78.125	23.8095	51.8519	9.09091	14.2857	7.31707	64.7059	37.5	83.3333	19.0476	67.8571	9.52381	81.25	29.7872	92.8571	14.2857	87.5	24.2647	80.9524	8.16327	86.0465	9.09091	0	30.7692	73.3333
Chr4	14895178	14895246	69	CHH	0	0	0	0	0	0	0	49.0196	0	0	0	0	0	0	0	0	0	0	0	0	0	0	0	0	0	0	20	0	0	0
Chr4	15369975	15370025	51	CHH	0	24.8	4.25532	28.5714	0	27.2727	5.55556	21.1538	2.46914	29.7297	0	11.8644	2.5	24.7312	6.93069	9.375	7.24638	16.129	1.40845	25	2.10526	35.8491	3.87097	14.6341	1.08696	30.3371	4	13.1148	0	39.3939
Chr4	15370026	15370181	156	CHG	7.14286	77.5862	25.9615	82.6087	35.7143	81.25	24.0741	79.3103	15.7895	65	15.7895	72.4138	25.8065	65.7895	35.4839	55.5556	33.3333	65.2174	7.69231	100	33.3333	84.6154	21.6667	77.2727	17.7778	75.8621	14.8148	66.6667	25	72
Chr4	15370026	15370181	156	CHH	0.564972	38.9831	9.33148	24.1758	4.0404	23.7762	8.41346	30.1508	4.42177	29.8305	2.14286	23.7374	13.0612	33.75	13.9241	11.5646	10.9677	37.3563	1.42349	45.1613	5.7072	36.2264	3.04762	15.8192	4.31894	46.0784	3.46821	17	6.25	39.6104
Chr4	15986295	15986392	98	CG	85.7143	2.94118	72.4138	4.34783	72.4138	4.16667	82.2581	8.77193	84.0909	6.41026	64.6341	14.5455	82.1918	8.33333	60.5634	15.6863	81.3333	1.28205	75.4098	25	78.8235	15.3846	71.7391	17.4603	28.0702	1.75439	65.3846	13.1579	71.4286	0
Chr4	15986295	15986392	98	CHG	100	6.66667	60.5263	10	85.7143	0	68.75	27.2727	73.6842	6.66667	45	0	71.4286	9.09091	66.6667	11.1111	88.2353	5.55556	76.9231	25	60	28.5714	69.697	13.3333	18.1818	0	60	14.2857	88.8889	0
Chr4	15986295	15986392	98	CHH	14.0351	4.6332	15.0769	6.38298	6.45161	3.2967	4.23729	12.6214	15.3846	7.23684	20.8633	4.70588	4.61538	4.94505	8.06452	0	10	9.81595	11.5044	2.5641	6.06061	3.63636	11.1588	4.2735	8.33333	0.854701	2.85714	7.46269	12.8571	0
Chr4	16120941	16120999	59	CG	96.4286	32.2034	93.3333	40	94.5946	47.619	80	48.2759	34.7826	28.2609	22.6415	56	100	26.4706	70.5882	16.6667	89.7959	3.84615	94.8276	25.7143	79.4872	20	93.3775	30	74.1935	12.8205	53.5714	12.9032	58.8235	11.3636
Chr4	16464931	16465027	97	CHH	0	0	0	0	0	0	0	0	0	0	0	0	0	59.322	0	0	0	0	0	0	0	0	0	0	0	0	0	0	0	0
Chr4	16693959	16694000	42	CG	60.8696	22.8346	82.6087	30.7692	57.1429	3.22581	57.8947	16.6667	80	20.4082	72.2892	22.6667	43.6364	32.0513	57.1429	30	67.3913	8.88889	60.4651	41.6667	21.9048	13.1579	65.9794	12.2449	39.3939	16.9492	66.6667	14.0625	58.9286	23.2143
Chr4	17272789	17272901	113	CHH	14.2857	55.4502	41.0256	63.5135	21.1268	44.0367	4.7619	33.6207	43.75	50.3876	16.8224	42.7083	25.1852	21.5789	30.6452	26.8041	41.6667	28.5714	7.14286	39.0244	23.6364	42.953	27.6536	22.6415	1.5873	16.5414	15.7895	0	5.55556	21.875
Chr4	17693373	17693462	90	CG	0	13.1579	0	0	0	0	0	0	NA	0	0	0	0	24	0	36.1111	0	4.7619	0	0	0	0	0	0	0	0	0	0	0	0
Chr4	17693373	17693462	90	CHG	0	12	0	0	0	0	0	5.88235	0	0	0	0	0	23.3333	0	51.2195	3.44828	0	0	0	0	0	0	0	0	0	0	0	0	0
Chr4	17693373	17693462	90	CHH	0	17.8571	0.60241	NA	0	0	0	0	NA	0	0	0	0	40	NA	48.9362	0	NA	0	NA	0	0	0	0	0	0	0	0	0	0
Chr4	17831448	17831507	60	CHH	0	0	0	0	0	0	0	0	0	0	0	0	0	0	0	43.5897	0	0	0	0	0	0	0	0	0	0	0	0	0	0
Chr4	18260538	18260754	217	CHH	1.59363	34.2767	3.4358	10.9312	1.33333	23.8462	1.04439	7.96915	0.315457	18.1287	1.82149	26.7925	0	22.8501	1.10497	26.6447	0.298507	34.5714	0.31746	32.2222	5	27.2222	0.107991	17.1875	0.843882	25.0667	1.92308	26.9231	1.42349	24.4604
Chr4	18260755	18260829	75	CHH	48.6111	29.2453	16.2205	55.3299	17.3913	56.2044	7.11462	23.506	6.60793	30.1471	8.85246	42.1053	0	32.4786	12.3853	25	8.29694	55.2885	7.98319	53.3981	9.11602	19.6667	7.69231	38.1526	4.90798	41.1765	4.5977	53.125	24.5763	37.7358
Chr4	18655608	18655668	61	CHH	46.6667	55.2239	27.6596	43.1373	27.2727	42.3077	21.8182	21.6667	24.1758	36.5385	45.8333	18.75	2.63158	42.4658	5.88235	46.0317	9.83607	45.6522	3.8961	53.8462	6.03448	58.9744	12.8205	59.1549	35.5556	37.8947	30.9091	58.6957	21.3115	64.2857
Chr4	19194840	19194884	45	CG	88.8889	30.7692	85.2459	13.5135	84.9057	31.5789	68.9655	29.5455	44.6154	33.3333	50	23.8095	62.1622	37.8378	88.5714	9.375	81.8182	17.2043	64.9123	4.34783	58.2418	36.3636	80.1802	24.3243	76.6667	32.5581	50	26.087	69.4444	21.1538
Chr4	19286943	19287055	113	CG	90.9091	50	87.5	50	75	50	91.6667	63.3333	93.1034	56.5217	60	33.3333	86.6667	50	92	46.1538	96.7742	42.8571	90.625	44.4444	86.6667	51.8519	85.9649	54.1667	89.4737	53.8462	80	62.963	85.7143	46.4286
Chr4	19286943	19287055	113	CHG	48.3871	16.0714	58.4	31.0345	82.6087	14.8148	59.0909	18.4211	64.7887	16.6667	52.7778	7.54717	69.5652	11.215	77.7778	7.8125	57.3171	14.1026	57.5	22.7273	60.8108	8.21918	55	9.52381	52.1739	22.8571	59.5745	15.5172	50	10.7692
Chr4	19286943	19287055	113	CHH	25.4902	6.57895	36.1702	17.9487	45.283	0	28.0255	4.44444	37.3984	4.65116	23.5632	1.19048	21.1268	2.57732	53.125	6.25	28.0303	5.88235	28.0992	2.85714	41.8301	6.25	39.1534	8.66142	45.7831	5.47945	32.9787	6.45161	26.9231	5.94059
Chr4	19483870	19483927	58	CG	12.5	87.0968	5.82524	66.6667	0	75	28.8462	43.4783	24.3243	66.6667	23.8095	0	0	80.6452	0	80	4.08163	50	0	46.1538	0	50	0	53.8462	0	68.4211	10.2564	33.3333	21.0526	80
Chr4	19484342	19484398	57	CG	50	85.7143	23	91.3043	11.6279	100	55.102	90.9091	62.5	100	40	78.2609	50	93.9394	30.5556	92.3077	32.0755	91.6667	19.5122	93.5484	12.3077	81.8182	17.9641	97.5	51.2821	82.3529	53.4884	73.3333	42.4242	100
Chr4	19871875	19872141	267	CHH	5.07463	40.4255	17.3511	54.717	22.8	41	15.9794	8.60927	17.7215	46.4286	22.7006	29.0419	10.352	23.7209	18.9573	41.6	19.9041	45.3303	0.295858	47.9339	12.6087	49.0153	18.5319	55.6086	10.9375	57.6471	20.0692	47.1204	4.12088	40.0966
Chr5	117416	117484	69	CG	95	6.18557	63.7097	16.0714	76.9231	25	0	8.33333	83.0769	17.3913	84.7826	1.35135	61.5385	0	98.3871	28.5714	91.8919	18.1818	75.5556	20.9302	62.8205	63.4146	88.3598	54.1667	4.25532	0	75.641	16.6667	93.75	12.5
Chr5	948391	948487	97	CG	82.6087	14.2857	73.3333	0	82.7586	0	85.7143	16	100	56.6667	86.3636	0	75	46.1538	90	12.766	94.1176	25.9259	77.7778	13.3333	85.7143	47.8261	78.6885	30	93.1034	36.3636	78.9474	13.6364	86.9565	9.67742
Chr5	948391	948487	97	CHH	31.5789	0.970874	7.74648	0	12.1212	0	15.1899	0	8.51064	4.54545	18.6047	0	12.5	5.74713	12.987	0.990099	36.6667	12.7907	19.0476	6.81818	8.13953	3.44828	4.61538	0	33.3333	5.71429	12.5	5.88235	25.3731	0
Chr5	1107799	1107957	159	CHH	0	33.3333	0.674536	65.5556	0.613497	32.2148	4.4335	1.38889	18.4211	41.8182	3.26087	36.7589	0.338983	37.8378	0.512821	40	1.32159	26.25	1.53061	57.2368	0.75188	36.2832	0.727273	53.8043	1.02041	35.7724	0.591716	41.791	0.995025	33.5714
Chr5	1347209	1347273	65	CG	30.7692	73.5294	12.6761	71.4286	0	70	5.55556	54.5455	23.5294	76.9231	5	75	0	50	13.0435	52.1739	9.09091	52.381	10.5263	81.8182	11.6279	64.7059	12.2449	54.1667	13.0435	60	11.1111	56.25	15	80
Chr5	1347209	1347273	65	CHH	0	30.3704	0.564972	24.5614	0	35.7143	0	0	0	16.3636	0	8.64198	1.17647	19.4175	0.813008	32.5	0	20.2247	0	14.7541	1.03627	19.2982	0.408163	12.4088	0	14.4737	0	10	0	26.9231
Chr5	1666422	1666481	60	CHH	37.5	6.95652	31.6129	2.27273	31.4815	0	35.2941	0	26.6667	0	28.5714	2.5641	23.5294	2.73973	34.4262	0	26.506	5.30973	11.3208	0	36.0825	3.15789	34.2105	7.35294	31.5789	5	20.8333	6.25	38.2353	7.14286
Chr5	3039054	3039105	52	CHH	0	0	0	0	0	0	0	0	0	0	0	0	0	0	0	0	85.1852	0	0	0	0	0	0	0	0	0	0	0	0	0
Chr5	3039143	3039202	60	CHH	0	0	0	0	0	0	0	0	0	0	0	0	0	0	0	0	19.3182	0	0	0	0	0	0	1.02041	0	0	0	0	0	0
Chr5	3231449	3231587	139	CHH	48.2759	63.5204	41.2698	61.6	23.4694	58.9474	29.5833	60.5882	28	49.0798	48.2353	61.0738	37.931	59.0909	40.3636	65.1163	44.4444	57.0776	17.7515	53.5714	19.1275	61.2335	35.7675	60.2941	25.1969	57.8125	23.0769	62.9032	48.6486	66.1017
Chr5	4168189	4168229	41	CG	0	65.7895	18.1818	86.6667	0	82.6087	48.1481	92.8571	27.7778	80.9524	25	30	43.3333	100	37.037	64	13.3333	68	66.6667	88.8889	29.6296	85.7143	6.12245	4.34783	37.5	95	50	80.9524	12.5	100
Chr5	4531735	4531818	84	CHH	19.8413	48.659	25.614	51.5625	5.26316	29.4118	21.3178	9.09091	6.61765	29.5455	2.45098	34.4595	5.58376	36.6864	5.19481	27.7778	8.33333	34.5745	2.58621	10.9589	13.5135	42.9348	2.11864	34.0102	9.09091	24.7748	18	15.7407	6.95652	15.0685
Chr5	4633283	4633477	195	CHH	2.29592	40.5239	1.55556	43.4783	1.2945	26.1146	1.17188	8.19277	1.62338	34.3949	1.84615	31.875	3.25733	24.9307	1.9544	46.9027	5.45455	34.1463	0.231481	40	10.5491	35.7576	5.13761	38.1974	4.81928	31.6109	0	20	2.6087	37.1648
Chr5	5671724	5671802	79	CG	45.8333	88.1356	26.8116	100	19.2308	89.6552	27.2727	90	41.6667	74.1935	40.4762	44.186	16	86.7925	48	80.5556	23.7288	93.3333	48.1481	52.381	12	90.4762	7.54717	45.4545	32.2581	86.3636	19.3548	79.4872	30.5556	80
Chr5	5671724	5671802	79	CHG	14.8148	59.1837	3.65854	78.5714	8	47.619	6.52174	23.6842	13.5135	21.4286	3.7037	6.06061	13.6364	40	6.89655	38.2353	0	65.7895	6.81818	41.1765	5.97015	55.5556	0	0	0	43.3333	4.7619	59.0909	6.66667	60
Chr5	5735734	5735772	39	CG	94.1176	78.1818	90	92.3077	95.6522	76.1905	0	0	26.3158	29.4118	56.6667	7.69231	40	34.1463	86.9565	44.4444	100	0	0	50	89.5833	90.4762	81.7073	85.7143	3.57143	12.9032	0	0	0	0
Chr5	6092200	6092322	123	CHH	12.6126	35.3234	17.7817	56.9767	7.76699	52.2936	12.7119	15.7407	12.8814	32.4324	4.53172	42.6752	4.40678	45.8065	22.449	39.6552	10.5714	26.8293	7.66284	24.026	9.69267	28	8.84676	36.6337	21.164	62.8099	11.4094	31.677	14.5251	48.8189
Chr5	6370704	6370808	105	CHH	11.3208	34.0996	4.10628	35.0515	2.94118	28.5714	5.80645	8.27068	4.65116	19.2308	0.724638	3.37079	1.63934	12.4402	2.83688	25.5814	2.25564	29.8969	0.757576	22.449	3.02013	19.3182	2.67176	23.1343	2.39521	15.1685	0.689655	35.2941	1.06383	22.549
Chr5	6499409	6499426	18	CG	66.6667	17.1429	81.0811	NA	73.6842	42.8571	61.9048	23.0769	71.4286	14.2857	30.7692	22.2222	80	26.3158	73.3333	0	66.6667	55.5556	26.3158	50	57.8947	11.1111	55.1282	26.4706	65	18.1818	33.3333	0	66.6667	42.8571
Chr5	6815783	6815874	92	CHH	55.3571	25.8929	38.9262	23.913	31.8182	0	28.125	5.88235	47.619	16.4179	35.9375	22.807	33.9286	12	57.7778	11.6279	42.1053	4.16667	17.8571	20.6897	22.3301	13.3333	35.0993	7.69231	23.6364	7.54717	37.1429	8.92857	63.1579	24.3243
Chr5	6941788	6941825	38	CHH	11.9048	43.4211	2.35294	66.6667	7.54717	23.5294	4.34783	16.2162	18.1818	23.5294	0	31.5789	5.40541	33.3333	0	25	28.5714	31.4286	0	4.34783	3.07692	28.0488	3.36134	54.1667	12.8205	10.2041	3.44828	27.2727	21.4286	16.2162
Chr5	7134348	7134556	209	CG	0	63.1579	3.57143	88.8889	0	100	10	87.5	8.33333	75	5.88235	100	0	91.6667	0	92.3077	0	77.7778	8.33333	100	0	90	29.6296	87.5	33.3333	90	0	93.3333	11.1111	100
Chr5	7134348	7134556	209	CHG	0	28.5714	0	31.25	0	16.6667	2.5641	22.2222	6.45161	27.7778	3.44828	43.4783	0	25.641	0	23.6842	0	16.6667	0	35	0	38.8889	4.70588	17.8571	6.25	27.5	0	41.8605	3.57143	5.88235
Chr5	7134348	7134556	209	CHH	0	23.6674	3.88959	44.3548	0	20	5.38244	7.16612	6.39535	28.3737	3.04348	37.4545	0.625	18	0	24.2775	2.07792	28.3988	1.36986	22.1264	1.10132	36.1386	2.93706	20.9622	2.77778	26.25	6.12245	32.9446	2.15827	28.9017
Chr5	7170896	7170952	57	CHH	9.375	0	1.03448	0	4.34783	0	17.5	0	20.9302	1	0	0	1.72414	0	18.8679	0.606061	29.3651	0	24.4681	0	32.0463	0	40.081	0	22.7273	0	6.45161	0	0	0
Chr5	7489691	7489749	59	CG	44.1176	34.4828	55.7971	45.4545	56.6038	48.4848	2.5	19.1489	0	0	2.38095	0	13.1148	4.7619	0	2	64.7887	0	75.4386	0	0	0	68.9189	53.3333	7.14286	3.50877	28	13.8462	6.97674	0
Chr5	8191740	8191850	111	CHG	56.7568	32	41.9847	38.2353	10.3448	13.2075	1.5625	16.9811	0	0	1.51515	0	0	1.21951	0	0	84.7458	0	28.5714	3.0303	0	0	88.3041	70.7692	0	0	0	0	3.57143	0
Chr5	8191740	8191850	111	CHH	39.3443	21.2264	29.7945	13.7931	6.66667	10	0	11.4286	0	0	0	0	0	0	0	0	41.791	0	15.7895	1.14943	0	0	54.1237	32.8	0	0	0	0.666667	0	0
Chr5	8234561	8234673	113	CG	70.2128	84.0909	54.6012	85.1852	66.6667	85.7143	57.8125	88.764	83.3333	96.2963	74.2857	86.5385	65.9091	93.6709	68.3333	82.7957	58.9286	87.8049	59.2593	95.5556	58.4416	92.8571	66.6667	92.3077	62.6866	81.5385	87.5	88.5057	69.6429	88.8889
Chr5	8234561	8234673	113	CHH	67.6471	22.0779	71.7391	33.3333	70	22.2222	61.7978	12.4031	75.2809	21.25	75.3846	23.6111	62.5	33.3333	50.8929	23.0303	70.8333	20.8333	62.2642	19.5122	78.5235	8	72.2628	25.3165	73.7288	22.4	78.7879	34.3066	70.5263	37.8378
Chr5	8250251	8250430	180	CG	68.9655	90	62.1951	100	75.7576	100	66.6667	97.3684	81.8182	90.3226	85.1064	94.5946	74.0741	96.1538	87.5	94.1176	76.1905	86.6667	59.2593	100	79.4118	92.8571	75.641	91.5254	77.7778	93.3333	57.6923	89.6552	60.8696	81.8182
Chr5	8250251	8250430	180	CHH	46.9388	2.62172	35.2018	10.1266	26.1261	1.23457	56.1905	6.12245	43.617	1.7341	40.7524	2.4	20.4651	5.7508	16.6667	8.44444	7.56303	0.699301	15.3846	3.0303	27.4699	2.7027	34.4017	7.11744	43.9252	2.06186	46.5116	8.69565	62.1951	3.24324
Chr5	8712744	8712789	46	CG	85	12.3457	88.6076	6.25	75	11.9048	85.4545	6.81818	77.4194	21.0526	83.3333	13.5593	72.093	11.2903	85.7143	0	82.7586	0	77.2727	8.69565	83.5443	0	86.747	6.66667	82.0513	2.32558	88.4615	35.5556	65.8537	15.2174
Chr5	8875909	8875942	34	CG	100	0	83.3333	0	96.6667	0	26.6667	3.125	73.3333	3.57143	90.9091	0	83.871	3.33333	92.3077	0	79.1667	0	73.913	0	94.2857	0	84.2105	0	83.3333	4.34783	87.5	0	100	0
Chr5	8875909	8875942	34	CHH	0	0	9.25926	0	1.88679	0	9.09091	0	8.69565	0	4.54545	2.43902	11.5385	0	12.5	0	1.66667	0	4.65116	0	2.12766	0	4.08163	0	4.16667	0	4.87805	0	17.6471	0
Chr5	9060351	9060627	277	CHH	54.0373	28.7284	52.4517	22.5275	47.8261	17.9348	53.11	10.7843	52.0179	21.7228	55.8491	30.4348	54.8077	19.7832	53.886	24.8691	51.1236	25.3571	40.7895	36.3636	48.4932	14.881	48.8889	19.8171	48.0663	15.8103	56.0847	28.6245	44.8276	30.9735
Chr5	9143148	9143175	28	CG	62.5	20.6897	83.7209	44.4444	100	80	80	41.6667	92.3077	43.4783	77.7778	66.6667	95	46.4286	87.5	33.3333	88.2353	14.2857	100	36.3636	90.9091	73.913	92	71.4286	85.7143	50	100	38.4615	78.9474	37.931
Chr5	9219657	9219708	52	CG	76.1905	30.8333	81.6176	47.5	100	5.55556	9.09091	30.7692	60	38.8889	55.3846	44.8276	72.4138	16.3793	69.8113	15.625	88.1356	11.3636	61.9048	23.8095	77.551	26.6667	71.0843	28.5714	18.75	8	63.6364	29.0323	55.7692	18.1818
Chr5	9252505	9252772	268	CHH	0.903614	40.0982	4.03509	25.8706	1.14613	29.3478	8.76369	6.13497	8.09717	25.2033	4	24.307	6.26632	26.1181	0.744417	25.3807	4.59016	35.0943	8.58209	47.482	5.23466	29.8561	4.11877	39.9306	15.4054	24.3902	15.0862	31.8182	6.84524	21.2245
Chr5	9252773	9252891	119	CHH	0	38.4127	4.28894	25.2101	0	36.3636	3.30882	1.36054	4.37956	30.2632	3.06748	19.7279	1.88679	18.1818	0	10.6667	0	19.0184	0	27.907	2.41379	11.3475	1.35135	32.6531	5.14706	13.5135	1.63934	16.2602	2.15054	17.8218
Chr5	9559754	9559867	114	CHH	6.83761	43.5159	1.36054	29.1667	0	49.3976	0.5	11.0429	1.31579	27.933	5.42986	27.4854	8.58586	12.2951	0	22.6667	0.574713	26.7797	1.34228	52.6718	2.95203	24.3056	1.78926	20.9581	0.699301	22.0779	1.76991	28.9256	0	15.6627
Chr5	9699145	9699306	162	CHH	32.1839	11.1111	48.4472	36.9863	57.377	32.1429	49.0066	6.97674	27.9279	15.2047	41.0596	8.05369	52.9167	13.6986	22.449	18.9349	42.735	12.5461	30.2752	17.8862	40.8654	17.0507	37.2493	23.6025	34.8485	21.9178	43.9024	12.3596	41.0526	7.76699
Chr5	9812039	9812135	97	CHH	2.43902	34.8936	1.48515	40	3.92157	27.2109	2.8777	8.64198	1.38889	19.3798	2.99401	4.22535	0.473934	19.403	4.08163	12.8834	2.05479	29.6703	2.04082	38.835	4.7619	24.6575	1.18694	26.5823	4.51977	29.3785	1.9802	36	0.900901	24.2424
Chr5	9812136	9812165	30	CHH	1.75439	39.604	1.30719	53.8462	0	29.1667	0	12.5	0	28.4211	19.1489	13.3333	1.53846	31.9444	0	20	0	25.3731	5.26316	10.3448	9.44882	28.169	2.14286	25	15.6863	33.6957	5.45455	39.1304	4.6875	16.6667
Chr5	9867000	9867031	32	CG	81.25	24.4444	93.4783	33.3333	95.6522	82.3529	85.7143	51.3514	89.4737	64	85.7143	52.6316	95.4545	92	95.6522	64	86.3636	71.4286	95.4545	100	85.2941	78.5714	98.0392	83.3333	87.5	71.4286	66.6667	66.6667	100	75
Chr5	9867000	9867031	32	CHG	60	0	48	4.34783	39.1304	14.2857	30	9.09091	30.4348	11.5385	44.4444	17.6471	45.8333	13.6364	31.25	16.6667	34.6154	6.38298	28.5714	33.3333	34.0909	19.0476	49.1228	7.69231	56.25	12.5	12.5	3.22581	57.1429	7.69231
Chr5	10099789	10099832	44	CG	93.1034	50	95.082	63.6364	92.3077	38.8889	95.2381	76.6667	97.8261	68.5714	97.0588	42.623	91.4894	77.3585	92.8571	43.5897	88.8889	25.3731	77.5	50	90.6977	88.8889	94.3925	87.7551	86.7925	87.7193	89.4737	42.8571	90.3226	57.7778
Chr5	10100330	10100425	96	CG	92.5	45.3782	88.4298	13.8889	97.0588	31.5789	88.3721	49.0909	88.4615	40.4762	91.0714	58.3333	87.931	40	93.617	33.3333	93.75	26.087	82.3529	63.0435	65.7407	69.4118	91.8033	78.8462	87.5	28.8889	86.9565	17.9487	69.0476	45.8333
Chr5	10115195	10115298	104	CG	88.6792	41.1215	92.0502	53.8462	98.3333	31.25	91.5493	46.9697	90.2913	76.3158	85.4839	27.8571	93.2432	60.5263	93.1373	23.5294	89.2473	16.8067	88.2353	65.7143	82.5397	90.5263	89.604	49.2308	78.8462	55.1724	92.0455	23.0159	90.9091	51.9231
Chr5	10115195	10115298	104	CHH	16.8675	1.45985	6.14887	0	12.5	0	15.7407	1.23457	9.09091	5.95238	9.375	0.480769	3.8961	1.8018	5	0	9.55882	0	9.09091	0	6.19835	4.13223	7.173	3.37079	4.41176	1.63934	6.83761	0	5.06329	0
Chr5	10397839	10397901	63	CG	89.2857	58.5366	90.2439	55	79.6296	54.2857	0	28.2051	2.5641	8.16327	0	60	76.4706	3.84615	91.6667	0	81.8182	0	60.8696	0	62.6087	28.2051	67.1141	37.5	0	0	5.71429	0	0	0
Chr5	10717735	10717899	165	CHH	4.5	31.8996	2.03349	37.2093	5.33333	25.2427	5.61056	25.1429	1.99005	30.9735	0.438596	37.5	1.67598	29.0698	3.7037	22.5926	9.96169	25.2525	2.99145	11.4943	3.28947	16.5803	1.59046	17.037	5.05051	25.1185	0.938967	21.1982	3.38983	30
Chr5	10717900	10717948	49	CHH	0	47.0968	8.53659	51.2821	16.6667	55.102	5.66038	42.029	4.5977	42.6829	4.72441	53.3784	10.2564	50.6849	12.7517	40.367	18.6567	42.5287	14.433	41.4286	15.8163	49.4845	14.2132	43.3333	8.33333	38.0531	7.40741	45.6	24.4898	48.1481
Chr5	10718487	10718646	160	CHG	0	39.2157	9.7561	8.33333	12.9032	9.09091	6.89655	24.2424	11.7647	20.8333	20.5882	44	9.52381	37.7358	13.0435	31.4286	28.5714	35.1351	0	28.5714	13.1579	21.9512	8.33333	33.3333	7.14286	42.8571	0	50	0	23.0769
Chr5	10718487	10718646	160	CHH	1.51515	49.3333	20.2417	40.625	9.67742	49.4382	13.0653	40.7643	12.5683	34.5972	13.5678	53.1915	7.63889	41.2607	12.0219	34.8432	18.8571	43.6975	1.78571	28.5714	12.8931	31.0256	16.8279	54.878	16.2791	43.8679	3.57143	44.0789	3.53535	44
Chr5	10727571	10727730	160	CHH	1.21951	0	0	0	0	0	0.675676	0	0	1.65563	0	0	0	2.46212	58.6777	0	0	0.606061	0.28169	0	0	7.7381	1.02249	0.457666	3.7037	0	0	0	0	0
Chr5	10815241	10815538	298	CHH	75	33.6268	60.2286	18.8811	60.5769	23.5294	48.7234	7.92453	58.1761	21.5311	60.0543	9.21659	54.3536	15.8307	47.4708	23.0588	42.8571	32.2674	19.4946	34.0249	46.2185	16.707	48.5556	16.5775	56	19.6078	49.3421	24.9292	64.2276	23.9631
Chr5	10825439	10825583	145	CG	80	89.7436	81.0526	68.4211	77.7778	89.4737	66.0377	96.0784	86.2069	86.6667	58.3333	81.25	50	93.6508	51.4286	93.1818	71.7391	86.2069	56.6667	90.9091	56.25	73.7705	65.3846	87.5	77.2727	80.7692	77.7778	90.9091	72.5	88.2353
Chr5	10825439	10825583	145	CHG	64	29.2135	66.9903	22.2222	56.6667	43.3333	74.6269	21.6667	67.6471	32	61.1111	33.3333	31.25	35.6164	60.4651	41.8605	67.3077	28.5714	35.8974	47.3684	54.6667	29.0909	59.5041	42.8571	57.1429	25.8065	52.381	56.8182	62.5	26.3158
Chr5	10825439	10825583	145	CHH	23.1579	6.79612	47.0109	13.5135	46.789	12.1622	68.8073	7.37705	48.0263	1.72414	34.9398	8.51064	21.9355	3.44828	42.7419	10	48.4472	4.72441	19.4245	14.1791	31.4488	5.61798	39.5577	4.61538	51.7544	1.96078	26.9841	9.82659	46.5839	0
Chr5	10825584	10825666	83	CHH	12.5	2.54237	39.4558	0	30.303	0	27.7108	0	41.8182	0	40.4255	4.16667	33.3333	1.31579	36.9863	1.81818	16.8421	7.84314	14.9254	0	38.3838	1.17647	20.1058	5.81395	53.3333	0	21.7391	2.38095	21.0526	0
Chr5	10830254	10830393	140	CHH	58.8235	30.5882	34.4262	70.3125	32.0988	4	55.2381	25.8333	30.4348	21.7391	25.3968	12.8205	54.3103	31.7829	67.9389	25.625	47.3684	18.0952	59.7403	46	48.5849	42.2222	53.5948	31.5152	69.6429	53.012	63.75	27.044	76.6234	50.5051
Chr5	10875045	10875221	177	CHH	15.9763	53.4709	25.2066	51.4706	18.7302	68.9922	24.5714	18.0921	29.0566	52.5568	40.7767	43.617	16.4835	66.9591	23.9544	63.3218	12.6506	48.4536	12.4324	63.9594	20.3971	42.8571	26	53.0364	41.7143	60.5809	26.4317	36.9811	38.3721	47.0297
Chr5	10953851	10953924	74	CHH	28	44.2308	21.7949	42.8571	4.12371	50.7042	11.7647	39.375	9.35673	30.3867	14.3564	30.2469	15.8879	32.618	16.8224	25.8993	3.20856	32.1429	8.16327	21.3415	11.2971	34.632	17.0557	23.4568	8.49057	33.7719	20.5607	33.6066	11.4286	36.4706
Chr5	13331070	13331129	60	CHH	20	70.6897	8.27068	47.8261	0	66.6667	14.7059	5.26316	25.641	30.5085	3.33333	4.65116	6.45161	46.2264	7.31707	42	5.71429	11.7647	1.94175	79.1045	2.94118	43.8356	5.55556	32	14.2857	41.9355	2.27273	43.8596	10.2564	59.4595
Chr5	13879757	13879775	19	CG	0	69.697	8.95522	61.9048	29.4118	78.5714	20.8333	76.9231	19.0476	87.5	23.5294	80.9524	36.6667	86.9565	33.3333	71.4286	12.5	96.1538	18.1818	20	53.4884	82.6087	22.9508	94.1176	10.5263	97.1429	12.5	100	27.2727	94.1176
Chr5	13924979	13925144	166	CHG	7.69231	59.0909	0	28.5714	0	37.5	0	5.55556	0	23.0769	0	25	0	39.2857	6.66667	33.3333	9.09091	18.75	0	50	4.34783	18.1818	2.85714	18.1818	8.33333	45.4545	0	20	10	18.1818
Chr5	13924979	13925144	166	CHH	7.2	39.645	2.29008	27.7778	2.20588	35.3982	1.1194	6.72783	1.97628	31.5789	3.81356	21.6374	5.08475	18.8679	0.829876	21.7949	2.38095	21.1864	1.20968	33.3333	1.3245	16	4.15973	31.6583	7.34463	33.1081	5.55556	26.8293	2.31481	11.6564
Chr5	13925145	13925314	170	CHH	10.6383	48.3784	11.6814	51.0791	12.6761	41.2214	8.08824	28.8952	9.70464	44.5714	13.0045	28.0543	2.26537	36.8821	9.30233	45.8781	6.84932	47.8417	0	53.1073	4.5584	37.1648	7.78128	50	13.8075	25.8065	10.0529	38.4615	10.5263	63.2075
Chr5	13986238	13986299	62	CG	90.9091	52.6316	92.1875	20	95.2381	36.1111	78.5714	26.087	96.5517	24.1379	90	15.625	96.9697	4.08163	88.8889	19.2308	95.4545	60.7143	88.2353	15.3846	92.9825	77.7778	94.6429	33.3333	100	18.75	94.4444	17.2414	95.2381	42.8571
Chr5	13986238	13986299	62	CHG	33.3333	20.4545	48.0769	0	31.25	15.3846	40	18.75	38.0952	21.0526	39.1304	4.34783	54.5455	0	52.9412	10	25	34.7826	41.6667	11.1111	46.5116	53.3333	36.8421	23.5294	57.1429	14.2857	36.3636	4.7619	47.0588	27.2727
Chr5	14074693	14074754	62	CHH	13.3333	25.3846	4.69484	47.2222	3.84615	15.3846	0	5.71429	10.9091	26.8293	1.72414	15.2542	1.72414	27	0	22	1.36986	40.9091	5.40541	37.931	4.09836	5.66038	6.66667	34.4262	2.43902	28.125	0	33.3333	5.26316	22.7273
Chr5	14281645	14281687	43	CG	25	0	53.9683	0	90	0	70.3704	0	55.5556	8	38.4615	5.88235	92.3077	12.1212	85.7143	5.26316	57.1429	0	45.4545	6.66667	51.1111	0	64.1509	16	34.7826	7.69231	30.4348	5.55556	78.9474	0
Chr5	14307067	14307126	60	CG	73.3333	27.957	84.127	30	88.2353	54.5455	76.9231	16.129	85	66.6667	72.2222	38.7755	85.7143	16.6667	82.3529	13.0435	88.6364	0	93.75	35.2941	85.3333	90.6977	92.1569	83.3333	83.7838	4.7619	86.2069	12.5	84.8485	15.0685
Chr5	14366026	14366178	153	CHH	0	0	0.170648	0	0	0	0.377358	0	0	0.746269	0	0	0	0	0	0	32.8467	0	0	0	0.574713	0	0	0	0.5	0	0	0	0.763359	0
Chr5	15315577	15315866	290	CG	84.6154	51.1628	73.6842	56.25	91.6667	50	90.9091	47.0588	78.5714	61.5385	88	76.9231	78.9474	38.8889	83.3333	55	100	35.7143	85.7143	70	93.9394	65	76.087	53.3333	90	38.4615	58.3333	56.5217	81.8182	78.5714
Chr5	15315577	15315866	290	CHH	1.3624	41.3423	3.50877	34.6821	1.87668	35.9375	2.60163	27.9302	2.52708	38.3948	3.09278	43.3566	1.53584	39.2012	2.62391	40.3478	0.911854	33.0275	0.862069	44	2.12443	20.6977	2.88462	40.7494	3.34646	37.3402	2.33161	41.4493	0.363636	43.4659
Chr5	15327084	15327126	43	CG	100	20.8333	87.0968	0	100	0	81.0811	28.5714	54.5455	0	33.3333	30	52	25	91.6667	6.66667	68	3.7037	94.7368	60	60.6061	44.8276	90	35	53.125	10	100	33.3333	66.6667	13.3333
Chr5	15413544	15413591	48	CG	86.3636	2.17391	73.3333	15.7895	78.5714	0	63.3333	20	71.4286	38.7097	42.8571	42.8571	88.8889	3.7037	89.4737	7.69231	90.9091	0	84	25.9259	84.0909	27.027	76.7123	20	71.4286	0	27.2727	4.87805	81.25	33.3333
Chr5	15421700	15421777	78	CHH	0	8.20896	1.15385	16.3265	8	0	58.5185	6.06061	18.3486	3.92157	45.8824	21.875	6.83761	20.7547	5.06329	45	17.5	12.0482	15.1899	45.8333	19.1083	14.2857	8.66667	5.68182	55.1724	26.0417	69.5652	48.0769	34.2105	21.9048
Chr5	15819836	15819997	162	CHH	1.78571	19.0909	0.154083	7.5	0.403226	20.9125	3.84615	1.5625	0.387597	31.1688	0.278552	20.1413	0.581395	17.9803	5.91398	15.5914	0.310559	23.2877	3.76344	39.6154	3.47222	32.5301	1.07095	20.7965	2.27273	20.4545	0	10.9489	5.33808	17.5824
Chr5	15938107	15938197	91	CHH	67.5676	14.1975	46.6063	22.3301	21.0526	18.75	53.125	5.92593	60.6061	4.61538	45.3988	25	39.3443	6.66667	21.4286	7.82123	51.4286	18.1373	28.125	4.5045	34.7826	5.80645	27.5862	1.06383	58.0357	18.2796	33.3333	7.84314	45.3333	14.4144
Chr5	16092022	16092195	174	CG	88.8889	29.5775	88.5135	33.3333	85.7143	71.875	87.3016	48.6486	93.8776	86	100	61.9048	93.75	20	100	95.6522	86.4865	85.1064	80	85.7143	94.9153	75	86.087	93.3333	80	89.4737	84.6154	64.6154	94.8276	73.0769
Chr5	16149036	16149305	270	CHH	36.25	24.4519	44.2211	49.0741	40.146	25.641	51.3736	9.89848	55.3254	23.588	61.5385	36.0704	37.3206	35.443	79.3103	19.0141	26.2009	24.7159	27.4112	40.3315	36.1111	26.6212	49.0399	40.8027	73.5294	24.5283	42.3256	23.3333	65.7025	23.6515
Chr5	16193422	16193527	106	CHH	5.71429	9.36639	0	45.614	0.609756	0	8.90411	30.5085	33.3333	16.6667	22.8426	38.7097	19.2982	31.5789	40.8163	14.1844	56.383	48.1752	64.8649	45.4545	19.2308	50.9881	38.1333	50	0	8.25688	29.7619	19.1011	31.5068	92.3077
Chr5	16377053	16377165	113	CHH	10.7143	40.8638	10.0629	31.3559	11.4943	20.4819	21.5596	5.84795	13.913	17.7033	16.092	28.4211	7.06522	19.8238	5.7971	28.0899	7.31707	30.897	0	47.619	11.284	32.9268	12.2257	29.3785	22.7642	43.4524	12.0968	31.6832	21.8978	19.2982
Chr5	16447962	16448021	60	CG	72.7273	23.8095	68.75	10	57.1429	14.2857	85.7143	0	93.75	40	90	27.2727	80	21.4286	93.3333	40	85.7143	15	84.6154	25	81.8182	0	80.9524	14.2857	81.25	35.2941	71.4286	5	85.7143	0
Chr5	17516238	17516532	295	CHH	28.5714	54	26.2136	60.7843	36.3636	45.9119	18.5547	30.2752	22.2727	52.4306	25.7618	42.7056	16.9978	35.5634	20	51.7333	21.7105	51.6544	13.4703	52.8796	23.5772	44.0281	15.7946	41.6185	23.9506	41.3534	32.4022	48.7273	32.4503	48.9177
Chr5	17516533	17516585	53	CG	50	3.1746	58.1818	21.7391	75	6.25	76.9231	3.22581	71.4286	5	70.1754	11.1111	31.8182	0	30.2326	4.25532	18.75	17.1429	36.5854	5.88235	41.791	13.8889	47.7778	27.027	61.5385	19.0476	63.3333	18.4211	86.6667	0
Chr5	17751358	17751391	34	CG	42.8571	35.1852	89.0909	0	95	27.2727	44.1176	26.6667	88.2353	6.89655	66.6667	31.4286	38	13.0435	46.4286	11.1111	73.6842	17.5	41.0256	0	39.6226	33.3333	77.3585	48	61.2903	38.8889	66.6667	41.6667	52.6316	28
Chr5	18023355	18023393	39	CG	2.94118	80	15.6463	88.2353	13.6364	91.6667	6.0241	53.8462	0	78.9474	8.33333	67.6471	3.57143	82.3529	23.8095	72.2222	26.5306	92.8571	0	68.9655	0	71.4286	16.4062	87.8049	6.25	76.9231	9.09091	72.2222	13.6364	62.5
Chr5	18056887	18056964	78	CG	0	0	0	0	0	0	0	0	0	0	0	0	20	0	0	0	0	0	0	0	0	0	0	0	0	0	0	0	0	0
Chr5	18056887	18056964	78	CHG	0	0	0	0	0	0	0	0	0	0	0	0	36.8421	0	0	0	0	0	0	0	0	0	0	0	0	0	0	0	0	0
Chr5	18056887	18056964	78	CHH	0	0	0	0	0	0	0	0	0	0	0	0	55.1724	0	0	0	0	0	0	0	0	0	0	0	0	0	0	0	0	2.85714
Chr5	18204229	18204322	94	CHH	7.86517	44.0529	15.016	42	15.2542	33.9286	13.1387	9.35252	24.1379	54.386	14.5251	44.3478	15.8333	31.2977	20	33.9744	13.0435	23.9583	6.97674	32	19.0476	31.5789	6.62252	60.8247	16.6667	52.5424	24.6154	50	23.7113	33.871
Chr5	18230633	18230684	52	CG	88.8889	10.3896	76.7677	20.6897	72.973	14.2857	86.7925	0	71.4286	15.0943	83.7838	13.6364	80	20.6349	84.375	0	91.1111	0	82.6087	13.3333	80.4878	7.69231	75.6303	6.25	76	0	75	0	86.8421	0
Chr5	18230633	18230684	52	CHH	38.7755	0.757576	32.9609	5.76923	27.4194	2.85714	45.5556	0	16.6667	1.03093	38.4615	0	25.5814	2.7027	6	0	20.4545	0	12.5	0	22.1477	0	28.4974	0	22.7273	1.6129	9.09091	1.26582	25.3521	0
Chr5	19197246	19197387	142	CHH	26.8519	37.8472	20.4593	39.7849	12.5	20.6897	26.3158	18.6667	21.6931	41.9847	30.5085	42.2764	11.8343	40	13.9241	50.3759	17.8082	61.6822	6.13497	15.6627	10.101	38.9262	28.6445	25.3521	15.7576	24.3421	21.2329	24.4444	29.6296	35.1064
Chr5	19229462	19229520	59	CHH	0	0	0	0	0	0	0	0	0	0	0	0	0	0	0	50	4	0	0	0	0	0	0	0	0	0	0	0	0	0
Chr5	19759118	19759196	79	CG	82.5	56.1905	76.2821	46.1538	79.661	43.75	74.2574	45.5696	89	45.7143	89.3939	41.6667	89.6552	24.2718	91.0714	36.3636	93.2203	51.1905	87.3016	40.9639	91.6667	32.8467	80.4348	42.623	83.0769	36.5217	100	58.2418	90.7692	50
Chr5	19759118	19759196	79	CHG	56.25	20.4082	31.5789	13.6364	27.2727	9.09091	46.3415	0	40.9091	3.44828	28	16.6667	30	0	45.4545	6.06061	20	2.77778	45.8333	18.1818	55.5556	4.7619	40.2439	9.375	42.3077	4.08163	33.3333	22.2222	48.1481	10
Chr5	19759717	19759902	186	CHG	18.1818	65.3846	19.5652	57.1429	20.6897	53.3333	26.1905	31.4286	21.4286	56.6667	36.8421	44.4444	11.1111	46.6667	12.5	48	12.8205	50	8.57143	70.5882	16.9811	35.2941	22.4138	70	20.8333	59.4595	23.5294	58.3333	37.5	50
Chr5	19759717	19759902	186	CHH	36.9048	51.9022	15.5977	58.6538	12.8205	51.0638	11.859	24.8996	9.50704	50.7874	8.33333	44.3609	9.319	44.7205	4.329	53.5088	12.1951	56.25	7.98479	50.7812	6.6313	50.8772	13.5729	66.242	7.34463	57.4468	9.62963	59.7765	12.5749	47.3684
Chr5	19759903	19759993	91	CHH	1.81818	21.5686	8.98662	29.0323	3.14961	18.1818	2.57732	12.6667	2.92398	23.4973	3.07018	39.6396	6.08108	28.0851	3.72671	30.9524	3.75	34.5455	0.52356	22.7723	2.35849	22.3776	4.70588	25.9542	6.15385	27.1676	3.6036	30.5085	4.40252	20.1835
Chr5	20296697	20296758	62	CG	36.3636	85.9649	13.5593	76.1905	6.25	0	38.2353	85.7143	3.84615	62.8571	13.7931	40	9.52381	49.0909	5.55556	75	4.54545	70	10.5263	82.6087	2.85714	76.9231	11.2676	51.8519	57.1429	96.1538	11.4286	64.2857	20.8333	64.8649
Chr5	20703451	20703591	141	CG	83.3333	2.35294	86.7188	4.25532	78.4314	4.7619	78.8462	3.7037	93.5484	0	67.2727	5.55556	90.4762	0	88.2353	0	87.037	0	83.5821	6.25	82.8571	8.62069	76.699	9.67742	79.0698	0	20.8333	0	88.2353	0
Chr5	20831742	20831941	200	CHH	11.1111	41.4815	5.59567	32.7869	5.02513	65.9341	4.29864	18.323	12.5	34.7826	10.3858	30.2083	5.45455	34.188	7.08333	33.2258	12.8049	56.3725	0.462963	28.0899	4.65753	36.9748	3.28317	42.5339	0.595238	39.7849	2.13904	41.4894	1.36986	36.7925
Chr5	20883279	20883390	112	CHG	18.1818	73.494	20.6186	83.3333	14.2857	81.25	11.1111	83.3333	32.1429	76.7442	7.89474	82.6087	10.5263	75.6757	11.7647	85.7143	17.6471	78.0488	25.641	72.9167	17.2414	76.9231	19.5652	67.2727	13.3333	67.8571	10.5263	77.4194	20.4545	76.6667
Chr5	20883279	20883390	112	CHH	0	29.8387	1.24224	24.6575	0	17.3469	1.30719	4.6729	0	18.3206	0.775194	17.8082	0	17.1717	2.88462	32.5301	0	15.4412	1.04167	22.0339	0	2.91971	0.30303	21.8391	0	13.5135	1.78571	12.766	0	18.75
Chr5	20897122	20897255	134	CG	8.10811	73.2673	20.5479	45.4545	18.1818	81.4815	29.5775	91.0256	50	76.0563	29.5082	81.8182	2.63158	66	0	88.6792	4.34783	88.2353	29.2683	27.2727	13.253	78.7879	6.76692	80.4348	35.8491	80.7018	23.5294	34.2857	39.4737	57.5758
Chr5	20897122	20897255	134	CHH	8.92857	30.2326	9.59184	31.4815	3	16.8317	7.86026	4.08163	17.0213	22.6131	8.93855	22.449	2.30769	21.5686	1.81818	21.4286	1.16279	11.1111	0	10.3175	5.17928	22.8571	4.86726	15.7025	4.7619	45.0867	3.125	14.5695	5.26316	19.7368
Chr5	20897256	20897354	99	CG	58.3333	92.5	60.1942	89.4737	57.8947	87.5	55.1724	94.4444	86.3636	82.7586	90.625	100	50	84.3137	36.8421	96.4286	52	100	55.5556	68.4211	57.4074	90.9091	43.75	100	70.5882	66.6667	76	90.4762	93.75	96.4286
Chr5	20897256	20897354	99	CHG	28.5714	65	21.3592	93.3333	12.5	66.6667	21.4286	53.8462	45.8333	50	29.0323	51.4286	17.2414	43.1818	6.66667	60	21.7391	78.5714	8.33333	36.3636	13.3333	68.1818	16	75	29.0323	40	31.5789	57.8947	41.6667	64
Chr5	20897256	20897354	99	CHH	2.5	33.0435	3.39506	51.6667	0	8.69565	4.61538	10.8911	4.61538	19	0	25.7426	4.85437	11.6788	0	17.6471	5.19481	39.5833	3.2967	5.71429	1.22699	22.0588	1.77778	20	5.94059	28.5714	2.85714	28.4615	6.18557	39.5062
Chr5	21096040	21096133	94	CG	85.5072	4.05405	83.3333	0	79.0698	0	69.6203	0.970874	13.3333	0	8.33333	2.12766	63.3333	1.36986	42.8571	0	73.3333	0	85	0	68	0	64.6067	0	68.9189	6.66667	9.09091	0	8.82353	0
Chr5	21165286	21165325	40	CG	90.9091	11.4286	80.3571	5.55556	50	9.52381	100	9.52381	54.5455	21.0526	81.25	54.1667	86.9565	46.5116	77.4194	50	83.3333	58.8235	90	23.0769	88.8889	13.0435	82.2581	81.25	95.2381	50	68	52.6316	86.6667	16.6667
Chr5	21215887	21216024	138	CHH	42.5	37.7095	6.01336	3.48837	16.9355	20.7692	68.8047	1.0989	55.4688	0	59.6939	0.787402	0.497512	60.8209	22.7545	41.2281	11.2676	55.6701	0.787402	0	0	13.2184	1.59236	0	79.0698	55.4404	72.6027	33.3333	25.5102	64.6067
Chr5	21434559	21434823	265	CHG	3.84615	47.2727	2.04082	57.1429	12	59.0909	9.25926	25	10.5263	44.8276	3.125	43.4783	15.7895	60	6.66667	50	7.40741	48.7179	0	76.4706	8.16327	64.2857	8.47458	52.6316	15.3846	46.3415	16.6667	64.1026	7.14286	57.5758
Chr5	21434559	21434823	265	CHH	0.364964	22.2552	2.26354	34.9727	3.14961	25.2918	6.89655	9.50119	7.40741	15.8228	4.02844	26.1168	5.51378	35.3511	5.16432	35	1.63399	24.8879	0	25.6831	4.09165	23.8961	4.54196	29.5652	8.28729	21.5078	8.77193	35.9914	3.63636	23.5632
Chr5	21698907	21699006	100	CHH	20.7317	60.8163	34.0376	72.8395	16.2791	60.4167	20.9059	20.2335	18.6047	46.4706	23.7443	52.9412	25.9843	40.7801	26.0204	55.914	15.736	60.4167	6.71642	46.7532	15.7258	53.4483	18.7192	39.881	18.1208	39.1304	23.6264	56.391	7.89474	42.4779
Chr5	22418864	22418980	117	CG	14.8936	91	21.865	88.8889	14.2857	65.3061	25.625	1.92308	53.2258	16.8421	43.7956	16.2791	8.86076	78.6325	9.09091	88.9764	6.97674	62.963	19.7802	21.0084	3.3557	38.1579	3.21637	6.54206	33.3333	65.6716	21.1268	84.127	48.1752	96.6667
Chr5	23507418	23507457	40	CHH	0	0	0	0	0	0	0	0	10.5263	0	0	0	0	0	41.6667	0	0	0	0	0	0	0	0	0	0	0	0	0	0	0
Chr5	24107076	24107147	72	CG	95.4545	56.25	93.007	42.8571	95.2381	48.8372	59.4203	7.21649	44.0367	10	31.5068	7.44681	52.6316	1.5625	48.1481	17.2414	54.0541	14.4144	81.8182	13.0435	6	12.5	72.2826	17.8082	26.087	15	58.1818	27.381	28.125	5.74713
Chr5	24369475	24369547	73	CHH	0	0	0	0	0	0	1.20482	0	0	0	0	0	0	0	0	0.925926	30.2521	0	0	0	0	0	0	0	0	0	0	0	0	0
Chr5	24593000	24593051	52	CG	87.5	13.5135	78.4314	14.2857	90	53.8462	82.8571	30.4348	48.2759	29.6296	38.0952	22.7273	40	27.2727	83.871	0	80	0	85.2941	14.2857	83.0769	28.125	90	17.5	87.5	17.2414	28.5714	0	35.7143	19.2308
Chr5	24593159	24593197	39	CG	89.1892	41.4141	94.2029	68.9655	90.9091	61.5385	93.3333	56.25	86.3636	56.5217	68.75	40	100	37.931	82.6087	30	100	40	100	20	92.4528	53.4884	95	8.82353	100	45.4545	85.2941	25.641	95.4545	60
Chr5	24708288	24708469	182	CHH	52.6316	25.2049	40.767	25.5102	25.2427	16.9355	42.4749	0	48.1132	15.3509	30.0971	20.8696	33.0317	16.6667	30.7692	14.9091	40.0778	16.9811	21.7054	29.0076	36.1556	31.3609	34.1253	15.8371	46.4567	21.3251	52.6316	21.6749	40.6926	9.52381
Chr5	25158819	25158945	127	CHG	71.4286	55	96.4286	36.3636	66.6667	33.3333	87.5	25	50	44.4444	82.3529	40	85.7143	15.3846	83.3333	42.8571	75	15.3846	63.1579	50	76.1905	17.6471	69.4444	25	85.7143	30.7692	100	50	100	35.7143
Chr5	25158819	25158945	127	CHH	62.3656	34.7181	77.4942	39.2857	55.4839	41.9753	64.3275	14.5522	69.7368	41.0714	68.6869	27.0386	70.9524	31.6514	60.4317	25	62.0438	24.911	52.8777	33.8462	58.3062	16.3823	58.3601	27.9793	65.4088	33.0357	68.3453	29.2208	84.8485	36.5385
Chr5	26015498	26015576	79	CG	100	26.5823	82.8571	8.33333	66.6667	24.0741	45.2381	11.1111	88.8889	29.0323	64.1026	16	80.3571	2.43902	80	8.69565	75	0	90.3226	31.0345	83.0508	54.1667	82.8571	59.2593	62.8571	13.0435	61.2903	6.06061	55	0
Chr5	26015498	26015576	79	CHG	61.5385	12.5	50	7.69231	33.3333	9.09091	32.5	0	54.1667	14.8148	33.3333	7.40741	42.3077	0	66.6667	0	40.9091	3.7037	55.1724	15.3846	55.3571	29.1667	55.5556	13.0435	29.2683	11.1111	24.1379	0	36.3636	0
Chr5	26810173	26810266	94	CHH	5.88235	49.3392	20.2864	77.2727	23.2877	53.7037	16.8317	12.9944	19.1919	33.0508	19.375	42.3529	11.9205	46.2428	3.19149	34.0741	12.2093	55	9.63855	57.1429	21.6102	36.1111	18.6782	54.8611	26.7857	56.5217	11.4754	40.625	11.7188	54.4828
